# Supplementary material for: Mapping the Functional Landscape of KCNQ1 to Define Ion Channel Mechanisms and Arrhythmia Risk
Source: medRxiv. 2025 Dec 16:2025.12.15.25341924. Preprint. [Version 1] doi: 10.64898/2025.12.15.25341924 (PMC12724399; doi:10.64898/2025.12.15.25341924)
Supplement: Supplement 2 [file media-2.xlsx]

## Sheet: File S1
mutation	mut_type	mut_type2	mut_type3	orig	pos	new	trafficking_score	trafficking_score_sem	function_score	function_score_sem	het_trafficking_score	het_trafficking_sem	het_function_score	het_function_score_sem	clinvar_actual	clinvar	controlFinal	controlFinal_missense	trafficking_1Var_thisStudy	trafficking_lit	het_trafficking_lit	peakCurrent_thisStudy	deltaV12act_thisStudy	het_PeakCurrent_thisStudy	Tail.CD.mean	Tail.CD.SE	peakCurrent_lit	deltaV12act_lit	het_PeakCurrent_lit	AlleleFrequency	GroupMaxFAFfrequency	region	region2	region3	drugBindingTF	criterionTotal	criterionAll4	criterion3or4	spliceai_accLoss	spliceai_donorLoss	spliceai_accGain	spliceai_donorGain	spliceai_merged	LR_prob	RF_prob	GNB_prob	llr	llr_category	llr_missenseOnly
A102A	synon	synon	synon	A	102	A	1.0655	0.0229559	1.09696	0.221863	0.887933	0.147559	0.673056	0.318043	Likely benign	blb	blb	NA	NA	NA	NA	NA	NA	NA	NA	NA	NA	NA	NA	0	0	synon	synon	synon	FALSE	0	FALSE	FALSE	0	0	0	0	0	NA	NA	NA	-0.909739	Benign_moderate	-0.902621
A102C	missense	missense	missense	A	102	C	0.958556	0.0482342	1.2036	0.21825	0.942583	0.089981	1.12595	0.369521	NA	NA	NA	NA	NA	NA	NA	NA	NA	NA	NA	NA	NA	NA	NA	0	0	missense_cytosolic	other_missense	other_missense	FALSE	0	FALSE	FALSE	NA	NA	NA	NA	NA	0.452354	0.16	0.00178715	-0.941069	Benign_moderate	-0.930964
A102D	missense	missense	missense	A	102	D	1.04415	0.0348535	0.959114	0.1497	0.896645	0.154262	1.53397	0.205439	NA	NA	NA	NA	NA	NA	NA	NA	NA	NA	NA	NA	NA	NA	NA	0	0	missense_cytosolic	other_missense	other_missense	FALSE	0	FALSE	FALSE	NA	NA	NA	NA	NA	0.41128	0.2	0.00152256	-0.791161	Benign_moderate	-0.775717
A102E	missense	missense	missense	A	102	E	0.986088	0.0247573	1.11636	0.130109	0.882281	0.101084	0.600689	0.205744	NA	NA	NA	NA	NA	NA	NA	NA	NA	NA	NA	NA	NA	NA	NA	0	0	missense_cytosolic	other_missense	other_missense	FALSE	0	FALSE	FALSE	0	0	0	0	0	0.697273	0.57	0.0231793	-0.919135	Benign_moderate	-0.912219
A102F	missense	missense	missense	A	102	F	1.01035	0.073718	0.967368	0.124789	0.866179	0.216684	1.30196	0.422857	NA	NA	NA	NA	NA	NA	NA	NA	NA	NA	NA	NA	NA	NA	NA	0	0	missense_cytosolic	other_missense	other_missense	FALSE	0	FALSE	FALSE	NA	NA	NA	NA	NA	0.509324	0.12	0.00279664	-0.800966	Benign_moderate	-0.786295
A102G	missense	missense	missense	A	102	G	1.04005	0.0201711	1.15091	0.140926	1.03905	0.0217852	0.768122	0.100862	NA	NA	NA	NA	NA	NA	NA	NA	NA	NA	NA	NA	NA	NA	NA	0	0	missense_cytosolic	other_missense	other_missense	FALSE	0	FALSE	FALSE	0	0	0	0	0	0.588441	0.71	0.004704	-0.93171	Benign_moderate	-0.924384
A102H	missense	missense	missense	A	102	H	0.983595	0.0989133	1.11699	0.192027	1.20564	0.104385	1.42335	0.306935	NA	NA	NA	NA	NA	NA	NA	NA	NA	NA	NA	NA	NA	NA	NA	0	0	missense_cytosolic	other_missense	other_missense	FALSE	0	FALSE	FALSE	NA	NA	NA	NA	NA	0.343875	0.08	0.000509449	-0.919412	Benign_moderate	-0.912498
A102I	missense	missense	missense	A	102	I	0.895672	0.0430137	0.993019	0.249275	NA	NA	0.715461	0.399473	NA	NA	NA	NA	NA	NA	NA	NA	NA	NA	NA	NA	NA	NA	NA	0	0	missense_cytosolic	other_missense	other_missense	FALSE	0	FALSE	FALSE	NA	NA	NA	NA	NA	NA	NA	NA	-0.829147	Benign_moderate	-0.816684
A102K	missense	missense	missense	A	102	K	0.966657	0.00719378	0.657635	0.180512	0.837603	0.131979	0.64933	0.261321	NA	NA	NA	NA	NA	NA	NA	NA	NA	NA	NA	NA	NA	NA	NA	0	0	missense_cytosolic	other_missense	other_missense	FALSE	0	FALSE	FALSE	NA	NA	NA	NA	NA	0.856893	0.97	0.665631	-0.156971	No_evidence	-0.0912658
A102L	missense	missense	missense	A	102	L	1.01308	0.0218551	1.11006	0.0706018	0.947979	0.0212902	1.05065	0.207538	NA	NA	NA	NA	NA	NA	NA	NA	NA	NA	NA	NA	NA	NA	NA	0	0	missense_cytosolic	other_missense	other_missense	FALSE	0	FALSE	FALSE	NA	NA	NA	NA	NA	0.519161	0.08	0.00211473	-0.916269	Benign_moderate	-0.90932
A102M	missense	missense	missense	A	102	M	1.00378	0.0230228	1.18493	0.142927	0.980425	0.137058	1.24679	0.123196	NA	NA	NA	NA	NA	NA	NA	NA	NA	NA	NA	NA	NA	NA	NA	0	0	missense_cytosolic	other_missense	other_missense	FALSE	0	FALSE	FALSE	NA	NA	NA	NA	NA	0.400351	0.2	0.000923267	-0.939068	Benign_moderate	-0.930268
A102N	missense	missense	missense	A	102	N	1.09228	0.0715013	0.938277	0.142413	1.13264	0.0982447	0.731276	0.310947	NA	NA	NA	NA	NA	NA	NA	NA	NA	NA	NA	NA	NA	NA	NA	0	0	missense_cytosolic	other_missense	other_missense	FALSE	0	FALSE	FALSE	NA	NA	NA	NA	NA	0.68422	0.75	0.0131212	-0.764773	Benign_moderate	-0.747255
A102P	missense	missense	missense	A	102	P	0.906062	0.0353031	0.734937	0.103783	0.969435	0.0666554	1.43991	0.288575	NA	NA	NA	NA	NA	NA	NA	NA	NA	NA	NA	NA	NA	NA	NA	0	0	missense_cytosolic	other_missense	other_missense	FALSE	0	FALSE	FALSE	0	0	0	0	0	0.588212	0.77	0.0253496	-0.37288	Benign_supporting	-0.325263
A102Q	missense	missense	missense	A	102	Q	1.07252	0.0592976	1.0289	0.204443	0.817058	0.275247	1.08911	0.288699	NA	NA	NA	NA	NA	NA	NA	NA	NA	NA	NA	NA	NA	NA	NA	0	0	missense_cytosolic	other_missense	other_missense	FALSE	0	FALSE	FALSE	NA	NA	NA	NA	NA	0.55276	0.1	0.00441849	-0.862914	Benign_moderate	-0.853008
A102R	missense	missense	missense	A	102	R	1.01944	0.0253521	0.777285	0.118157	0.820592	0.0427738	0.798145	0.269673	NA	NA	NA	NA	NA	NA	NA	NA	NA	NA	NA	NA	NA	NA	NA	0	0	missense_cytosolic	other_missense	other_missense	FALSE	0	FALSE	FALSE	NA	NA	NA	NA	NA	0.77886	0.94	0.128721	-0.475629	Benign_supporting	-0.43602
A102S	missense	missense	missense	A	102	S	1.06428	0.0210333	0.75153	0.0268861	1.0188	0.0248777	0.795208	0.167972	NA	NA	NA	NA	NA	0.96	NA	NA	NA	NA	NA	NA	2.823	-3.6	NA	0	0	missense_cytosolic	other_missense	other_missense	FALSE	0	FALSE	FALSE	0	0	0	0	0	0.762314	0.97	0.0818719	-0.414488	Benign_supporting	-0.370148
A102T	missense	missense	missense	A	102	T	1.1107	0.038138	0.924381	0.218691	1.08468	0.139493	1.09531	0.169447	NA	NA	NA	NA	NA	NA	NA	NA	NA	NA	NA	NA	NA	NA	NA	0	0	missense_cytosolic	other_missense	other_missense	FALSE	0	FALSE	FALSE	0	0	0	0	0	0.559716	0.44	0.00346235	-0.74585	Benign_moderate	-0.726851
A102V	missense	missense	missense	A	102	V	0.974281	0.0172927	1.0937	0.110632	0.927059	0.0562815	0.834968	0.150132	NA	NA	NA	NA	NA	NA	NA	NA	NA	NA	NA	NA	NA	NA	NA	0	0	missense_cytosolic	other_missense	other_missense	FALSE	0	FALSE	FALSE	0	0	0.01	0	0.01	0.622234	0.33	0.00653978	-0.907995	Benign_moderate	-0.900816
A102W	missense	missense	missense	A	102	W	1.06546	0.0164792	1.04596	0.0846944	0.592802	0.131075	1.74939	0.240224	NA	NA	NA	NA	NA	NA	NA	NA	NA	NA	NA	NA	NA	NA	NA	0	0	missense_cytosolic	other_missense	other_missense	FALSE	0	FALSE	FALSE	NA	NA	NA	NA	NA	0.324891	0.38	0.00565746	-0.876728	Benign_moderate	-0.867795
A102X	early_nonsense	early_nonsense	early_nonsense	A	102	X	-0.0130137	0.0198794	NA	NA	1.26459	0.145587	0.344839	0.308784	NA	NA	NA	NA	NA	NA	NA	NA	NA	NA	NA	NA	NA	NA	NA	0	0	early_nonsense	early_nonsense	early_nonsense	FALSE	1	FALSE	FALSE	NA	NA	NA	NA	NA	NA	NA	NA	NA	NA	NA
A102Y	missense	missense	missense	A	102	Y	0.931044	0.0358935	0.909012	0.214277	0.918678	0.107773	1.33081	0.301105	NA	NA	NA	NA	NA	NA	NA	NA	NA	NA	NA	NA	NA	NA	NA	0	0	missense_cytosolic	other_missense	other_missense	FALSE	0	FALSE	FALSE	NA	NA	NA	NA	NA	0.539812	0.2	0.00449999	-0.723658	Benign_moderate	-0.702933
A10A	synon	synon	synon	A	10	A	1.02057	0.0633667	0.921282	0.210136	0.775555	0.14356	0.705631	0.388785	Likely benign	blb	blb	NA	NA	NA	NA	NA	NA	NA	NA	NA	NA	NA	NA	0	0	synon	synon	synon	FALSE	0	FALSE	FALSE	0	0	0	0	0	NA	NA	NA	-0.741483	Benign_moderate	-0.722143
A10C	missense	missense	missense	A	10	C	0.93269	0.0325513	1.09501	0.213153	1.13647	0.0817491	0.853277	0.249901	NA	NA	NA	NA	NA	NA	NA	NA	NA	NA	NA	NA	NA	NA	NA	0	0	missense_cytosolic	other_missense	other_missense	FALSE	0	FALSE	FALSE	NA	NA	NA	NA	NA	0.595217	0.44	0.00442751	-0.908701	Benign_moderate	-0.901547
A10D	missense	missense	missense	A	10	D	0.900284	0.132247	0.594961	0.0829508	1.2458	0.269589	1.11141	0.276159	Uncertain significance	vus	vus	vus	NA	NA	NA	NA	NA	NA	NA	NA	NA	NA	NA	0	0	missense_cytosolic	other_missense	other_missense	FALSE	0	FALSE	FALSE	0	0	0	0	0	NA	NA	NA	0.0421485	No_evidence	0.126719
A10E	missense	missense	missense	A	10	E	1.2336	0.0471598	0.950764	0.195045	1.32039	0.0557707	1.70615	0.335308	NA	NA	NA	NA	NA	NA	NA	NA	NA	NA	NA	NA	NA	NA	NA	0	0	missense_cytosolic	other_missense	other_missense	FALSE	0	FALSE	FALSE	NA	NA	NA	NA	NA	0.263914	0.51	0.00143288	-0.780869	Benign_moderate	-0.764616
A10F	missense	missense	missense	A	10	F	0.979818	0.0289404	0.810563	0.105182	0.904266	0.231495	0.843773	0.272854	NA	NA	NA	NA	NA	NA	NA	NA	NA	NA	NA	NA	NA	NA	NA	0	0	missense_cytosolic	other_missense	other_missense	FALSE	0	FALSE	FALSE	NA	NA	NA	NA	NA	0.750925	0.62	0.0548257	-0.548411	Benign_supporting	-0.514344
A10G	missense	missense	missense	A	10	G	0.986874	0.0219835	1.27314	0.130243	1.04364	0.0366994	1.08388	0.141559	NA	NA	NA	NA	NA	NA	NA	NA	NA	NA	NA	NA	NA	NA	NA	0	0	missense_cytosolic	other_missense	other_missense	FALSE	0	FALSE	FALSE	0	0	0	0	0	0.411416	0.29	0.00149309	-0.936653	Benign_moderate	-0.918249
A10H	missense	missense	missense	A	10	H	0.87411	0.0251134	0.992797	0.250349	0.981915	0.112762	0.736696	0.238159	NA	NA	NA	NA	NA	NA	NA	NA	NA	NA	NA	NA	NA	NA	NA	0	0	missense_cytosolic	other_missense	other_missense	FALSE	0	FALSE	FALSE	NA	NA	NA	NA	NA	0.717284	0.39	0.0249021	-0.828918	Benign_moderate	-0.816437
A10I	missense	missense	missense	A	10	I	0.940186	0.0149892	0.939512	0.266049	0.922601	0.147958	1.12424	0.270161	NA	NA	NA	NA	NA	NA	NA	NA	NA	NA	NA	NA	NA	NA	NA	0	0	missense_cytosolic	other_missense	other_missense	FALSE	0	FALSE	FALSE	NA	NA	NA	NA	NA	0.600831	0.18	0.00586906	-0.766403	Benign_moderate	-0.749013
A10K	missense	missense	missense	A	10	K	0.659839	0.119924	1.1355	0.278242	NA	NA	0.066756	0.232029	NA	NA	NA	NA	NA	NA	NA	NA	NA	NA	NA	NA	NA	NA	NA	0	0	missense_cytosolic	other_missense	other_missense	FALSE	0	FALSE	FALSE	NA	NA	NA	NA	NA	NA	NA	NA	-0.926751	Benign_moderate	-0.919735
A10L	missense	missense	missense	A	10	L	1.00725	0.0108054	0.950213	0.0973386	0.861132	0.0592307	0.781971	0.150812	NA	NA	NA	NA	NA	NA	NA	NA	NA	NA	NA	NA	NA	NA	NA	0	0	missense_cytosolic	other_missense	other_missense	FALSE	0	FALSE	FALSE	NA	NA	NA	NA	NA	0.710878	0.51	0.0217293	-0.780177	Benign_moderate	-0.763869
A10M	missense	missense	missense	A	10	M	1.02228	0.027415	1.21128	0.064382	0.795677	0.182005	1.17066	0.251564	NA	NA	NA	NA	NA	NA	NA	NA	NA	NA	NA	NA	NA	NA	NA	0	0	missense_cytosolic	other_missense	other_missense	FALSE	0	FALSE	FALSE	NA	NA	NA	NA	NA	0.437298	0.27	0.00260095	-0.941484	Benign_moderate	-0.930736
A10N	missense	missense	missense	A	10	N	1.00154	0.0311022	0.881385	0.089267	0.934736	0.0777972	1.73272	0.195888	NA	NA	NA	NA	NA	NA	NA	NA	NA	NA	NA	NA	NA	NA	NA	0	0	missense_cytosolic	other_missense	other_missense	FALSE	0	FALSE	FALSE	NA	NA	NA	NA	NA	0.380485	0.2	0.00219858	-0.680352	Benign_moderate	-0.656291
A10P	missense	missense	missense	A	10	P	1.04366	0.0497023	1.07677	0.177041	0.99178	0.122468	1.41956	0.139697	NA	NA	NA	NA	NA	NA	NA	NA	NA	NA	NA	NA	NA	NA	NA	0	0	missense_cytosolic	other_missense	other_missense	FALSE	0	FALSE	FALSE	0	0	0	0	0	0.380881	0.16	0.000682178	-0.898131	Benign_moderate	-0.890505
A10Q	missense	missense	missense	A	10	Q	1.02122	0.023463	0.977454	0.0896325	0.879285	0.0806588	1.07455	0.338305	NA	NA	NA	NA	NA	NA	NA	NA	NA	NA	NA	NA	NA	NA	NA	0	0	missense_cytosolic	other_missense	other_missense	FALSE	0	FALSE	FALSE	NA	NA	NA	NA	NA	0.58824	0.06	0.00475645	-0.812457	Benign_moderate	-0.798689
A10R	missense	missense	missense	A	10	R	0.581018	0.0446577	0.681891	0.0903142	0.743087	0.06537	0.918413	0.171623	NA	NA	NA	NA	NA	NA	NA	NA	NA	NA	NA	NA	NA	NA	NA	0	0	missense_cytosolic	other_missense	other_missense	FALSE	0	FALSE	FALSE	NA	NA	NA	NA	NA	0.847734	1	0.987549	-0.228503	No_evidence	-0.169022
A10S	missense	missense	missense	A	10	S	0.974109	0.0376481	0.919975	0.108712	0.864907	0.0936531	0.971627	0.295452	NA	NA	NA	NA	NA	NA	NA	NA	NA	NA	NA	NA	NA	NA	NA	8.97e-07	0	missense_cytosolic	other_missense	other_missense	FALSE	0	FALSE	FALSE	0	0	0.04	0	0.04	0.666807	0.34	0.0132601	-0.739624	Benign_moderate	-0.720139
A10T	missense	missense	missense	A	10	T	1.01523	0.049677	0.974547	0.16764	1.00688	0.0619327	0.922701	0.332729	Uncertain significance	vus	vus	vus	NA	NA	NA	NA	NA	NA	NA	NA	NA	NA	NA	2.69244e-06	2.8e-05	missense_cytosolic	other_missense	other_missense	FALSE	0	FALSE	FALSE	0	0	0	0	0	NA	NA	NA	-0.8092	Benign_moderate	-0.795176
A10V	missense	missense	missense	A	10	V	0.960176	0.0166137	1.00532	0.225519	0.900658	0.0737047	1.32527	0.230509	NA	NA	NA	NA	NA	NA	NA	NA	NA	NA	NA	NA	NA	NA	NA	0	0	missense_cytosolic	other_missense	other_missense	FALSE	0	FALSE	FALSE	0	0	0	0	0	0.486144	0.13	0.00208485	-0.841458	Benign_moderate	-0.829945
A10W	missense	missense	missense	A	10	W	0.93044	0.0317579	1.35427	0.171661	1.30139	0.0928086	1.11854	0.292474	NA	NA	NA	NA	NA	NA	NA	NA	NA	NA	NA	NA	NA	NA	NA	0	0	missense_cytosolic	other_missense	other_missense	FALSE	0	FALSE	FALSE	NA	NA	NA	NA	NA	0.335466	0.33	0.00216986	-0.910864	Benign_moderate	-0.874979
A10X	early_nonsense	early_nonsense	early_nonsense	A	10	X	0.0299772	0.0289939	0.623947	0.196114	1.04705	0.0865096	0.132527	0.16417	NA	NA	NA	NA	NA	NA	NA	NA	NA	NA	NA	NA	NA	NA	NA	0	0	early_nonsense	early_nonsense	early_nonsense	FALSE	1	FALSE	FALSE	NA	NA	NA	NA	NA	NA	NA	NA	-0.052343	No_evidence	0.0229637
A10Y	missense	missense	missense	A	10	Y	0.899853	0.0201083	1.0512	0.212412	1.37315	0.263083	1.60229	0.411174	NA	NA	NA	NA	NA	NA	NA	NA	NA	NA	NA	NA	NA	NA	NA	0	0	missense_cytosolic	other_missense	other_missense	FALSE	0	FALSE	FALSE	NA	NA	NA	NA	NA	0.308752	0.31	0.000968718	-0.880689	Benign_moderate	-0.872021
A128A	synon	synon	synon	A	128	A	1.04859	0.0517328	1.19167	0.170652	1.0762	0.103475	0.837428	0.255282	NA	NA	NA	NA	NA	NA	NA	NA	NA	NA	NA	NA	NA	NA	NA	0	0	synon	synon	synon	FALSE	0	FALSE	FALSE	0	0	0.13	0.02	0.15	NA	NA	NA	-0.939954	Benign_moderate	-0.930725
A128C	missense	missense	missense	A	128	C	0.879981	0.0692338	1.05849	0.0878301	1.05205	0.0338104	1.47522	0.388474	NA	NA	NA	NA	NA	NA	NA	NA	NA	NA	NA	NA	NA	NA	NA	0	0	missense_transmembrane	VSD_helix	S1	FALSE	0	FALSE	FALSE	NA	NA	NA	NA	NA	0.396491	0.14	0.00116659	-0.885979	Benign_moderate	-0.877652
A128D	missense	missense	missense	A	128	D	0.0147706	0.0188008	0.607503	0.248956	0.177816	0.126986	0.408551	0.355921	NA	NA	NA	NA	NA	NA	NA	NA	NA	NA	NA	NA	NA	NA	NA	0	0	missense_transmembrane	VSD_helix	S1	FALSE	2	FALSE	FALSE	0	0	0	0	0	0.971172	0.89	1	0.000787689	No_evidence	0.0812278
A128E	missense	missense	missense	A	128	E	0.0486692	0.0349559	0.270298	0.103713	0.137506	0.00440902	0.17224	0.453139	NA	NA	NA	NA	NA	NA	NA	NA	NA	NA	NA	NA	NA	NA	NA	0	0	missense_transmembrane	VSD_helix	S1	FALSE	2	FALSE	FALSE	NA	NA	NA	NA	NA	0.990135	1	1	1.2096	Path_moderate	1.53269
A128G	missense	missense	missense	A	128	G	1.06532	0.0357071	1.04872	0.205947	1.2733	0.167869	1.50603	0.319217	NA	NA	NA	NA	NA	NA	NA	NA	NA	NA	NA	NA	NA	NA	NA	0	0	missense_transmembrane	VSD_helix	S1	FALSE	0	FALSE	FALSE	0	0	0.02	0	0.02	0.322577	0.06	0.00050886	-0.878829	Benign_moderate	-0.870038
A128H	missense	missense	missense	A	128	H	0.0909086	0.0586273	1.27913	0.0047414	NA	NA	NA	NA	NA	NA	NA	NA	NA	NA	NA	NA	NA	NA	NA	NA	NA	NA	NA	0	0	missense_transmembrane	VSD_helix	S1	FALSE	1	FALSE	FALSE	NA	NA	NA	NA	NA	NA	NA	NA	-0.935453	Benign_moderate	-0.916061
A128I	missense	missense	missense	A	128	I	1.08504	0.064556	NA	NA	NA	NA	NA	NA	NA	NA	NA	NA	NA	NA	NA	NA	NA	NA	NA	NA	NA	NA	NA	0	0	missense_transmembrane	VSD_helix	S1	FALSE	0	FALSE	FALSE	NA	NA	NA	NA	NA	NA	NA	NA	NA	NA	NA
A128L	missense	missense	missense	A	128	L	1.03819	0.0671123	0.997247	0.175376	1.01152	0.217622	0.54718	0.281734	NA	NA	NA	NA	NA	NA	NA	NA	NA	NA	NA	NA	NA	NA	NA	0	0	missense_transmembrane	VSD_helix	S1	FALSE	0	FALSE	FALSE	NA	NA	NA	NA	NA	0.741634	0.93	0.0287715	-0.833464	Benign_moderate	-0.821336
A128N	missense	missense	missense	A	128	N	0.169991	0.0559127	NA	NA	NA	NA	1.03118	0.46819	NA	NA	NA	NA	NA	NA	NA	NA	NA	NA	NA	NA	NA	NA	NA	0	0	missense_transmembrane	VSD_helix	S1	FALSE	1	FALSE	FALSE	NA	NA	NA	NA	NA	NA	NA	NA	NA	NA	NA
A128Q	missense	missense	missense	A	128	Q	-0.0271462	0.023955	NA	NA	NA	NA	-0.359805	0.388417	NA	NA	NA	NA	NA	NA	NA	NA	NA	NA	NA	NA	NA	NA	NA	0	0	missense_transmembrane	VSD_helix	S1	FALSE	2	FALSE	FALSE	NA	NA	NA	NA	NA	NA	NA	NA	NA	NA	NA
A128R	missense	missense	missense	A	128	R	-0.0190083	0.0109672	NA	NA	0.0901138	0.0898075	-0.472132	0.34098	NA	NA	NA	NA	NA	NA	NA	NA	NA	NA	NA	NA	NA	NA	NA	0	0	missense_transmembrane	VSD_helix	S1	FALSE	3	FALSE	TRUE	NA	NA	NA	NA	NA	NA	NA	NA	NA	NA	NA
A128S	missense	missense	missense	A	128	S	0.991976	0.0421073	1.00132	0.237434	1.07432	0.108171	0.540982	0.293496	NA	NA	NA	NA	NA	NA	NA	NA	NA	NA	NA	NA	NA	NA	NA	0	0	missense_transmembrane	VSD_helix	S1	FALSE	0	FALSE	FALSE	0	0	0.01	0	0.01	0.742983	0.83	0.0279631	-0.837541	Benign_moderate	-0.825728
A128T	missense	missense	missense	A	128	T	0.931384	0.0406009	0.941448	0.266188	1.2304	0.047419	0.803956	0.190366	Uncertain significance	vus	vus	vus	NA	1.13	NA	NA	NA	NA	NA	NA	0.738	-1.2	NA	1.25412e-06	0	missense_transmembrane	VSD_helix	S1	FALSE	0	FALSE	FALSE	0	0	0.01	0	0.01	NA	NA	NA	-0.768942	Benign_moderate	-0.751751
A128V	missense	missense	missense	A	128	V	0.973396	0.0364331	1.11788	0.230862	0.903601	0.190988	1.45412	0.226742	Uncertain significance	vus	vus	vus	NA	NA	NA	NA	NA	NA	NA	NA	NA	NA	NA	0	0	missense_transmembrane	VSD_helix	S1	FALSE	0	FALSE	FALSE	0	0	0	0	0	NA	NA	NA	-0.919797	Benign_moderate	-0.912884
A128W	missense	missense	missense	A	128	W	0.330759	0.0519347	NA	NA	0.441345	0.263943	1.13201	0.256988	NA	NA	NA	NA	NA	NA	NA	NA	NA	NA	NA	NA	NA	NA	NA	0	0	missense_transmembrane	VSD_helix	S1	FALSE	0	FALSE	FALSE	NA	NA	NA	NA	NA	NA	NA	NA	NA	NA	NA
A128X	early_nonsense	early_nonsense	early_nonsense	A	128	X	0.13871	0.0189932	0.284867	0.0946414	0.731157	0.28149	NA	NA	NA	NA	NA	NA	NA	NA	NA	NA	NA	NA	NA	NA	NA	NA	NA	0	0	early_nonsense	early_nonsense	early_nonsense	FALSE	1	FALSE	FALSE	NA	NA	NA	NA	NA	NA	NA	NA	1.15912	Path_moderate	1.46217
A128Y	missense	missense	missense	A	128	Y	-0.0347252	0.0287817	0.448182	0.0917207	NA	NA	1.26626	0.395014	NA	NA	NA	NA	NA	NA	NA	NA	NA	NA	NA	NA	NA	NA	NA	0	0	missense_transmembrane	VSD_helix	S1	FALSE	1	FALSE	FALSE	NA	NA	NA	NA	NA	NA	NA	NA	0.564171	Path_supporting	0.715918
A149A	synon	synon	synon	A	149	A	0.986177	0.0239012	1.19247	0.123162	0.84283	0.0612865	0.830425	0.165477	Benign/Likely benign	blb	blb	NA	NA	NA	NA	NA	NA	NA	NA	NA	NA	NA	NA	0	0	synon	synon	synon	FALSE	0	FALSE	FALSE	0	0	0	0	0	NA	NA	NA	-0.940047	Benign_moderate	-0.930764
A149C	missense	missense	missense	A	149	C	0.978341	0.0233279	0.792792	0.229692	1.06104	0.160004	0.796754	0.211123	NA	NA	NA	NA	NA	NA	NA	NA	NA	NA	NA	NA	NA	NA	NA	0	0	missense_transmembrane	other_missense	other_missense	FALSE	0	FALSE	FALSE	NA	NA	NA	NA	NA	0.755442	0.93	0.0520871	-0.510415	Benign_supporting	-0.473465
A149D	missense	missense	missense	A	149	D	1.37896	0.0314518	1.22629	0.128683	0.738869	0.111	0.906151	0.255676	NA	NA	NA	NA	NA	NA	NA	NA	NA	NA	NA	NA	NA	NA	NA	0	0	missense_transmembrane	other_missense	other_missense	FALSE	0	FALSE	FALSE	0	0	0	0	0	0.460433	0.6	0.0729815	-0.941629	Benign_moderate	-0.929434
A149E	missense	missense	missense	A	149	E	1.37609	0.0267077	0.816648	0.0689804	0.991768	0.047856	1.2278	0.165186	NA	NA	NA	NA	NA	NA	NA	NA	NA	NA	NA	NA	NA	NA	NA	0	0	missense_transmembrane	other_missense	other_missense	FALSE	0	FALSE	FALSE	NA	NA	NA	NA	NA	0.518931	0.49	0.0591912	-0.560965	Benign_supporting	-0.527848
A149F	missense	missense	missense	A	149	F	0.754047	0.0307311	1.09531	0.184469	0.63673	0.0712254	1.13323	0.349172	NA	NA	NA	NA	NA	NA	NA	NA	NA	NA	NA	NA	NA	NA	NA	0	0	missense_transmembrane	other_missense	other_missense	FALSE	0	FALSE	FALSE	NA	NA	NA	NA	NA	0.596484	0.7	0.0762313	-0.908863	Benign_moderate	-0.901715
A149G	missense	missense	missense	A	149	G	1.44321	0.0423954	1.04467	0.145178	1.15347	0.0385998	1.09617	0.136365	NA	NA	NA	NA	NA	NA	NA	NA	NA	NA	NA	NA	NA	NA	NA	0	0	missense_transmembrane	other_missense	other_missense	FALSE	0	FALSE	FALSE	0	0	0	0	0	0.410604	0.24	0.0284361	-0.875735	Benign_moderate	-0.866735
A149H	missense	missense	missense	A	149	H	0.705256	0.0407428	0.985453	0.252119	0.999644	0.155002	1.82467	0.348442	NA	NA	NA	NA	NA	NA	NA	NA	NA	NA	NA	NA	NA	NA	NA	0	0	missense_transmembrane	other_missense	other_missense	FALSE	0	FALSE	FALSE	NA	NA	NA	NA	NA	0.348617	0.53	0.0104894	-0.821191	Benign_moderate	-0.808108
A149I	missense	missense	missense	A	149	I	0.769616	0.0561897	1.05598	0.193748	NA	NA	1.5605	0.27009	NA	NA	NA	NA	NA	NA	NA	NA	NA	NA	NA	NA	NA	NA	NA	0	0	missense_transmembrane	other_missense	other_missense	FALSE	0	FALSE	FALSE	NA	NA	NA	NA	NA	NA	NA	NA	-0.884184	Benign_moderate	-0.875743
A149K	missense	missense	missense	A	149	K	1.14385	0.0201651	1.38679	0.11717	0.826591	0.139319	0.871331	0.189231	NA	NA	NA	NA	NA	NA	NA	NA	NA	NA	NA	NA	NA	NA	NA	0	0	missense_transmembrane	other_missense	other_missense	FALSE	0	FALSE	FALSE	NA	NA	NA	NA	NA	0.428843	0.63	0.0127782	-0.895505	Benign_moderate	-0.849937
A149L	missense	missense	missense	A	149	L	0.607428	0.0254434	0.714354	0.161728	0.873329	0.065846	0.57991	0.148911	NA	NA	NA	NA	NA	NA	NA	NA	NA	NA	NA	NA	NA	NA	NA	0	0	missense_transmembrane	other_missense	other_missense	FALSE	0	FALSE	FALSE	NA	NA	NA	NA	NA	0.889168	0.93	0.986051	-0.318884	Benign_supporting	-0.266927
A149M	missense	missense	missense	A	149	M	0.861846	0.0239532	0.691895	0.135111	0.8669	0.0520384	1.0801	0.248991	NA	NA	NA	NA	NA	NA	NA	NA	NA	NA	NA	NA	NA	NA	NA	0	0	missense_transmembrane	other_missense	other_missense	FALSE	0	FALSE	FALSE	NA	NA	NA	NA	NA	0.75309	0.82	0.221227	-0.257024	No_evidence	-0.199955
A149N	missense	missense	missense	A	149	N	1.2612	0.0432819	1.21159	0.259893	1.01536	0.0785507	0.661819	0.267123	NA	NA	NA	NA	NA	NA	NA	NA	NA	NA	NA	NA	NA	NA	NA	0	0	missense_transmembrane	other_missense	other_missense	FALSE	0	FALSE	FALSE	NA	NA	NA	NA	NA	0.551624	0.79	0.0183699	-0.941496	Benign_moderate	-0.93072
A149P	missense	missense	missense	A	149	P	1.33937	0.0272683	1.04373	0.13109	1.10715	0.112404	0.946121	0.24762	NA	NA	NA	NA	NA	NA	NA	NA	NA	NA	NA	NA	NA	NA	NA	0	0	missense_transmembrane	other_missense	other_missense	FALSE	0	FALSE	FALSE	0	0	0	0	0	0.499426	0.5	0.0125872	-0.875002	Benign_moderate	-0.865952
A149Q	missense	missense	missense	A	149	Q	0.94615	0.0327559	1.09805	0.113415	0.817163	0.191295	0.570336	0.211973	NA	NA	NA	NA	NA	NA	NA	NA	NA	NA	NA	NA	NA	NA	NA	0	0	missense_transmembrane	other_missense	other_missense	FALSE	0	FALSE	FALSE	NA	NA	NA	NA	NA	0.730086	0.51	0.0469702	-0.910311	Benign_moderate	-0.903213
A149R	missense	missense	missense	A	149	R	0.960853	0.0185679	0.927949	0.125044	1.03625	0.0202379	1.29462	0.218869	NA	NA	NA	NA	NA	NA	NA	NA	NA	NA	NA	NA	NA	NA	NA	0	0	missense_transmembrane	other_missense	other_missense	FALSE	0	FALSE	FALSE	NA	NA	NA	NA	NA	0.52041	0.2	0.00245982	-0.750812	Benign_moderate	-0.7322
A149S	missense	missense	missense	A	149	S	1.33993	0.027906	0.969351	0.0609884	1.05808	0.0414563	0.966238	0.136528	NA	NA	NA	NA	NA	NA	NA	NA	NA	NA	NA	NA	NA	NA	NA	0	0	missense_transmembrane	other_missense	other_missense	FALSE	0	FALSE	FALSE	0	0	0	0	0	0.53838	0.59	0.0194409	-0.803268	Benign_moderate	-0.788778
A149T	missense	missense	missense	A	149	T	1.33644	0.029598	0.94913	0.114235	0.882826	0.122174	1.02366	0.219111	Uncertain significance	vus	vus	vus	NA	NA	NA	NA	NA	NA	NA	NA	NA	NA	NA	1.85889e-06	0	missense_transmembrane	other_missense	other_missense	FALSE	0	FALSE	FALSE	0	0	0	0	0	NA	NA	NA	-0.778812	Benign_moderate	-0.762396
A149V	missense	missense	missense	A	149	V	0.927434	0.0120544	0.87065	0.0961908	1.06931	0.0703748	1.15762	0.203463	NA	NA	NA	NA	NA	0.73	0.93	NA	NA	NA	NA	NA	1.066	0.9	NA	6.2e-07	0	missense_transmembrane	other_missense	other_missense	FALSE	0	FALSE	FALSE	0	0	0.01	0	0.01	0.606497	0.2	0.00682123	-0.662314	Benign_moderate	-0.636875
A149W	missense	missense	missense	A	149	W	0.838355	0.017622	0.778079	0.149714	1.21075	0.0491445	1.15612	0.204194	NA	NA	NA	NA	NA	NA	NA	NA	NA	NA	NA	NA	NA	NA	NA	0	0	missense_transmembrane	other_missense	other_missense	FALSE	0	FALSE	FALSE	NA	NA	NA	NA	NA	0.653532	0.7	0.0349085	-0.477447	Benign_supporting	-0.437978
A149X	early_nonsense	early_nonsense	early_nonsense	A	149	X	-0.010157	0.00974349	-0.353959	0.118672	1.17652	0.143179	0.000233477	0.24215	NA	NA	NA	NA	NA	NA	NA	NA	NA	NA	NA	NA	NA	NA	NA	0	0	early_nonsense	early_nonsense	early_nonsense	FALSE	2	FALSE	FALSE	NA	NA	NA	NA	NA	NA	NA	NA	1.98715	Path_strong	4.45475
A149Y	missense	missense	missense	A	149	Y	0.517267	0.0454279	1.18498	0.222898	NA	NA	1.63143	0.291688	NA	NA	NA	NA	NA	NA	NA	NA	NA	NA	NA	NA	NA	NA	NA	0	0	missense_transmembrane	other_missense	other_missense	FALSE	0	FALSE	FALSE	NA	NA	NA	NA	NA	NA	NA	NA	-0.939075	Benign_moderate	-0.930272
A150A	synon	synon	synon	A	150	A	0.992124	0.017227	1.19024	0.0681584	0.980834	0.0184511	0.89879	0.140978	NA	NA	NA	NA	NA	NA	NA	NA	NA	NA	NA	NA	NA	NA	NA	0	0	synon	synon	synon	FALSE	0	FALSE	FALSE	0	0	0	0	0	NA	NA	NA	-0.939781	Benign_moderate	-0.930647
A150C	missense	missense	missense	A	150	C	0.946257	0.0301442	0.967925	0.04418	0.886257	0.0805213	0.948022	0.199939	NA	NA	NA	NA	NA	NA	NA	NA	NA	NA	NA	NA	NA	NA	NA	0	0	missense_transmembrane	VSD_helix	S2	FALSE	0	FALSE	FALSE	NA	NA	NA	NA	NA	0.654909	0.28	0.0102843	-0.801614	Benign_moderate	-0.786994
A150D	missense	missense	missense	A	150	D	1.46946	0.0330223	0.852825	0.0627955	1.01032	0.0946398	1.10627	0.163446	NA	NA	NA	NA	NA	NA	NA	NA	NA	NA	NA	NA	NA	NA	NA	0	0	missense_transmembrane	VSD_helix	S2	FALSE	0	FALSE	FALSE	0	0	0	0	0	0.523505	0.46	0.194129	-0.630836	Benign_moderate	-0.603004
A150E	missense	missense	missense	A	150	E	1.16132	0.012449	1.10766	0.0889683	1.00075	0.0470707	0.818994	0.129926	NA	NA	NA	NA	NA	NA	NA	NA	NA	NA	NA	NA	NA	NA	NA	0	0	missense_transmembrane	VSD_helix	S2	FALSE	0	FALSE	FALSE	NA	NA	NA	NA	NA	0.570152	0.52	0.00533964	-0.91513	Benign_moderate	-0.90816
A150F	missense	missense	missense	A	150	F	1.40683	0.0250678	1.17112	0.174789	1.14184	0.0434801	1.3047	0.205503	NA	NA	NA	NA	NA	NA	NA	NA	NA	NA	NA	NA	NA	NA	NA	0	0	missense_transmembrane	VSD_helix	S2	FALSE	0	FALSE	FALSE	NA	NA	NA	NA	NA	0.284318	0.35	0.0063849	-0.936668	Benign_moderate	-0.928602
A150G	missense	missense	missense	A	150	G	1.3725	0.0262886	1.33113	0.11825	1.05945	0.0247989	0.989319	0.098448	not provided	missing	missing	missing	NA	NA	NA	NA	NA	NA	NA	NA	0.926	6.8	NA	0	0	missense_transmembrane	VSD_helix	S2	FALSE	0	FALSE	FALSE	0	0	0	0	0	NA	NA	NA	-0.920193	Benign_moderate	-0.890228
A150H	missense	missense	missense	A	150	H	1.25355	0.0196616	1.09978	0.215905	1.15666	0.14439	1.03328	0.291757	NA	NA	NA	NA	NA	NA	NA	NA	NA	NA	NA	NA	NA	NA	NA	0	0	missense_transmembrane	VSD_helix	S2	FALSE	0	FALSE	FALSE	NA	NA	NA	NA	NA	0.447455	0.34	0.00300138	-0.911213	Benign_moderate	-0.904143
A150I	missense	missense	missense	A	150	I	0.910336	0.0224192	1.24726	0.197803	0.918067	0.0329292	1.02685	0.285906	NA	NA	NA	NA	NA	NA	NA	NA	NA	NA	NA	NA	NA	NA	NA	0	0	missense_transmembrane	VSD_helix	S2	FALSE	0	FALSE	FALSE	NA	NA	NA	NA	NA	0.482173	0.16	0.00379964	-0.940392	Benign_moderate	-0.925744
A150K	missense	missense	missense	A	150	K	0.869581	0.0254155	1.1682	0.0862978	0.995441	0.118921	1.11168	0.173728	NA	NA	NA	NA	NA	NA	NA	NA	NA	NA	NA	NA	NA	NA	NA	0	0	missense_transmembrane	VSD_helix	S2	FALSE	0	FALSE	FALSE	NA	NA	NA	NA	NA	0.489547	0.36	0.00281361	-0.936059	Benign_moderate	-0.928124
A150L	missense	missense	missense	A	150	L	0.988305	0.0100239	1.1219	0.0814108	0.921464	0.056179	0.929202	0.121949	NA	NA	NA	NA	NA	NA	NA	NA	NA	NA	NA	NA	NA	NA	NA	0	0	missense_transmembrane	VSD_helix	S2	FALSE	0	FALSE	FALSE	NA	NA	NA	NA	NA	0.56959	0.36	0.00391032	-0.921508	Benign_moderate	-0.914595
A150M	missense	missense	missense	A	150	M	0.930611	0.0154461	1.20574	0.183619	0.942288	0.0798462	1.02753	0.162135	NA	NA	NA	NA	NA	NA	NA	NA	NA	NA	NA	NA	NA	NA	NA	0	0	missense_transmembrane	VSD_helix	S2	FALSE	0	FALSE	FALSE	NA	NA	NA	NA	NA	0.496221	0.17	0.00292105	-0.941208	Benign_moderate	-0.930931
A150N	missense	missense	missense	A	150	N	1.35346	0.0243354	0.721898	0.164533	0.917976	0.108328	0.987954	0.181382	NA	NA	NA	NA	NA	NA	NA	NA	NA	NA	NA	NA	NA	NA	NA	0	0	missense_transmembrane	VSD_helix	S2	FALSE	0	FALSE	FALSE	NA	NA	NA	NA	NA	0.672771	0.82	0.326702	-0.338978	Benign_supporting	-0.288648
A150P	missense	missense	missense	A	150	P	1.26876	0.0260886	1.05963	0.182969	0.918071	0.0588031	0.816912	0.179558	NA	NA	NA	NA	NA	NA	NA	NA	NA	NA	NA	NA	NA	NA	NA	0	0	missense_transmembrane	VSD_helix	S2	FALSE	0	FALSE	FALSE	0	0	0	0	0	0.583955	0.53	0.0167067	-0.886783	Benign_moderate	-0.878505
A150Q	missense	missense	missense	A	150	Q	1.06352	0.015421	1.04489	0.0621189	0.946151	0.155011	1.09216	0.192549	NA	NA	NA	NA	NA	NA	NA	NA	NA	NA	NA	NA	NA	NA	NA	0	0	missense_transmembrane	VSD_helix	S2	FALSE	0	FALSE	FALSE	NA	NA	NA	NA	NA	0.526729	0.03	0.00220111	-0.875909	Benign_moderate	-0.866921
A150R	missense	missense	missense	A	150	R	0.834894	0.0252814	1.09173	0.0670027	0.984629	0.0669655	0.838977	0.106685	NA	NA	NA	NA	NA	NA	NA	NA	NA	NA	NA	NA	NA	NA	NA	0	0	missense_transmembrane	VSD_helix	S2	FALSE	0	FALSE	FALSE	NA	NA	NA	NA	NA	0.643486	0.54	0.0135944	-0.906915	Benign_moderate	-0.899695
A150S	missense	missense	missense	A	150	S	1.38096	0.0285398	1.02244	0.0946602	1.0552	0.100824	0.824522	0.153083	NA	NA	NA	NA	NA	NA	NA	NA	NA	NA	NA	NA	NA	NA	NA	1.23919e-06	0	missense_transmembrane	VSD_helix	S2	FALSE	0	FALSE	FALSE	0	0	0	0	0	0.55656	0.75	0.0424145	-0.857308	Benign_moderate	-0.846991
A150T	missense	missense	missense	A	150	T	1.31067	0.0209854	0.828002	0.112992	0.931982	0.0612325	0.906783	0.246941	Uncertain significance	vus	vus	vus	NA	1.56	NA	NA	NA	NA	NA	NA	0.6045	0.45	0.78	1.36321e-05	8.78e-06	missense_transmembrane	VSD_helix	S2	FALSE	0	FALSE	FALSE	0	0	0	0	0	NA	NA	NA	-0.583767	Benign_supporting	-0.552373
A150V	missense	missense	missense	A	150	V	1.01517	0.0266941	1.07734	0.0643856	1.00606	0.0157473	0.908409	0.164246	NA	NA	NA	NA	NA	0.97	NA	NA	NA	NA	NA	NA	0.515	1.1	NA	3.71746e-06	1.24e-06	missense_transmembrane	VSD_helix	S2	FALSE	0	FALSE	FALSE	0	0	0	0	0	0.583313	0.45	0.0033859	-0.898484	Benign_moderate	-0.890877
A150W	missense	missense	missense	A	150	W	1.42899	0.035672	1.05437	0.107057	1.26971	0.0399713	0.58746	0.186838	NA	NA	NA	NA	NA	NA	NA	NA	NA	NA	NA	NA	NA	NA	NA	0	0	missense_transmembrane	VSD_helix	S2	FALSE	0	FALSE	FALSE	NA	NA	NA	NA	NA	0.590509	0.74	0.191156	-0.883023	Benign_moderate	-0.874508
A150X	early_nonsense	early_nonsense	early_nonsense	A	150	X	-0.0126413	0.0149066	-0.218212	0.0990002	1.16867	0.0769169	-0.518811	0.143136	NA	NA	NA	NA	NA	NA	NA	NA	NA	NA	NA	NA	NA	NA	NA	0	0	early_nonsense	early_nonsense	early_nonsense	FALSE	3	FALSE	TRUE	NA	NA	NA	NA	NA	NA	NA	NA	1.96982	Path_strong	4.41474
A150Y	missense	missense	missense	A	150	Y	1.22144	0.0157111	0.976936	0.0923739	0.959106	0.0798774	1.3486	0.249812	NA	NA	NA	NA	NA	NA	NA	NA	NA	NA	NA	NA	NA	NA	NA	0	0	missense_transmembrane	VSD_helix	S2	FALSE	0	FALSE	FALSE	NA	NA	NA	NA	NA	0.425237	0.35	0.00247876	-0.811879	Benign_moderate	-0.798066
A152A	synon	synon	synon	A	152	A	0.965435	0.0158833	0.529504	0.131839	1.04936	0.0492796	0.759466	0.180219	NA	NA	NA	NA	NA	NA	NA	NA	NA	NA	NA	NA	NA	NA	NA	0	0	synon	synon	synon	FALSE	0	FALSE	FALSE	0	0	0	0	0	NA	NA	NA	0.267997	No_evidence	0.377628
A152C	missense	missense	missense	A	152	C	0.750097	0.0161233	0.957473	0.195385	0.819653	0.07539	1.22733	0.188405	NA	NA	NA	NA	NA	NA	NA	NA	NA	NA	NA	NA	NA	NA	NA	0	0	missense_transmembrane	VSD_helix	S2	FALSE	0	FALSE	FALSE	NA	NA	NA	NA	NA	0.607983	0.52	0.0355687	-0.789167	Benign_moderate	-0.773567
A152D	missense	missense	missense	A	152	D	1.34552	0.0180608	0.654564	0.0698319	1.14235	0.0482566	0.579924	0.204907	NA	NA	NA	NA	NA	NA	NA	NA	NA	NA	NA	NA	NA	NA	NA	0	0	missense_transmembrane	VSD_helix	S2	FALSE	0	FALSE	FALSE	0	0	0	0	0	0.800311	0.93	0.839926	-0.147681	No_evidence	-0.0811487
A152E	missense	missense	missense	A	152	E	1.21767	0.0234757	0.868638	0.163263	0.835248	0.0343471	0.547027	0.216365	NA	NA	NA	NA	NA	NA	NA	NA	NA	NA	NA	NA	NA	NA	NA	0	0	missense_transmembrane	VSD_helix	S2	FALSE	0	FALSE	FALSE	NA	NA	NA	NA	NA	0.780708	0.58	0.218565	-0.658857	Benign_moderate	-0.633154
A152F	missense	missense	missense	A	152	F	0.663969	0.0192751	0.831962	0.113854	1.00832	0.100291	0.717539	0.279925	NA	NA	NA	NA	NA	NA	NA	NA	NA	NA	NA	NA	NA	NA	NA	0	0	missense_transmembrane	VSD_helix	S2	FALSE	0	FALSE	FALSE	NA	NA	NA	NA	NA	0.815095	0.67	0.60405	-0.591531	Benign_supporting	-0.560724
A152G	missense	missense	missense	A	152	G	1.35935	0.0266414	0.937686	0.0703001	0.943351	0.0403708	0.651036	0.180565	NA	NA	NA	NA	NA	NA	NA	NA	NA	NA	NA	NA	NA	NA	NA	0	0	missense_transmembrane	VSD_helix	S2	FALSE	0	FALSE	FALSE	0	0	0	0	0	0.682832	0.59	0.162984	-0.76399	Benign_moderate	-0.74641
A152H	missense	missense	missense	A	152	H	1.18042	0.0224689	0.886156	0.174291	1.06028	0.0732037	1.63185	0.373249	NA	NA	NA	NA	NA	NA	NA	NA	NA	NA	NA	NA	NA	NA	NA	0	0	missense_transmembrane	VSD_helix	S2	FALSE	0	FALSE	FALSE	NA	NA	NA	NA	NA	0.360626	0.46	0.0019246	-0.688149	Benign_moderate	-0.664685
A152I	missense	missense	missense	A	152	I	0.622491	0.0312974	1.04161	0.0595718	0.97924	0.00855241	1.04051	0.240904	NA	NA	NA	NA	NA	NA	NA	NA	NA	NA	NA	NA	NA	NA	NA	0	0	missense_transmembrane	VSD_helix	S2	FALSE	0	FALSE	FALSE	NA	NA	NA	NA	NA	0.640286	0.67	0.136224	-0.87334	Benign_moderate	-0.864175
A152K	missense	missense	missense	A	152	K	1.26478	0.0347835	0.751371	0.0972877	1.17459	0.0562213	1.04418	0.252361	NA	NA	NA	NA	NA	NA	NA	NA	NA	NA	NA	NA	NA	NA	NA	0	0	missense_transmembrane	VSD_helix	S2	FALSE	0	FALSE	FALSE	NA	NA	NA	NA	NA	0.623059	0.82	0.0553708	-0.414096	Benign_supporting	-0.369725
A152L	missense	missense	missense	A	152	L	0.565422	0.0248082	0.915781	0.154838	1.13041	0.0754164	0.781698	0.218897	NA	NA	NA	NA	NA	NA	NA	NA	NA	NA	NA	NA	NA	NA	NA	0	0	missense_transmembrane	VSD_helix	S2	FALSE	0	FALSE	FALSE	NA	NA	NA	NA	NA	0.772296	0.74	0.718633	-0.733597	Benign_moderate	-0.713643
A152M	missense	missense	missense	A	152	M	0.630809	0.0228393	0.915758	0.134106	1.07503	0.0364609	1.03297	0.28158	NA	NA	NA	NA	NA	NA	NA	NA	NA	NA	NA	NA	NA	NA	NA	0	0	missense_transmembrane	VSD_helix	S2	FALSE	0	FALSE	FALSE	NA	NA	NA	NA	NA	0.689458	0.73	0.203611	-0.733564	Benign_moderate	-0.713607
A152N	missense	missense	missense	A	152	N	1.19102	0.0268541	1.01539	0.204122	1.13952	0.0616426	0.664759	0.242879	NA	NA	NA	NA	NA	NA	NA	NA	NA	NA	NA	NA	NA	NA	NA	0	0	missense_transmembrane	VSD_helix	S2	FALSE	0	FALSE	FALSE	NA	NA	NA	NA	NA	0.649846	0.76	0.014993	-0.850962	Benign_moderate	-0.840171
A152P	missense	missense	missense	A	152	P	1.36541	0.0329298	1.10869	0.145015	1.07643	0.111811	0.753795	0.192683	NA	NA	NA	NA	NA	NA	NA	NA	NA	NA	NA	NA	NA	NA	NA	0	0	missense_transmembrane	VSD_helix	S2	FALSE	0	FALSE	FALSE	0	0	0	0	0	0.538606	0.55	0.0332175	-0.915624	Benign_moderate	-0.908664
A152Q	missense	missense	missense	A	152	Q	0.972635	0.0134771	1.15555	0.137121	0.800268	0.235684	1.00625	0.28234	NA	NA	NA	NA	NA	NA	NA	NA	NA	NA	NA	NA	NA	NA	NA	0	0	missense_transmembrane	VSD_helix	S2	FALSE	0	FALSE	FALSE	NA	NA	NA	NA	NA	0.542291	0.32	0.00526756	-0.933004	Benign_moderate	-0.925541
A152R	missense	missense	missense	A	152	R	1.1063	0.0249721	0.613342	0.204147	1.06072	0.0358682	1.09768	0.255653	NA	NA	NA	NA	NA	NA	NA	NA	NA	NA	NA	NA	NA	NA	NA	0	0	missense_transmembrane	VSD_helix	S2	FALSE	0	FALSE	FALSE	NA	NA	NA	NA	NA	0.715959	0.81	0.180526	-0.0182239	No_evidence	0.0603579
A152S	missense	missense	missense	A	152	S	1.26325	0.015674	0.908813	0.0549867	0.9439	0.0853478	0.746763	0.150842	NA	NA	NA	NA	NA	NA	NA	NA	NA	NA	NA	NA	NA	NA	NA	0	0	missense_transmembrane	VSD_helix	S2	FALSE	0	FALSE	FALSE	0	0	0	0	0	0.682438	0.56	0.052344	-0.723362	Benign_moderate	-0.702614
A152T	missense	missense	missense	A	152	T	1.11449	0.0133719	0.795031	0.0792447	1.10057	0.00978573	1.06961	0.163152	NA	NA	NA	NA	NA	NA	NA	NA	NA	NA	NA	NA	NA	NA	NA	0	0	missense_transmembrane	VSD_helix	S2	FALSE	0	FALSE	FALSE	0	0	0	0	0	0.633413	0.69	0.0142242	-0.515313	Benign_supporting	-0.478735
A152V	missense	missense	missense	A	152	V	0.651426	0.0281508	1.07936	0.0785336	1.07231	0.0788381	0.976098	0.14264	NA	NA	NA	NA	NA	NA	NA	NA	NA	NA	NA	NA	NA	NA	NA	0	0	missense_transmembrane	VSD_helix	S2	FALSE	0	FALSE	FALSE	0	0	0	0	0	0.626541	0.65	0.0744376	-0.899724	Benign_moderate	-0.89218
A152W	missense	missense	missense	A	152	W	0.936846	0.0174928	0.972591	0.0860879	1.04904	0.0338322	1.14143	0.17618	NA	NA	NA	NA	NA	NA	NA	NA	NA	NA	NA	NA	NA	NA	NA	0	0	missense_transmembrane	VSD_helix	S2	FALSE	0	FALSE	FALSE	NA	NA	NA	NA	NA	0.560057	0.13	0.00298836	-0.806983	Benign_moderate	-0.792785
A152X	early_nonsense	early_nonsense	early_nonsense	A	152	X	0.0098764	0.0186892	-0.11162	0.0272721	1.13239	0.0910436	-0.114193	0.270687	NA	NA	NA	NA	NA	NA	NA	NA	NA	NA	NA	NA	NA	NA	NA	0	0	early_nonsense	early_nonsense	early_nonsense	FALSE	3	FALSE	TRUE	NA	NA	NA	NA	NA	NA	NA	NA	1.96151	Path_strong	3.68808
A152Y	missense	missense	missense	A	152	Y	0.972781	0.0170316	1.43196	0.139483	1.08038	0.0499666	0.961458	0.219251	NA	NA	NA	NA	NA	NA	NA	NA	NA	NA	NA	NA	NA	NA	NA	0	0	missense_transmembrane	VSD_helix	S2	FALSE	0	FALSE	FALSE	NA	NA	NA	NA	NA	0.373859	0.56	0.00501096	-0.870602	Benign_moderate	-0.80874
A178A	synon	synon	synon	A	178	A	1.03614	0.00532907	1.20615	0.188804	0.947529	0.0621173	0.764772	0.27591	Conflicting classifications of pathogenicity	conflicting	conflicting	NA	NA	NA	NA	NA	NA	NA	NA	NA	NA	NA	NA	0	0	synon	synon	synon	FALSE	0	FALSE	FALSE	0.01	0	0	0	0.01	NA	NA	NA	-0.941233	Benign_moderate	-0.930921
A178C	missense	missense	missense	A	178	C	0.815665	0.0515879	1.19026	0.162911	0.662235	0.285145	0.635731	0.287559	NA	NA	NA	NA	NA	NA	NA	NA	NA	NA	NA	NA	NA	NA	NA	0	0	missense_transmembrane	VSD_helix	S2	FALSE	0	FALSE	FALSE	NA	NA	NA	NA	NA	0.710937	0.84	0.193428	-0.939783	Benign_moderate	-0.930648
A178D	missense	missense	missense	A	178	D	0.0289338	0.0297664	0.318162	0.243892	0.0719841	0.00833588	-0.238145	0.265779	NA	NA	NA	NA	NA	NA	NA	NA	NA	NA	NA	NA	NA	NA	NA	0	0	missense_transmembrane	VSD_helix	S2	FALSE	3	FALSE	TRUE	0	0	0.05	0	0.05	0.994556	1	1	1.04141	Path_moderate	1.30347
A178E	missense	missense	severe_DN	A	178	E	0.00212027	0.0100711	0.21534	0.173345	0.108905	0.0266741	-0.368616	0.22077	NA	NA	NA	NA	NA	NA	NA	NA	NA	NA	NA	NA	NA	NA	NA	0	0	missense_transmembrane	VSD_helix	S2	FALSE	4	TRUE	TRUE	NA	NA	NA	NA	NA	NA	NA	NA	1.39267	Path_strong	1.80501
A178F	missense	missense	severe_DN	A	178	F	0.0229729	0.0319612	-0.152427	0.0892322	0.132969	0.056259	-0.299916	0.239892	NA	NA	NA	NA	NA	NA	NA	NA	NA	NA	NA	NA	NA	NA	NA	0	0	missense_transmembrane	VSD_helix	S2	FALSE	4	TRUE	TRUE	NA	NA	NA	NA	NA	NA	NA	NA	1.96713	Path_strong	3.95976
A178G	missense	missense	severe_DN	A	178	G	0.0331597	0.0117874	0.0485442	0.066122	0.105848	0.0280693	-0.223089	0.176446	NA	NA	NA	NA	NA	NA	NA	NA	NA	NA	NA	NA	NA	NA	NA	0	0	missense_transmembrane	VSD_helix	S2	FALSE	4	TRUE	TRUE	0	0	0.01	0	0.01	NA	NA	NA	1.8226	Path_strong	2.70293
A178H	missense	missense	missense	A	178	H	0.03158	0.0201893	0.168224	0.0818043	0.272377	0.10544	0.737531	0.361697	NA	NA	NA	NA	NA	NA	NA	NA	NA	NA	NA	NA	NA	NA	NA	0	0	missense_transmembrane	VSD_helix	S2	FALSE	2	FALSE	FALSE	NA	NA	NA	NA	NA	0.979695	1	1	1.53745	Path_strong	2.04702
A178I	missense	missense	missense	A	178	I	0.232515	0.0510207	0.480379	0.072209	0.357713	0.0466471	0.178976	0.29841	NA	NA	NA	NA	NA	NA	NA	NA	NA	NA	NA	NA	NA	NA	NA	0	0	missense_transmembrane	VSD_helix	S2	FALSE	1	FALSE	FALSE	NA	NA	NA	NA	NA	0.979224	1	1	0.445621	Path_supporting	0.578904
A178K	missense	missense	severe_DN	A	178	K	0.035745	0.0159599	0.0477728	0.0810995	0.0864461	0.0196214	-0.0433157	0.315899	NA	NA	NA	NA	NA	NA	NA	NA	NA	NA	NA	NA	NA	NA	NA	0	0	missense_transmembrane	VSD_helix	S2	FALSE	4	TRUE	TRUE	NA	NA	NA	NA	NA	NA	NA	NA	1.82394	Path_strong	2.70737
A178L	missense	missense	severe_DN	A	178	L	0.0239654	0.0178572	0.0604393	0.135505	0.206946	0.0358137	-0.0794991	0.170162	NA	NA	NA	NA	NA	NA	NA	NA	NA	NA	NA	NA	NA	NA	NA	0	0	missense_transmembrane	VSD_helix	S2	FALSE	4	TRUE	TRUE	NA	NA	NA	NA	NA	NA	NA	NA	1.80109	Path_strong	2.63485
A178M	missense	missense	missense	A	178	M	-0.00301038	0.0207069	0.0523486	0.150969	0.216689	0.105354	0.313537	0.300508	NA	NA	NA	NA	NA	NA	NA	NA	NA	NA	NA	NA	NA	NA	NA	0	0	missense_transmembrane	VSD_helix	S2	FALSE	3	FALSE	TRUE	NA	NA	NA	NA	NA	0.992291	1	1	1.81591	Path_strong	2.68108
A178N	missense	missense	missense	A	178	N	0.0196147	0.0153515	0.0647983	0.105681	0.144701	0.0370175	0.0547623	0.274368	NA	NA	NA	NA	NA	NA	NA	NA	NA	NA	NA	NA	NA	NA	NA	0	0	missense_transmembrane	VSD_helix	S2	FALSE	3	FALSE	TRUE	NA	NA	NA	NA	NA	0.994828	1	1	1.79279	Path_strong	2.61006
A178P	missense	missense	severe_DN	A	178	P	-0.0040693	0.00832653	-0.217302	0.0551248	0.172417	0.0895505	-0.440571	0.337398	Pathogenic	plp	plp	plp	NA	NA	NA	NA	NA	NA	NA	NA	NA	NA	NA	0	0	missense_transmembrane	VSD_helix	S2	FALSE	4	TRUE	TRUE	0	0	0	0	0	0.998711	1	1	1.96979	Path_strong	4.40831
A178Q	missense	missense	severe_DN	A	178	Q	0.00921749	0.00992373	0.0866041	0.212558	0.143622	0.0149321	-0.347054	0.339455	NA	NA	NA	NA	NA	NA	NA	NA	NA	NA	NA	NA	NA	NA	NA	0	0	missense_transmembrane	VSD_helix	S2	FALSE	4	TRUE	TRUE	NA	NA	NA	NA	NA	NA	NA	NA	1.74795	Path_strong	2.48743
A178R	missense	missense	severe_DN	A	178	R	-0.00168259	0.0135863	0.0281779	0.0546598	0.0892409	0.018583	-0.743139	0.124866	NA	NA	NA	NA	NA	NA	NA	NA	NA	NA	NA	NA	NA	NA	NA	0	0	missense_transmembrane	VSD_helix	S2	FALSE	4	TRUE	TRUE	NA	NA	NA	NA	NA	NA	NA	NA	1.85545	Path_strong	2.82108
A178S	missense	missense	missense	A	178	S	0.798871	0.0331266	0.7698	0.0682308	0.715015	0.119488	0.451576	0.165718	NA	NA	NA	NA	NA	NA	NA	NA	NA	NA	NA	NA	NA	NA	NA	1.86073e-06	6.8e-07	missense_transmembrane	VSD_helix	S2	FALSE	0	FALSE	FALSE	0	0	0	0	0	0.889118	0.83	0.904346	-0.458293	Benign_supporting	-0.417352
A178T	missense	missense	missense	A	178	T	0.119038	0.0316762	0.400703	0.0913481	0.343544	0.0341696	0.0234055	0.195321	Pathogenic/Likely pathogenic	plp	plp	plp	NA	NA	NA	NA	NA	NA	NA	NA	NA	NA	NA	8.06315e-06	4.29e-06	missense_transmembrane	VSD_helix	S2	FALSE	1	FALSE	FALSE	0	0	0.01	0	0.01	0.987571	1	1	0.739984	Path_moderate	0.924431
A178V	missense	missense	missense	A	178	V	0.879137	0.00609181	0.690805	0.0737161	0.77734	0.0872191	1.12167	0.216439	NA	NA	NA	NA	NA	NA	NA	NA	NA	NA	NA	NA	NA	NA	NA	0	0	missense_transmembrane	VSD_helix	S2	FALSE	0	FALSE	FALSE	0	0	0	0	0	0.747893	0.82	0.264438	-0.253943	No_evidence	-0.196615
A178W	missense	missense	severe_DN	A	178	W	0.0084502	0.00529517	-0.132639	0.172803	0.0704617	0.0352181	-0.0698859	0.128186	NA	NA	NA	NA	NA	NA	NA	NA	NA	NA	NA	NA	NA	NA	NA	0	0	missense_transmembrane	VSD_helix	S2	FALSE	4	TRUE	TRUE	NA	NA	NA	NA	NA	NA	NA	NA	1.9651	Path_strong	3.82699
A178X	early_nonsense	early_nonsense	early_nonsense	A	178	X	-0.00613367	0.0159752	-0.127548	0.190166	1.04884	0.0363341	0.0737552	0.311585	NA	NA	NA	NA	NA	NA	NA	NA	NA	NA	NA	NA	NA	NA	NA	0	0	early_nonsense	early_nonsense	early_nonsense	FALSE	2	FALSE	FALSE	NA	NA	NA	NA	NA	NA	NA	NA	1.96438	Path_strong	3.79314
A178Y	missense	missense	severe_DN	A	178	Y	0.000208863	0.0153708	0.17949	0.220226	0.12901	0.0435209	-0.0124017	0.325482	NA	NA	NA	NA	NA	NA	NA	NA	NA	NA	NA	NA	NA	NA	NA	0	0	missense_transmembrane	VSD_helix	S2	FALSE	4	TRUE	TRUE	NA	NA	NA	NA	NA	NA	NA	NA	1.50409	Path_strong	1.98839
A194A	synon	synon	synon	A	194	A	0.985142	0.0218672	0.748108	0.130885	0.987077	0.0796073	0.655027	0.254217	NA	NA	NA	NA	NA	NA	NA	NA	NA	NA	NA	NA	NA	NA	NA	0	0	synon	synon	synon	FALSE	0	FALSE	FALSE	0	0	0.02	0	0.02	NA	NA	NA	-0.406046	Benign_supporting	-0.361046
A194C	missense	missense	missense	A	194	C	0.790202	0.0127297	0.980699	0.126824	0.870629	0.057045	1.05673	0.278609	NA	NA	NA	NA	NA	NA	NA	NA	NA	NA	NA	NA	NA	NA	NA	0	0	missense_transmembrane	VSD_helix	S2-3	FALSE	0	FALSE	FALSE	NA	NA	NA	NA	NA	0.643878	0.65	0.0244689	-0.81604	Benign_moderate	-0.802554
A194D	missense	missense	severe_DN	A	194	D	0.0363405	0.0193615	0.135444	0.229442	0.148977	0.0398743	-0.107173	0.264073	NA	NA	NA	NA	NA	NA	NA	NA	NA	NA	NA	NA	NA	NA	NA	0	0	missense_transmembrane	VSD_helix	S2-3	FALSE	4	TRUE	TRUE	0	0	0	0	0	NA	NA	NA	1.62918	Path_strong	2.2205
A194E	missense	missense	severe_DN	A	194	E	0.0168974	0.0215891	0.0156716	0.192782	0.142185	0.0319489	-0.273786	0.204138	NA	NA	NA	NA	NA	NA	NA	NA	NA	NA	NA	NA	NA	NA	NA	0	0	missense_transmembrane	VSD_helix	S2-3	FALSE	4	TRUE	TRUE	NA	NA	NA	NA	NA	NA	NA	NA	1.87313	Path_strong	2.89464
A194F	missense	missense	missense	A	194	F	0.581479	0.0591424	0.739825	0.159776	0.567252	0.111416	0.313051	0.220614	NA	NA	NA	NA	NA	NA	NA	NA	NA	NA	NA	NA	NA	NA	NA	0	0	missense_transmembrane	VSD_helix	S2-3	FALSE	0	FALSE	FALSE	NA	NA	NA	NA	NA	0.933778	0.91	0.999749	-0.385314	Benign_supporting	-0.338682
A194G	missense	missense	missense	A	194	G	0.297052	0.0343953	0.458203	0.0989825	0.388344	0.150899	-0.0141424	0.181716	NA	NA	NA	NA	NA	NA	NA	NA	NA	NA	NA	NA	NA	NA	NA	0	0	missense_transmembrane	VSD_helix	S2-3	FALSE	1	FALSE	FALSE	0	0	0	0	0	0.984159	1	1	0.527161	Path_supporting	0.672875
A194H	missense	missense	severe_DN	A	194	H	0.0135316	0.00878005	0.202891	0.119897	0.150116	0.0381681	-0.167756	0.147003	NA	NA	NA	NA	NA	NA	NA	NA	NA	NA	NA	NA	NA	NA	NA	0	0	missense_transmembrane	VSD_helix	S2-3	FALSE	4	TRUE	TRUE	NA	NA	NA	NA	NA	NA	NA	NA	1.4322	Path_strong	1.86815
A194I	missense	missense	missense	A	194	I	0.951492	0.0431124	0.809866	0.16684	0.823597	0.114708	1.15118	0.215169	NA	NA	NA	NA	NA	NA	NA	NA	NA	NA	NA	NA	NA	NA	NA	0	0	missense_transmembrane	VSD_helix	S2-3	FALSE	0	FALSE	FALSE	NA	NA	NA	NA	NA	0.666457	0.3	0.0291606	-0.54696	Benign_supporting	-0.512782
A194K	missense	missense	severe_DN	A	194	K	-0.00103265	0.0192796	0.00278821	0.0870319	0.119174	0.0265105	-0.333875	0.162338	NA	NA	NA	NA	NA	NA	NA	NA	NA	NA	NA	NA	NA	NA	NA	0	0	missense_transmembrane	VSD_helix	S2-3	FALSE	4	TRUE	TRUE	NA	NA	NA	NA	NA	NA	NA	NA	1.88938	Path_strong	2.97122
A194L	missense	missense	missense	A	194	L	0.912892	0.0148588	0.960279	0.126228	0.679443	0.0811712	0.492933	0.123435	NA	NA	NA	NA	NA	NA	NA	NA	NA	NA	NA	NA	NA	NA	NA	0	0	missense_transmembrane	VSD_helix	S2-3	FALSE	0	FALSE	FALSE	NA	NA	NA	NA	NA	0.820955	0.58	0.328398	-0.792567	Benign_moderate	-0.777235
A194M	missense	missense	missense	A	194	M	0.848557	0.0444713	0.843102	0.222226	1.05884	0.131452	1.12242	0.255368	NA	NA	NA	NA	NA	NA	NA	NA	NA	NA	NA	NA	NA	NA	NA	0	0	missense_transmembrane	VSD_helix	S2-3	FALSE	0	FALSE	FALSE	NA	NA	NA	NA	NA	0.651353	0.46	0.0187119	-0.612851	Benign_supporting	-0.583657
A194N	missense	missense	severe_DN	A	194	N	0.00459468	0.0136595	-0.0452423	0.145146	0.117567	0.0307411	-0.333295	0.306253	NA	NA	NA	NA	NA	NA	NA	NA	NA	NA	NA	NA	NA	NA	NA	0	0	missense_transmembrane	VSD_helix	S2-3	FALSE	4	TRUE	TRUE	NA	NA	NA	NA	NA	NA	NA	NA	1.93365	Path_strong	3.26407
A194P	missense	missense	severe_DN	A	194	P	0.0398258	0.0198653	-0.047486	0.0775027	0.138364	0.0814702	-0.259953	0.126347	Uncertain significance	vus	vus	vus	NA	NA	NA	NA	NA	NA	NA	NA	NA	NA	NA	0	0	missense_transmembrane	VSD_helix	S2-3	FALSE	4	TRUE	TRUE	0	0	0.09	0	0.09	NA	NA	NA	1.93514	Path_strong	3.27804
A194Q	missense	missense	missense	A	194	Q	0.0434407	0.0169276	0.211565	0.170626	0.276794	0.0597935	0.0570139	0.271208	NA	NA	NA	NA	NA	NA	NA	NA	NA	NA	NA	NA	NA	NA	NA	0	0	missense_transmembrane	VSD_helix	S2-3	FALSE	2	FALSE	FALSE	NA	NA	NA	NA	NA	0.992173	1	1	1.40475	Path_strong	1.8241
A194R	missense	missense	severe_DN	A	194	R	0.00167906	0.012313	-0.00804988	0.117548	0.154852	0.0207508	-0.265307	0.197892	NA	NA	NA	NA	NA	NA	NA	NA	NA	NA	NA	NA	NA	NA	NA	0	0	missense_transmembrane	VSD_helix	S2-3	FALSE	4	TRUE	TRUE	NA	NA	NA	NA	NA	NA	NA	NA	1.90155	Path_strong	3.03628
A194S	missense	missense	missense	A	194	S	0.409134	0.0525327	0.565456	0.0498555	0.552273	0.0520203	0.0770946	0.252217	NA	NA	NA	NA	NA	NA	NA	NA	NA	NA	NA	NA	NA	NA	NA	0	0	missense_transmembrane	VSD_helix	S2-3	FALSE	0	FALSE	FALSE	0	0	0.06	0	0.06	0.972319	1	1	0.142048	No_evidence	0.237136
A194T	missense	missense	missense	A	194	T	0.228589	0.0329469	0.443999	0.0921106	0.34773	0.0429613	-0.181201	0.163319	NA	NA	NA	NA	NA	NA	NA	NA	NA	NA	NA	NA	NA	NA	NA	0	0	missense_transmembrane	VSD_helix	S2-3	FALSE	2	FALSE	FALSE	0	0	0	0	0	0.989104	1	1	0.579642	Path_supporting	0.733991
A194V	missense	missense	missense	A	194	V	0.832781	0.0190155	1.03449	0.15401	0.930258	0.0302462	0.565451	0.235596	Uncertain significance	vus	vus	vus	NA	NA	NA	NA	NA	NA	NA	NA	NA	NA	NA	0	0	missense_transmembrane	VSD_helix	S2-3	FALSE	0	FALSE	FALSE	0	0	0	0	0	NA	NA	NA	-0.867595	Benign_moderate	-0.858027
A194W	missense	missense	missense	A	194	W	0.0298528	0.0471767	NA	NA	0.251641	0.0967399	0.744785	0.326744	NA	NA	NA	NA	NA	NA	NA	NA	NA	NA	NA	NA	NA	NA	NA	0	0	missense_transmembrane	VSD_helix	S2-3	FALSE	1	FALSE	FALSE	NA	NA	NA	NA	NA	NA	NA	NA	NA	NA	NA
A194X	early_nonsense	early_nonsense	early_nonsense	A	194	X	0.011136	0.0210569	-0.306875	0.155701	1.45761	0.00933915	-0.283471	0.307244	NA	NA	NA	NA	NA	NA	NA	NA	NA	NA	NA	NA	NA	NA	NA	0	0	early_nonsense	early_nonsense	early_nonsense	FALSE	3	FALSE	TRUE	NA	NA	NA	NA	NA	NA	NA	NA	1.97735	Path_strong	4.58341
A194Y	missense	missense	severe_DN	A	194	Y	0.0219956	0.0110892	-0.192212	0.147143	0.160903	0.0531807	-0.400911	0.145062	NA	NA	NA	NA	NA	NA	NA	NA	NA	NA	NA	NA	NA	NA	NA	0	0	missense_transmembrane	VSD_helix	S2-3	FALSE	4	TRUE	TRUE	NA	NA	NA	NA	NA	NA	NA	NA	1.96904	Path_strong	4.23248
A208A	synon	synon	synon	A	208	A	1.01656	0.0267931	1.05197	0.120709	1.03901	0.0434981	1.03338	0.143589	Likely benign	blb	blb	NA	NA	NA	NA	NA	NA	NA	NA	NA	NA	NA	NA	0	0	synon	synon	synon	FALSE	0	FALSE	FALSE	0	0	0	0	0	NA	NA	NA	-0.881261	Benign_moderate	-0.87263
A208C	missense	missense	missense	A	208	C	0.675867	0.0480349	0.890924	0.13144	0.321284	0.0993618	0.511376	0.255229	NA	NA	NA	NA	NA	NA	NA	NA	NA	NA	NA	NA	NA	NA	NA	0	0	missense_transmembrane	VSD_helix	S3	FALSE	0	FALSE	FALSE	NA	NA	NA	NA	NA	0.887218	0.74	0.998138	-0.695807	Benign_moderate	-0.672931
A208D	missense	missense	missense	A	208	D	0.0844185	0.0373827	NA	NA	0.454322	0.269864	0.341945	0.224736	NA	NA	NA	NA	NA	NA	NA	NA	NA	NA	NA	NA	NA	NA	NA	0	0	missense_transmembrane	VSD_helix	S3	FALSE	1	FALSE	FALSE	0	0	0	0	0	NA	NA	NA	NA	NA	NA
A208E	missense	missense	missense	A	208	E	0.138388	0.0162436	0.58816	0.158684	0.308695	0.110395	0.71091	0.180702	NA	NA	NA	NA	NA	NA	NA	NA	NA	NA	NA	NA	NA	NA	NA	0	0	missense_transmembrane	VSD_helix	S3	FALSE	1	FALSE	FALSE	NA	NA	NA	NA	NA	0.94762	1	1	0.0648636	No_evidence	0.151756
A208G	missense	missense	missense	A	208	G	0.675285	0.0249196	0.901336	0.170356	0.805797	0.0682221	0.923425	0.124396	NA	NA	NA	NA	NA	NA	NA	NA	NA	NA	NA	NA	NA	NA	NA	0	0	missense_transmembrane	VSD_helix	S3	FALSE	0	FALSE	FALSE	0	0	0	0	0	0.753	0.69	0.363926	-0.71207	Benign_moderate	-0.690447
A208H	missense	missense	missense	A	208	H	0.474699	0.0780791	0.210427	0.260723	NA	NA	0.381642	0.231223	NA	NA	NA	NA	NA	NA	NA	NA	NA	NA	NA	NA	NA	NA	NA	0	0	missense_transmembrane	VSD_helix	S3	FALSE	1	FALSE	FALSE	NA	NA	NA	NA	NA	NA	NA	NA	1.40837	Path_strong	1.82986
A208I	missense	missense	missense	A	208	I	1.04856	0.0448984	1.1118	0.203368	0.85591	0.295689	1.0319	0.341802	NA	NA	NA	NA	NA	NA	NA	NA	NA	NA	NA	NA	NA	NA	NA	0	0	missense_transmembrane	VSD_helix	S3	FALSE	0	FALSE	FALSE	NA	NA	NA	NA	NA	0.530674	0.12	0.00320566	-0.917079	Benign_moderate	-0.910142
A208K	missense	missense	missense	A	208	K	0.212001	0.0457122	0.44485	0.0788151	0.55505	0.0569605	0.805197	0.218749	NA	NA	NA	NA	NA	NA	NA	NA	NA	NA	NA	NA	NA	NA	NA	0	0	missense_transmembrane	VSD_helix	S3	FALSE	1	FALSE	FALSE	NA	NA	NA	NA	NA	0.945236	1	1	0.576492	Path_supporting	0.730307
A208L	missense	missense	missense	A	208	L	1.00144	0.0234985	0.546349	0.0924896	1.07313	0.203227	1.01131	0.19995	NA	NA	NA	NA	NA	NA	NA	NA	NA	NA	NA	NA	NA	NA	NA	0	0	missense_transmembrane	VSD_helix	S3	FALSE	0	FALSE	FALSE	NA	NA	NA	NA	NA	0.784667	0.93	0.527571	0.208468	No_evidence	0.311028
A208M	missense	missense	missense	A	208	M	0.764055	0.0570327	0.935038	0.0696892	0.70701	0.26405	1.09062	0.248302	NA	NA	NA	NA	NA	NA	NA	NA	NA	NA	NA	NA	NA	NA	NA	0	0	missense_transmembrane	VSD_helix	S3	FALSE	0	FALSE	FALSE	NA	NA	NA	NA	NA	0.680122	0.63	0.105113	-0.760458	Benign_moderate	-0.742601
A208N	missense	missense	missense	A	208	N	0.359766	0.0417761	0.656078	0.203119	NA	NA	0.584413	0.311089	NA	NA	NA	NA	NA	NA	NA	NA	NA	NA	NA	NA	NA	NA	NA	0	0	missense_transmembrane	VSD_helix	S3	FALSE	0	FALSE	FALSE	NA	NA	NA	NA	NA	NA	NA	NA	-0.152268	No_evidence	-0.0861445
A208P	missense	missense	missense	A	208	P	0.199884	0.0282782	0.463583	0.148324	0.26669	0.0384932	0.384082	0.335922	NA	NA	NA	NA	NA	NA	NA	NA	NA	NA	NA	NA	NA	NA	NA	0	0	missense_transmembrane	VSD_helix	S3	FALSE	1	FALSE	FALSE	0	0	0	0	0	0.974603	1	1	0.507326	Path_supporting	0.649909
A208Q	missense	missense	missense	A	208	Q	0.44698	0.0599844	NA	NA	0.690726	0.110065	1.09411	0.359827	NA	NA	NA	NA	NA	NA	NA	NA	NA	NA	NA	NA	NA	NA	NA	0	0	missense_transmembrane	VSD_helix	S3	FALSE	0	FALSE	FALSE	NA	NA	NA	NA	NA	NA	NA	NA	NA	NA	NA
A208R	missense	missense	missense	A	208	R	0.15908	0.031868	0.421939	0.0486161	0.307087	0.0661598	0.217712	0.164278	NA	NA	NA	NA	NA	NA	NA	NA	NA	NA	NA	NA	NA	NA	NA	0	0	missense_transmembrane	VSD_helix	S3	FALSE	1	FALSE	FALSE	NA	NA	NA	NA	NA	0.982248	1	1	0.661338	Path_moderate	0.830263
A208S	missense	missense	missense	A	208	S	1.1788	0.03763	0.982217	0.114248	1.13171	0.0755268	1.20126	0.274248	NA	NA	NA	NA	NA	NA	NA	NA	NA	NA	NA	NA	NA	NA	NA	0	0	missense_transmembrane	VSD_helix	S3	FALSE	0	FALSE	FALSE	0	0	0	0	0	0.464987	0.24	0.00189693	-0.817698	Benign_moderate	-0.804341
A208T	missense	missense	missense	A	208	T	1.08796	0.0166367	0.969795	0.14725	1.04375	0.0735642	1.02274	0.301235	NA	NA	NA	NA	NA	NA	NA	NA	NA	NA	NA	NA	NA	NA	NA	0	0	missense_transmembrane	VSD_helix	S3	FALSE	0	FALSE	FALSE	0	0	0	0	0	0.574559	0.48	0.0033135	-0.80378	Benign_moderate	-0.78933
A208V	missense	missense	missense	A	208	V	1.12283	0.0418818	0.976593	0.12849	0.966748	0.0963572	0.620789	0.256025	Uncertain significance	vus	vus	vus	NA	NA	NA	NA	NA	NA	NA	NA	NA	NA	NA	6.81837e-06	5e-06	missense_transmembrane	VSD_helix	S3	FALSE	0	FALSE	FALSE	0	0	0	0	0	NA	NA	NA	-0.811496	Benign_moderate	-0.797653
A208W	missense	missense	missense	A	208	W	0.550518	0.0362948	1.62031	0.174361	0.91937	0.24917	0.466118	0.409343	NA	NA	NA	NA	NA	NA	NA	NA	NA	NA	NA	NA	NA	NA	NA	0	0	missense_transmembrane	VSD_helix	S3	FALSE	0	FALSE	FALSE	NA	NA	NA	NA	NA	0.58271	0.79	0.994012	-0.749563	Benign_moderate	-0.575457
A208X	early_nonsense	early_nonsense	early_nonsense	A	208	X	-0.00593149	0.0144497	NA	NA	1.13383	0.109817	-0.471272	0.240636	NA	NA	NA	NA	NA	NA	NA	NA	NA	NA	NA	NA	NA	NA	NA	0	0	early_nonsense	early_nonsense	early_nonsense	FALSE	2	FALSE	FALSE	NA	NA	NA	NA	NA	NA	NA	NA	NA	NA	NA
A208Y	missense	missense	missense	A	208	Y	0.885588	0.0333532	0.754801	0.189392	1.14597	0.0446065	0.572896	0.241068	NA	NA	NA	NA	NA	NA	NA	NA	NA	NA	NA	NA	NA	NA	NA	0	0	missense_transmembrane	VSD_helix	S3	FALSE	0	FALSE	FALSE	NA	NA	NA	NA	NA	0.831777	0.88	0.30731	-0.422484	Benign_supporting	-0.378769
A223A	synon	synon	synon	A	223	A	1.02077	0.0273867	1.04089	0.122614	1.16222	0.0774585	1.05452	0.283543	Likely benign	blb	blb	NA	NA	NA	NA	NA	NA	NA	NA	NA	NA	NA	NA	0	0	synon	synon	synon	FALSE	0	FALSE	FALSE	0	0	0	0	0	NA	NA	NA	-0.87277	Benign_moderate	-0.863566
A223C	missense	missense	missense	A	223	C	0.855393	0.0355626	1.02943	0.11048	0.91332	0.100123	0.937582	0.159687	NA	NA	NA	NA	NA	NA	NA	NA	NA	NA	NA	NA	NA	NA	NA	0	0	missense_transmembrane	other_missense	other_missense	FALSE	0	FALSE	FALSE	NA	NA	NA	NA	NA	0.64371	0.43	0.0123451	-0.86337	Benign_moderate	-0.853498
A223D	missense	missense	missense	A	223	D	0.401544	0.0460896	0.863968	0.242079	0.625546	0.0883378	0.411552	0.222509	NA	NA	NA	NA	NA	NA	NA	NA	NA	NA	NA	NA	NA	NA	NA	0	0	missense_transmembrane	other_missense	other_missense	FALSE	0	FALSE	FALSE	0	0	0	0	0	0.913191	0.82	0.999954	-0.650739	Benign_moderate	-0.624418
A223E	missense	missense	missense	A	223	E	0.346217	0.0324724	1.0324	0.200234	0.401156	0.146007	0.869661	0.247889	NA	NA	NA	NA	NA	NA	NA	NA	NA	NA	NA	NA	NA	NA	NA	0	0	missense_transmembrane	other_missense	other_missense	FALSE	0	FALSE	FALSE	NA	NA	NA	NA	NA	0.809417	0.87	0.999961	-0.865867	Benign_moderate	-0.856175
A223F	missense	missense	missense	A	223	F	1.45429	0.0518405	0.736078	0.277186	1.17764	0.062045	1.6776	0.157044	NA	NA	NA	NA	NA	NA	NA	NA	NA	NA	NA	NA	NA	NA	NA	0	0	missense_transmembrane	other_missense	other_missense	FALSE	0	FALSE	FALSE	NA	NA	NA	NA	NA	0.346022	0.8	0.15584	-0.375795	Benign_supporting	-0.328408
A223G	missense	missense	missense	A	223	G	0.745833	0.0405228	1.031	0.0948498	0.690011	0.0799991	0.657927	0.193025	NA	NA	NA	NA	NA	NA	NA	NA	NA	NA	NA	NA	NA	NA	NA	0	0	missense_transmembrane	other_missense	other_missense	FALSE	0	FALSE	FALSE	0	0	0	0	0	0.778295	0.78	0.377972	-0.864693	Benign_moderate	-0.854916
A223H	missense	missense	missense	A	223	H	0.719597	0.0412933	0.887792	0.223161	0.938885	0.0763088	1.5516	0.25413	NA	NA	NA	NA	NA	NA	NA	NA	NA	NA	NA	NA	NA	NA	NA	0	0	missense_transmembrane	other_missense	other_missense	FALSE	0	FALSE	FALSE	NA	NA	NA	NA	NA	0.509381	0.42	0.0281155	-0.690792	Benign_moderate	-0.667531
A223I	missense	missense	missense	A	223	I	1.51515	0.0585814	0.339501	0.198503	1.1065	0.110085	-0.272881	0.24923	NA	NA	NA	NA	NA	NA	NA	NA	NA	NA	NA	NA	NA	NA	NA	0	0	missense_transmembrane	other_missense	other_missense	FALSE	1	FALSE	FALSE	NA	NA	NA	NA	NA	0.96368	0.99	1	0.964533	Path_moderate	1.20353
A223K	missense	missense	missense	A	223	K	0.932779	0.0336477	1.05705	0.222599	1.14156	0.164087	1.06257	0.238688	NA	NA	NA	NA	NA	NA	NA	NA	NA	NA	NA	NA	NA	NA	NA	0	0	missense_transmembrane	other_missense	other_missense	FALSE	0	FALSE	FALSE	NA	NA	NA	NA	NA	0.533578	0.12	0.00218298	-0.884952	Benign_moderate	-0.876559
A223L	missense	missense	missense	A	223	L	1.51336	0.0614218	0.320051	0.0585681	1.38015	0.0703436	0.0792236	0.153392	NA	NA	NA	NA	1.088	1.088	NA	0.37	47.2	NA	0.3	0.04	0.3	47.2	NA	0	0	missense_transmembrane	other_missense	other_missense	FALSE	0	FALSE	FALSE	NA	NA	NA	NA	NA	0.931549	0.93	1	1.03464	Path_moderate	1.29457
A223M	missense	missense	missense	A	223	M	1.48246	0.0449765	0.366525	0.157278	1.22983	0.0870442	0.731655	0.304692	NA	NA	NA	NA	NA	NA	NA	NA	NA	NA	NA	NA	NA	NA	NA	0	0	missense_transmembrane	other_missense	other_missense	FALSE	0	FALSE	FALSE	NA	NA	NA	NA	NA	0.831445	0.98	0.999877	0.865962	Path_moderate	1.07891
A223N	missense	missense	missense	A	223	N	0.740516	0.0472824	0.952384	0.122511	0.854866	0.0705843	1.08958	0.301231	NA	NA	NA	NA	NA	NA	NA	NA	NA	NA	NA	NA	NA	NA	NA	0	0	missense_transmembrane	other_missense	other_missense	FALSE	0	FALSE	FALSE	NA	NA	NA	NA	NA	0.658259	0.62	0.0528736	-0.782896	Benign_moderate	-0.766802
A223P	missense	missense	missense	A	223	P	1.31864	0.0731692	1.09656	0.0686201	1.00106	0.0660004	0.851584	0.225021	NA	NA	NA	NA	NA	NA	NA	NA	NA	NA	NA	NA	NA	NA	NA	0	0	missense_transmembrane	other_missense	other_missense	FALSE	0	FALSE	FALSE	0	0	0	0	0	0.528011	0.59	0.0151314	-0.909529	Benign_moderate	-0.902405
A223Q	missense	missense	missense	A	223	Q	0.940366	0.024541	0.965098	0.163237	1.13773	0.00844111	0.741286	0.237745	NA	NA	NA	NA	NA	NA	NA	NA	NA	NA	NA	NA	NA	NA	NA	0	0	missense_transmembrane	other_missense	other_missense	FALSE	0	FALSE	FALSE	NA	NA	NA	NA	NA	0.697305	0.58	0.0139414	-0.798305	Benign_moderate	-0.783425
A223R	missense	missense	missense	A	223	R	0.761368	0.0102436	1.1278	0.0531059	0.876679	0.100427	1.30792	0.197144	NA	NA	NA	NA	NA	NA	NA	NA	NA	NA	NA	NA	NA	NA	NA	0	0	missense_transmembrane	other_missense	other_missense	FALSE	0	FALSE	FALSE	NA	NA	NA	NA	NA	0.475481	0.59	0.00838371	-0.923881	Benign_moderate	-0.916943
A223S	missense	missense	missense	A	223	S	0.57536	0.0239484	0.869328	0.04304	0.755196	0.0392284	0.598597	0.219503	NA	NA	NA	NA	NA	NA	NA	NA	NA	NA	NA	NA	NA	NA	NA	0	0	missense_transmembrane	other_missense	other_missense	FALSE	0	FALSE	FALSE	0	0	0	0	0	0.859991	0.71	0.971705	-0.660046	Benign_moderate	-0.634433
A223T	missense	missense	missense	A	223	T	0.931888	0.0281589	1.03	0.153252	1.06007	0.00987092	0.527937	0.187518	Uncertain significance	vus	vus	vus	NA	NA	NA	NA	NA	NA	NA	NA	NA	NA	NA	0	0	missense_transmembrane	other_missense	other_missense	FALSE	0	FALSE	FALSE	0	0	0	0	0	NA	NA	NA	-0.863846	Benign_moderate	-0.854008
A223V	missense	missense	missense	A	223	V	1.49738	0.0653444	0.773864	0.215319	0.993109	0.0796116	0.720022	0.270543	NA	NA	NA	NA	NA	NA	NA	NA	NA	NA	NA	NA	NA	NA	NA	0	0	missense_transmembrane	other_missense	other_missense	FALSE	0	FALSE	FALSE	0	0	0	0	0	0.702173	0.89	0.845281	-0.467749	Benign_supporting	-0.427536
A223W	missense	missense	missense	A	223	W	1.51937	0.0537823	0.882573	0.111206	1.26809	0.0428011	1.37637	0.254979	NA	NA	NA	NA	NA	NA	NA	NA	NA	NA	NA	NA	NA	NA	NA	0	0	missense_transmembrane	other_missense	other_missense	FALSE	0	FALSE	FALSE	NA	NA	NA	NA	NA	0.357052	0.34	0.146249	-0.682306	Benign_moderate	-0.658394
A223X	early_nonsense	early_nonsense	early_nonsense	A	223	X	-0.0296018	0.0127991	0.243266	0.224071	1.04865	0.144673	-0.421433	0.232549	NA	NA	NA	NA	NA	NA	NA	NA	NA	NA	NA	NA	NA	NA	NA	0	0	early_nonsense	early_nonsense	early_nonsense	FALSE	3	FALSE	TRUE	NA	NA	NA	NA	NA	NA	NA	NA	1.30124	Path_strong	1.66536
A223Y	missense	missense	missense	A	223	Y	1.07022	0.0235522	1.04465	0.217949	0.985742	0.18945	1.07345	0.161407	NA	NA	NA	NA	NA	NA	NA	NA	NA	NA	NA	NA	NA	NA	NA	0	0	missense_transmembrane	other_missense	other_missense	FALSE	0	FALSE	FALSE	NA	NA	NA	NA	NA	0.527065	0.1	0.00205589	-0.875722	Benign_moderate	-0.866721
A226A	synon	synon	synon	A	226	A	1.05001	0.0208106	1.01951	0.129223	0.970122	0.0733079	1.36427	0.163043	Benign/Likely benign	blb	blb	NA	NA	NA	NA	NA	NA	NA	NA	NA	NA	NA	NA	0	0	synon	synon	synon	FALSE	0	FALSE	FALSE	0	0	0	0	0	NA	NA	NA	-0.854702	Benign_moderate	-0.844192
A226C	missense	missense	missense	A	226	C	1.26556	0.053721	1.05529	0.245057	0.931255	0.206452	1.28195	0.425391	NA	NA	NA	NA	NA	NA	NA	NA	NA	NA	NA	NA	NA	NA	NA	0	0	missense_transmembrane	VSD_helix	S4	FALSE	0	FALSE	FALSE	NA	NA	NA	NA	NA	0.403892	0.25	0.00292711	-0.883686	Benign_moderate	-0.875213
A226D	missense	missense	missense	A	226	D	0.165426	0.0297669	0.815261	0.147668	0.305239	0.0199715	0.229891	0.190429	NA	NA	NA	NA	NA	NA	NA	NA	NA	NA	NA	NA	NA	NA	NA	0	0	missense_transmembrane	VSD_helix	S4	FALSE	1	FALSE	FALSE	0	0	0	0	0	0.958574	0.85	1	-0.558123	Benign_supporting	-0.524791
A226E	missense	missense	missense	A	226	E	0.210181	0.0370012	0.713146	0.119146	0.465259	0.0758117	0.516211	0.194252	NA	NA	NA	NA	NA	NA	NA	NA	NA	NA	NA	NA	NA	NA	NA	0	0	missense_transmembrane	VSD_helix	S4	FALSE	1	FALSE	FALSE	NA	NA	NA	NA	NA	0.941499	0.91	1	-0.315634	Benign_supporting	-0.263412
A226F	missense	missense	missense	A	226	F	1.16265	0.00743976	NA	NA	NA	NA	1.68309	0.29926	NA	NA	NA	NA	NA	NA	NA	NA	NA	NA	NA	NA	NA	NA	NA	0	0	missense_transmembrane	VSD_helix	S4	FALSE	0	FALSE	FALSE	NA	NA	NA	NA	NA	NA	NA	NA	NA	NA	NA
A226G	missense	missense	missense	A	226	G	0.822787	0.0278418	1.1602	0.101604	0.730459	0.058656	0.463555	0.158842	NA	NA	NA	NA	NA	NA	NA	NA	NA	NA	NA	NA	NA	NA	NA	0	0	missense_transmembrane	VSD_helix	S4	FALSE	0	FALSE	FALSE	0	0	0	0	0	0.766874	0.81	0.269845	-0.934206	Benign_moderate	-0.926587
A226H	missense	missense	missense	A	226	H	0.508291	0.0174648	0.86964	0.150294	0.718673	0.14492	0.57574	0.256677	NA	NA	NA	NA	NA	NA	NA	NA	NA	NA	NA	NA	NA	NA	NA	0	0	missense_transmembrane	VSD_helix	S4	FALSE	0	FALSE	FALSE	NA	NA	NA	NA	NA	0.873497	0.71	0.995564	-0.660582	Benign_moderate	-0.635011
A226I	missense	missense	missense	A	226	I	1.2673	0.0240114	0.783182	0.161643	1.02101	0.054404	1.36113	0.283495	NA	NA	NA	NA	NA	NA	NA	NA	NA	NA	NA	NA	NA	NA	NA	0	0	missense_transmembrane	VSD_helix	S4	FALSE	0	FALSE	FALSE	NA	NA	NA	NA	NA	0.504929	0.7	0.0185929	-0.489037	Benign_supporting	-0.450455
A226K	missense	missense	missense	A	226	K	0.431377	0.0246167	1.01798	0.146593	0.74893	0.0656713	0.123392	0.205971	NA	NA	NA	NA	NA	NA	NA	NA	NA	NA	NA	NA	NA	NA	NA	0	0	missense_transmembrane	VSD_helix	S4	FALSE	0	FALSE	FALSE	NA	NA	NA	NA	NA	0.915133	0.89	0.99988	-0.853321	Benign_moderate	-0.842708
A226L	missense	missense	missense	A	226	L	1.49535	0.0500082	0.184477	0.159779	1.20999	0.0688011	0.478896	0.230071	NA	NA	NA	NA	NA	NA	NA	NA	NA	NA	NA	NA	NA	NA	NA	0	0	missense_transmembrane	VSD_helix	S4	FALSE	1	FALSE	FALSE	NA	NA	NA	NA	NA	0.915787	0.93	1	1.48905	Path_strong	1.96259
A226M	missense	missense	missense	A	226	M	1.48493	0.0587608	0.6095	0.173129	1.1552	0.118058	0.910034	0.305354	NA	NA	NA	NA	NA	NA	NA	NA	NA	NA	NA	NA	NA	NA	NA	0	0	missense_transmembrane	VSD_helix	S4	FALSE	0	FALSE	FALSE	NA	NA	NA	NA	NA	0.696622	0.94	0.946534	-0.00573213	No_evidence	0.0740679
A226N	missense	missense	missense	A	226	N	0.425945	0.0259562	0.655435	0.172267	0.395771	0.0941097	0.90513	0.326505	NA	NA	NA	NA	NA	NA	NA	NA	NA	NA	NA	NA	NA	NA	NA	0	0	missense_transmembrane	VSD_helix	S4	FALSE	0	FALSE	FALSE	NA	NA	NA	NA	NA	0.894141	0.99	0.999993	-0.150321	No_evidence	-0.0840239
A226P	missense	missense	missense	A	226	P	0.502427	0.0413996	1.05871	0.110651	0.430267	0.0950739	0.522586	0.231083	NA	NA	NA	NA	NA	NA	NA	NA	NA	NA	NA	NA	NA	NA	NA	0	0	missense_transmembrane	VSD_helix	S4	FALSE	0	FALSE	FALSE	0	0	0	0	0	0.855493	0.81	0.999274	-0.886132	Benign_moderate	-0.877814
A226Q	missense	missense	missense	A	226	Q	0.90264	0.0389914	1.16389	0.162828	0.950965	0.230023	1.26658	0.304192	NA	NA	NA	NA	NA	NA	NA	NA	NA	NA	NA	NA	NA	NA	NA	0	0	missense_transmembrane	VSD_helix	S4	FALSE	0	FALSE	FALSE	NA	NA	NA	NA	NA	0.430135	0.28	0.0015914	-0.935094	Benign_moderate	-0.927337
A226R	missense	missense	missense	A	226	R	0.251436	0.0187842	0.522435	0.121097	0.422776	0.0837713	0.138539	0.20707	NA	NA	NA	NA	NA	NA	NA	NA	NA	NA	NA	NA	NA	NA	NA	0	0	missense_transmembrane	VSD_helix	S4	FALSE	0	FALSE	FALSE	NA	NA	NA	NA	NA	0.977505	1	1	0.293217	No_evidence	0.40596
A226S	missense	missense	missense	A	226	S	0.712102	0.0248321	0.942709	0.102863	0.85941	0.131552	0.928724	0.242284	NA	NA	NA	NA	NA	NA	NA	NA	NA	NA	NA	NA	NA	NA	NA	0	0	missense_transmembrane	VSD_helix	S4	FALSE	0	FALSE	FALSE	0	0	0	0	0	0.721748	0.79	0.140758	-0.770584	Benign_moderate	-0.753522
A226T	missense	missense	missense	A	226	T	1.00236	0.0343618	0.66293	0.173543	0.763355	0.0186133	0.454758	0.209851	NA	NA	NA	NA	NA	NA	NA	NA	NA	NA	NA	NA	NA	NA	NA	0	0	missense_transmembrane	VSD_helix	S4	FALSE	0	FALSE	FALSE	0	0	0	0	0	0.890417	0.9	0.886217	-0.172868	No_evidence	-0.108569
A226V	missense	missense	missense	A	226	V	1.27819	0.0301916	0.984444	0.177969	0.967691	0.0613689	1.02548	0.26732	Conflicting classifications of pathogenicity	conflicting	conflicting	conflicting	NA	NA	NA	NA	NA	NA	NA	NA	NA	NA	NA	0	0	missense_transmembrane	VSD_helix	S4	FALSE	0	FALSE	FALSE	0	0	0	0	0	NA	NA	NA	-0.820107	Benign_moderate	-0.806939
A226W	missense	missense	missense	A	226	W	0.672101	0.0293525	1.28728	0.197774	0.966804	0.106058	1.03655	0.313116	NA	NA	NA	NA	NA	NA	NA	NA	NA	NA	NA	NA	NA	NA	NA	0	0	missense_transmembrane	VSD_helix	S4	FALSE	0	FALSE	FALSE	NA	NA	NA	NA	NA	0.503829	0.73	0.0514648	-0.933627	Benign_moderate	-0.912816
A226X	early_nonsense	early_nonsense	early_nonsense	A	226	X	-0.0276861	0.00921987	-0.0759172	0.0898629	1.05841	0.108541	-0.456598	0.227253	NA	NA	NA	NA	NA	NA	NA	NA	NA	NA	NA	NA	NA	NA	NA	0	0	early_nonsense	early_nonsense	early_nonsense	FALSE	3	FALSE	TRUE	NA	NA	NA	NA	NA	NA	NA	NA	1.95037	Path_strong	3.45723
A226Y	missense	missense	missense	A	226	Y	0.69403	0.0261713	1.3067	0.228402	0.67814	0.0467082	0.809344	0.324813	NA	NA	NA	NA	NA	NA	NA	NA	NA	NA	NA	NA	NA	NA	NA	0	0	missense_transmembrane	VSD_helix	S4	FALSE	0	FALSE	FALSE	NA	NA	NA	NA	NA	0.616911	0.85	0.346727	-0.928406	Benign_moderate	-0.903863
A23A	synon	synon	synon	A	23	A	1.06301	0.0280241	1.22737	0.206725	0.709479	0.205106	1.327	0.209167	NA	NA	NA	NA	NA	NA	NA	NA	NA	NA	NA	NA	NA	NA	NA	0	0	synon	synon	synon	FALSE	0	FALSE	FALSE	0	0	0	0	0	NA	NA	NA	-0.941606	Benign_moderate	-0.929297
A23C	missense	missense	missense	A	23	C	0.963539	0.00856221	1.20386	0.147562	1.08538	0.11446	1.1584	0.208897	NA	NA	NA	NA	NA	NA	NA	NA	NA	NA	NA	NA	NA	NA	NA	0	0	missense_cytosolic	other_missense	other_missense	FALSE	0	FALSE	FALSE	NA	NA	NA	NA	NA	0.41851	0.06	0.00107433	-0.941086	Benign_moderate	-0.930961
A23D	missense	missense	missense	A	23	D	1.2437	0.0194568	1.30161	0.0905592	1.35445	0.0943888	1.49325	0.296358	NA	NA	NA	NA	NA	NA	NA	NA	NA	NA	NA	NA	NA	NA	NA	0	0	missense_cytosolic	other_missense	other_missense	FALSE	0	FALSE	FALSE	0	0	0	0	0	0.186174	0.69	0.00101745	-0.929893	Benign_moderate	-0.906378
A23E	missense	missense	missense	A	23	E	1.29563	0.0533005	0.898343	0.169415	NA	NA	1.34923	0.319593	NA	NA	NA	NA	NA	NA	NA	NA	NA	NA	NA	NA	NA	NA	NA	0	0	missense_cytosolic	other_missense	other_missense	FALSE	0	FALSE	FALSE	NA	NA	NA	NA	NA	NA	NA	NA	-0.70746	Benign_moderate	-0.685481
A23F	missense	missense	missense	A	23	F	0.728803	0.0680146	1.07478	0.113951	0.965233	0.199788	0.595851	0.236792	NA	NA	NA	NA	NA	NA	NA	NA	NA	NA	NA	NA	NA	NA	NA	0	0	missense_cytosolic	other_missense	other_missense	FALSE	0	FALSE	FALSE	NA	NA	NA	NA	NA	0.753545	0.53	0.162581	-0.896884	Benign_moderate	-0.889193
A23G	missense	missense	missense	A	23	G	1.01553	0.0232874	1.21815	0.214844	0.856672	0.118966	1.29857	0.42737	NA	NA	NA	NA	NA	NA	NA	NA	NA	NA	NA	NA	NA	NA	NA	0	0	missense_cytosolic	other_missense	other_missense	FALSE	0	FALSE	FALSE	0	0	0	0	0	0.378183	0.23	0.00131408	-0.941659	Benign_moderate	-0.93028
A23H	missense	missense	missense	A	23	H	0.954701	0.0584025	1.05774	0.10322	0.778599	0.173997	0.695381	0.328104	NA	NA	NA	NA	NA	NA	NA	NA	NA	NA	NA	NA	NA	NA	NA	0	0	missense_cytosolic	other_missense	other_missense	FALSE	0	FALSE	FALSE	NA	NA	NA	NA	NA	0.710765	0.51	0.0336692	-0.885444	Benign_moderate	-0.877083
A23I	missense	missense	missense	A	23	I	0.825099	0.0199406	0.933714	0.141125	0.995046	0.0527732	1.09643	0.264661	NA	NA	NA	NA	NA	NA	NA	NA	NA	NA	NA	NA	NA	NA	NA	0	0	missense_cytosolic	other_missense	other_missense	FALSE	0	FALSE	FALSE	NA	NA	NA	NA	NA	0.629084	0.72	0.0127457	-0.758678	Benign_moderate	-0.740681
A23K	missense	missense	missense	A	23	K	0.498428	0.0471813	0.809587	0.0876474	0.73442	0.0171425	0.618079	0.281054	NA	NA	NA	NA	NA	NA	NA	NA	NA	NA	NA	NA	NA	NA	NA	0	0	missense_cytosolic	other_missense	other_missense	FALSE	0	FALSE	FALSE	NA	NA	NA	NA	NA	0.880263	0.74	0.997437	-0.546376	Benign_supporting	-0.512155
A23L	missense	missense	missense	A	23	L	0.822447	0.0193083	0.927538	0.0757498	1.17954	0.0472908	0.686546	0.242133	NA	NA	NA	NA	NA	NA	NA	NA	NA	NA	NA	NA	NA	NA	NA	0	0	missense_cytosolic	other_missense	other_missense	FALSE	0	FALSE	FALSE	NA	NA	NA	NA	NA	0.747408	0.76	0.0583446	-0.750243	Benign_moderate	-0.731587
A23M	missense	missense	missense	A	23	M	0.977933	0.0385312	1.40168	0.19042	1.19632	0.0386467	1.17072	0.263585	NA	NA	NA	NA	NA	NA	NA	NA	NA	NA	NA	NA	NA	NA	NA	0	0	missense_cytosolic	other_missense	other_missense	FALSE	0	FALSE	FALSE	NA	NA	NA	NA	NA	0.299199	0.28	0.00173603	-0.88771	Benign_moderate	-0.837151
A23N	missense	missense	missense	A	23	N	1.01363	0.0198502	0.853957	0.160979	1.05112	0.120531	0.89154	0.33518	NA	NA	NA	NA	NA	NA	NA	NA	NA	NA	NA	NA	NA	NA	NA	0	0	missense_cytosolic	other_missense	other_missense	FALSE	0	FALSE	FALSE	NA	NA	NA	NA	NA	0.694286	0.59	0.015928	-0.632892	Benign_moderate	-0.605216
A23P	missense	missense	missense	A	23	P	1.01103	0.0940409	NA	NA	1.20237	0.0955274	0.620584	0.299774	NA	NA	NA	NA	NA	NA	NA	NA	NA	NA	NA	NA	NA	NA	NA	0	0	missense_cytosolic	other_missense	other_missense	FALSE	0	FALSE	FALSE	0	0	0	0	0	NA	NA	NA	NA	NA	NA
A23Q	missense	missense	missense	A	23	Q	1.11261	0.0383001	0.857014	0.0354657	0.860264	0.106064	0.855819	0.290098	NA	NA	NA	NA	NA	NA	NA	NA	NA	NA	NA	NA	NA	NA	NA	0	0	missense_cytosolic	other_missense	other_missense	FALSE	0	FALSE	FALSE	NA	NA	NA	NA	NA	0.708705	0.6	0.0346778	-0.638406	Benign_moderate	-0.611149
A23R	missense	missense	missense	A	23	R	0.493009	0.0254826	0.53734	0.108624	0.738882	0.203161	0.52666	0.178002	NA	NA	NA	NA	NA	NA	NA	NA	NA	NA	NA	NA	NA	NA	NA	0	0	missense_cytosolic	other_missense	other_missense	FALSE	0	FALSE	FALSE	NA	NA	NA	NA	NA	0.938677	1	0.999983	0.240201	No_evidence	0.346484
A23S	missense	missense	missense	A	23	S	0.98493	0.0388106	1.06715	0.170341	1.14093	0.0608497	1.06265	0.288592	NA	NA	NA	NA	NA	NA	NA	NA	NA	NA	NA	NA	NA	NA	NA	8.81e-07	0	missense_cytosolic	other_missense	other_missense	FALSE	0	FALSE	FALSE	0	0	0	0	0	0.516412	0.09	0.00165237	-0.891933	Benign_moderate	-0.883965
A23T	missense	missense	missense	A	23	T	1.01673	0.0179971	0.77325	0.124564	1.11071	0.196977	1.50201	0.346671	NA	NA	NA	NA	NA	NA	NA	NA	NA	NA	NA	NA	NA	NA	NA	8.81e-07	0	missense_cytosolic	other_missense	other_missense	FALSE	0	FALSE	FALSE	0	0	0	0	0	0.498774	0.58	0.0060635	-0.466328	Benign_supporting	-0.426006
A23V	missense	missense	missense	A	23	V	0.835773	0.0138031	0.954767	0.110287	1.15457	0.0372942	0.966446	0.278971	Uncertain significance	vus	vus	vus	NA	NA	NA	NA	NA	NA	NA	NA	NA	NA	NA	8.8e-07	0	missense_cytosolic	other_missense	other_missense	FALSE	0	FALSE	FALSE	0	0	0	0	0	NA	NA	NA	-0.78585	Benign_moderate	-0.769989
A23W	missense	missense	missense	A	23	W	0.883419	0.0558719	NA	NA	NA	NA	NA	NA	NA	NA	NA	NA	NA	NA	NA	NA	NA	NA	NA	NA	NA	NA	NA	0	0	missense_cytosolic	other_missense	other_missense	FALSE	0	FALSE	FALSE	NA	NA	NA	NA	NA	NA	NA	NA	NA	NA	NA
A23X	early_nonsense	early_nonsense	early_nonsense	A	23	X	0.0584392	0.0449913	-0.0162543	0.155886	1.03711	0.242774	0.21963	0.268717	NA	NA	NA	NA	NA	NA	NA	NA	NA	NA	NA	NA	NA	NA	NA	0	0	early_nonsense	early_nonsense	early_nonsense	FALSE	2	FALSE	FALSE	NA	NA	NA	NA	NA	NA	NA	NA	1.90989	Path_strong	3.08593
A23Y	missense	missense	missense	A	23	Y	0.917493	0.0287187	1.13105	0.156286	1.24911	0.0556063	0.428503	0.256039	NA	NA	NA	NA	NA	NA	NA	NA	NA	NA	NA	NA	NA	NA	NA	0	0	missense_cytosolic	other_missense	other_missense	FALSE	0	FALSE	FALSE	NA	NA	NA	NA	NA	0.716461	0.7	0.0430605	-0.925122	Benign_moderate	-0.918157
A283A	synon	synon	synon	A	283	A	0.999634	0.0222891	0.99095	0.0916685	1.15611	0.0610237	1.37668	0.249312	NA	NA	NA	NA	NA	NA	NA	NA	NA	NA	NA	NA	NA	NA	NA	0	0	synon	synon	synon	FALSE	0	FALSE	FALSE	0.34	0	0	0	0.34	NA	NA	NA	-0.827	Benign_moderate	-0.81437
A283C	missense	missense	missense	A	283	C	0.982899	0.027874	1.40517	0.185082	1.17603	0.105854	0.950018	0.274945	NA	NA	NA	NA	NA	NA	NA	NA	NA	NA	NA	NA	NA	NA	NA	0	0	missense_transmembrane	Pore_helix	S5	FALSE	0	FALSE	FALSE	NA	NA	NA	NA	NA	0.376678	0.58	0.00384836	-0.885819	Benign_moderate	-0.834038
A283D	missense	missense	missense	A	283	D	0.0652513	0.019881	0.0439672	0.10319	0.210217	0.00178817	0.299659	0.24236	NA	NA	NA	NA	NA	NA	NA	NA	NA	NA	NA	NA	NA	NA	NA	0	0	missense_transmembrane	Pore_helix	S5	FALSE	3	FALSE	TRUE	0	0	0	0	0	0.99215	1	1	1.83042	Path_strong	2.72931
A283E	missense	missense	missense	A	283	E	0.0908722	0.01989	0.10909	0.140344	0.332753	0.0833122	0.570209	0.250846	NA	NA	NA	NA	NA	NA	NA	NA	NA	NA	NA	NA	NA	NA	NA	0	0	missense_transmembrane	Pore_helix	S5	FALSE	2	FALSE	FALSE	NA	NA	NA	NA	NA	0.984923	1	1	1.69622	Path_strong	2.36323
A283F	missense	missense	missense	A	283	F	0.903844	0.0585736	1.08753	0.23914	1.19787	0.0740415	NA	NA	NA	NA	NA	NA	NA	NA	NA	NA	NA	NA	NA	NA	NA	NA	NA	0	0	missense_transmembrane	Pore_helix	S5	FALSE	0	FALSE	FALSE	NA	NA	NA	NA	NA	NA	NA	NA	-0.904555	Benign_moderate	-0.897237
A283G	missense	missense	missense	A	283	G	0.140369	0.0364979	0.693699	0.123309	0.88076	0.0309021	0.660839	0.182394	Conflicting classifications of pathogenicity	conflicting	conflicting	conflicting	NA	NA	NA	NA	NA	NA	NA	NA	NA	NA	NA	0	0	missense_transmembrane	Pore_helix	S5	FALSE	1	FALSE	FALSE	0.01	0	0.05	0	0.06	NA	NA	NA	-0.262104	No_evidence	-0.205461
A283H	missense	missense	missense	A	283	H	0.0812624	0.0534161	0.57723	0.157424	0.768262	0.119836	0.946659	0.389429	NA	NA	NA	NA	NA	NA	NA	NA	NA	NA	NA	NA	NA	NA	NA	0	0	missense_transmembrane	Pore_helix	S5	FALSE	1	FALSE	FALSE	NA	NA	NA	NA	NA	0.911887	1	1	0.101768	No_evidence	0.192517
A283I	missense	missense	missense	A	283	I	0.722027	0.0640334	0.71295	0.136799	0.799573	0.0994553	0.518362	0.181204	NA	NA	NA	NA	NA	NA	NA	NA	NA	NA	NA	NA	NA	NA	NA	0	0	missense_transmembrane	Pore_helix	S5	FALSE	0	FALSE	FALSE	NA	NA	NA	NA	NA	0.892878	0.91	0.956028	-0.315108	Benign_supporting	-0.262843
A283K	missense	missense	missense	A	283	K	0.0446984	0.0315805	0.12201	0.144866	0.450512	0.107838	1.16063	0.267402	NA	NA	NA	NA	NA	NA	NA	NA	NA	NA	NA	NA	NA	NA	NA	0	0	missense_transmembrane	Pore_helix	S5	FALSE	2	FALSE	FALSE	NA	NA	NA	NA	NA	0.960664	0.92	1	1.66416	Path_strong	2.29288
A283L	missense	missense	missense	A	283	L	0.394402	0.0753125	0.785809	0.0871896	0.863414	0.0990731	1.139	0.152953	NA	NA	NA	NA	NA	NA	NA	NA	NA	NA	NA	NA	NA	NA	NA	0	0	missense_transmembrane	Pore_helix	S5	FALSE	0	FALSE	FALSE	NA	NA	NA	NA	NA	0.776567	0.84	0.997386	-0.494939	Benign_supporting	-0.456808
A283M	missense	missense	missense	A	283	M	0.680709	0.0531449	1.02193	0.235212	1.01796	0.259726	1.07331	0.195043	NA	NA	NA	NA	NA	NA	NA	NA	NA	NA	NA	NA	NA	NA	NA	0	0	missense_transmembrane	Pore_helix	S5	FALSE	0	FALSE	FALSE	NA	NA	NA	NA	NA	0.620679	0.64	0.0471806	-0.856858	Benign_moderate	-0.846508
A283N	missense	missense	missense	A	283	N	0.162639	0.0293454	0.600166	0.161822	0.59001	0.05586	0.88241	0.207549	NA	NA	NA	NA	NA	NA	NA	NA	NA	NA	NA	NA	NA	NA	NA	0	0	missense_transmembrane	Pore_helix	S5	FALSE	1	FALSE	FALSE	NA	NA	NA	NA	NA	0.918089	1	1	0.0248983	No_evidence	0.107731
A283P	missense	missense	missense	A	283	P	0.072058	0.0287921	-0.177962	0.11094	0.480541	0.100687	0.573389	0.28948	Likely pathogenic	plp	plp	plp	NA	NA	NA	NA	NA	NA	NA	NA	NA	NA	NA	0	0	missense_transmembrane	Pore_helix	S5	FALSE	2	FALSE	FALSE	0.02	0	0	0	0.02	0.991174	1	1	1.96856	Path_strong	4.13393
A283Q	missense	missense	missense	A	283	Q	0.119825	0.0605767	0.454345	0.163301	0.694189	0.149768	0.198221	0.280319	NA	NA	NA	NA	NA	NA	NA	NA	NA	NA	NA	NA	NA	NA	NA	0	0	missense_transmembrane	Pore_helix	S5	FALSE	1	FALSE	FALSE	NA	NA	NA	NA	NA	0.97788	1	1	0.541402	Path_supporting	0.689406
A283R	missense	missense	missense	A	283	R	0.0838301	0.0256572	0.795155	0.111817	0.548571	0.0323138	0.192779	0.205922	NA	NA	NA	NA	NA	NA	NA	NA	NA	NA	NA	NA	NA	NA	NA	0	0	missense_transmembrane	Pore_helix	S5	FALSE	1	FALSE	FALSE	NA	NA	NA	NA	NA	0.960017	0.91	1	-0.515584	Benign_supporting	-0.479026
A283S	missense	missense	missense	A	283	S	0.985127	0.0204785	1.10686	0.0894466	1.00835	0.0605199	0.853235	0.19559	Uncertain significance	vus	vus	vus	NA	NA	NA	NA	NA	NA	NA	NA	NA	NA	NA	0	0	missense_transmembrane	Pore_helix	S5	FALSE	0	FALSE	FALSE	0.05	0	0	0	0.05	NA	NA	NA	-0.914749	Benign_moderate	-0.907771
A283T	missense	missense	missense	A	283	T	0.90948	0.0438328	0.733728	0.131713	1.08714	0.125752	1.13446	0.240125	Uncertain significance	vus	vus	vus	NA	NA	NA	NA	NA	NA	NA	NA	NA	NA	NA	0	0	missense_transmembrane	Pore_helix	S5	FALSE	0	FALSE	FALSE	0	0	0	0	0	NA	NA	NA	-0.36978	Benign_supporting	-0.321916
A283V	missense	missense	missense	A	283	V	0.989561	0.00757303	1.08176	0.0741812	0.996064	0.0492088	0.772774	0.206162	Uncertain significance	vus	vus	vus	NA	NA	NA	NA	NA	NA	NA	NA	NA	NA	NA	2.47854e-06	2.978e-05	missense_transmembrane	Pore_helix	S5	FALSE	0	FALSE	FALSE	0.01	0	0	0	0.01	NA	NA	NA	-0.901176	Benign_moderate	-0.893703
A283W	missense	missense	missense	A	283	W	0.925959	0.035802	1.16738	0.0733226	0.951804	0.208082	0.93881	0.229308	NA	NA	NA	NA	NA	NA	NA	NA	NA	NA	NA	NA	NA	NA	NA	0	0	missense_transmembrane	Pore_helix	S5	FALSE	0	FALSE	FALSE	NA	NA	NA	NA	NA	0.551371	0.38	0.00414677	-0.935883	Benign_moderate	-0.927983
A283X	mid_nonsense	early_nonsense	mid_nonsense	A	283	X	0.0425945	0.0446407	1.9013	0.174575	NA	NA	2.87184	0.34557	NA	NA	NA	NA	NA	NA	NA	NA	NA	NA	NA	NA	NA	NA	NA	0	0	mid_nonsense	mid_nonsense	mid_nonsense	FALSE	1	FALSE	FALSE	NA	NA	NA	NA	NA	NA	NA	NA	-0.642804	Benign_moderate	-0.125932
A283Y	missense	missense	missense	A	283	Y	0.751543	0.0627823	0.9386	0.13362	0.910175	0.118063	0.997516	0.27202	NA	NA	NA	NA	NA	NA	NA	NA	NA	NA	NA	NA	NA	NA	NA	0	0	missense_transmembrane	Pore_helix	S5	FALSE	0	FALSE	FALSE	NA	NA	NA	NA	NA	0.687579	0.72	0.0546293	-0.7652	Benign_moderate	-0.747715
A287A	synon	synon	synon	A	287	A	0.976563	0.0197338	0.948516	0.146254	1.01612	0.222643	1.09867	0.261875	Likely benign	blb	blb	NA	NA	NA	NA	NA	NA	NA	NA	NA	NA	NA	NA	0	0	synon	synon	synon	FALSE	0	FALSE	FALSE	0	0	0	0	0	NA	NA	NA	-0.778035	Benign_moderate	-0.761558
A287C	missense	missense	missense	A	287	C	0.946617	0.0303467	0.933869	0.0556116	1.03499	0.0691998	1.01982	0.287445	NA	NA	NA	NA	NA	NA	NA	NA	NA	NA	NA	NA	NA	NA	NA	0	0	missense_transmembrane	other_missense	other_missense	FALSE	0	FALSE	FALSE	NA	NA	NA	NA	NA	0.626145	0.4	0.00598609	-0.758886	Benign_moderate	-0.740906
A287D	missense	missense	missense	A	287	D	0.978604	0.0250665	1.07684	0.121631	1.07349	0.123832	1.36389	0.286459	NA	NA	NA	NA	NA	NA	NA	NA	NA	NA	NA	NA	NA	NA	NA	0	0	missense_transmembrane	other_missense	other_missense	FALSE	0	FALSE	FALSE	NA	NA	NA	NA	NA	0.404719	0.07	0.000734886	-0.898173	Benign_moderate	-0.89055
A287E	missense	missense	missense	A	287	E	0.934088	0.0239368	0.866999	0.153314	0.85245	0.0388818	0.580823	0.205119	Uncertain significance	vus	vus	vus	NA	0.93	NA	NA	NA	NA	NA	NA	0.86	-2	NA	5.63926e-05	5.628e-05	missense_transmembrane	other_missense	other_missense	FALSE	0	FALSE	FALSE	0	0	0.06	0	0.06	NA	NA	NA	-0.656022	Benign_moderate	-0.630103
A287F	missense	missense	missense	A	287	F	1.03043	0.0167239	1.22891	0.132397	1.16307	0.0457188	1.60358	0.274392	NA	NA	NA	NA	NA	NA	NA	NA	NA	NA	NA	NA	NA	NA	NA	0	0	missense_transmembrane	other_missense	other_missense	FALSE	0	FALSE	FALSE	NA	NA	NA	NA	NA	0.233326	0.19	0.000314363	-0.941565	Benign_moderate	-0.929092
A287G	missense	missense	missense	A	287	G	1.0913	0.00990801	0.928282	0.0854995	0.95962	0.0204568	1.03147	0.102921	NA	NA	NA	NA	NA	NA	NA	NA	NA	NA	NA	NA	NA	NA	NA	0	0	missense_transmembrane	other_missense	other_missense	FALSE	0	FALSE	FALSE	0	0	0	0	0	0.603771	0.48	0.00561677	-0.75127	Benign_moderate	-0.732694
A287H	missense	missense	missense	A	287	H	1.09536	0.0159044	1.19902	0.0658457	1.04552	0.109681	1.45232	0.314591	NA	NA	NA	NA	NA	NA	NA	NA	NA	NA	NA	NA	NA	NA	NA	0	0	missense_transmembrane	other_missense	other_missense	FALSE	0	FALSE	FALSE	NA	NA	NA	NA	NA	0.293473	0.22	0.000450764	-0.940709	Benign_moderate	-0.930958
A287I	missense	missense	missense	A	287	I	0.969604	0.0141969	0.919488	0.132273	0.994072	0.0441739	1.26535	0.202407	NA	NA	NA	NA	NA	NA	NA	NA	NA	NA	NA	NA	NA	NA	NA	0	0	missense_transmembrane	other_missense	other_missense	FALSE	0	FALSE	FALSE	NA	NA	NA	NA	NA	0.54046	0.23	0.00307317	-0.738929	Benign_moderate	-0.71939
A287K	missense	missense	missense	A	287	K	1.09885	0.00824795	0.99516	0.1355	1.14192	0.0742523	1.11156	0.223974	NA	NA	NA	NA	NA	NA	NA	NA	NA	NA	NA	NA	NA	NA	NA	0	0	missense_transmembrane	other_missense	other_missense	FALSE	0	FALSE	FALSE	NA	NA	NA	NA	NA	0.509974	0.29	0.00179336	-0.831345	Benign_moderate	-0.819053
A287L	missense	missense	missense	A	287	L	0.980074	0.0169244	1.08804	0.114248	0.931606	0.0188099	0.805402	0.162356	NA	NA	NA	NA	NA	NA	NA	NA	NA	NA	NA	NA	NA	NA	NA	0	0	missense_transmembrane	other_missense	other_missense	FALSE	0	FALSE	FALSE	NA	NA	NA	NA	NA	0.634136	0.31	0.00733726	-0.904846	Benign_moderate	-0.897541
A287M	missense	missense	missense	A	287	M	0.970896	0.02407	0.979469	0.136093	1.01815	0.083983	0.466369	0.182084	NA	NA	NA	NA	NA	NA	NA	NA	NA	NA	NA	NA	NA	NA	NA	0	0	missense_transmembrane	other_missense	other_missense	FALSE	0	FALSE	FALSE	NA	NA	NA	NA	NA	0.782012	0.81	0.0594842	-0.814688	Benign_moderate	-0.801096
A287N	missense	missense	missense	A	287	N	1.06557	0.0357285	1.02993	0.16269	0.624001	0.0378287	1.44357	0.290382	NA	NA	NA	NA	NA	NA	NA	NA	NA	NA	NA	NA	NA	NA	NA	0	0	missense_transmembrane	other_missense	other_missense	FALSE	0	FALSE	FALSE	NA	NA	NA	NA	NA	0.442096	0.39	0.00676752	-0.863791	Benign_moderate	-0.853949
A287P	missense	missense	missense	A	287	P	0.596651	0.0706096	0.890527	0.11404	0.903492	0.0265467	1.17863	0.237877	NA	NA	NA	NA	NA	NA	NA	NA	NA	NA	NA	NA	NA	NA	NA	0	0	missense_transmembrane	other_missense	other_missense	FALSE	0	FALSE	FALSE	0	0	0	0	0	0.679449	0.56	0.39022	-0.695175	Benign_moderate	-0.672251
A287Q	missense	missense	missense	A	287	Q	0.9282	0.0336613	0.85969	0.184889	0.804243	0.0539685	0.910453	0.337951	NA	NA	NA	NA	NA	NA	NA	NA	NA	NA	NA	NA	NA	NA	NA	0	0	missense_transmembrane	other_missense	other_missense	FALSE	0	FALSE	FALSE	NA	NA	NA	NA	NA	0.730356	0.39	0.0506271	-0.643186	Benign_moderate	-0.616292
A287R	missense	missense	missense	A	287	R	1.11194	0.0211714	1.00038	0.101559	0.99768	0.0469667	1.25989	0.117965	NA	NA	NA	NA	NA	NA	NA	NA	NA	NA	NA	NA	NA	NA	NA	0	0	missense_transmembrane	other_missense	other_missense	FALSE	0	FALSE	FALSE	NA	NA	NA	NA	NA	0.466367	0.27	0.00147046	-0.836606	Benign_moderate	-0.82472
A287S	missense	missense	missense	A	287	S	0.997139	0.00837014	0.97684	0.0726209	0.899009	0.0647784	1.10108	0.158513	Uncertain significance	vus	vus	vus	NA	NA	NA	NA	NA	NA	NA	NA	NA	NA	NA	1.05338e-05	0.00013403	missense_transmembrane	other_missense	other_missense	FALSE	0	FALSE	FALSE	0	0	0	0	0	NA	NA	NA	-0.811772	Benign_moderate	-0.797951
A287T	missense	missense	missense	A	287	T	1.031	0.0239641	1.16567	0.123798	1.15583	0.0868681	1.18953	0.347248	Uncertain significance	vus	vus	vus	NA	NA	NA	NA	NA	NA	NA	NA	NA	NA	NA	2.3548e-05	4.344e-05	missense_transmembrane	other_missense	other_missense	FALSE	0	FALSE	FALSE	0	0	0	0	0	NA	NA	NA	-0.935503	Benign_moderate	-0.927675
A287V	missense	missense	missense	A	287	V	0.86423	0.0304967	1.08285	0.0996557	0.938101	0.0495867	1.18906	0.142384	Uncertain significance	vus	vus	vus	NA	NA	NA	NA	NA	NA	NA	NA	1.03	-2.1	2.53	4.33789e-06	1.24e-06	missense_transmembrane	other_missense	other_missense	FALSE	0	FALSE	FALSE	0	0	0	0	0	NA	NA	NA	-0.901829	Benign_moderate	-0.894387
A287W	missense	missense	missense	A	287	W	1.0832	0.023515	1.19279	0.115739	0.934919	0.0749887	0.972687	0.255635	NA	NA	NA	NA	NA	NA	NA	NA	NA	NA	NA	NA	NA	NA	NA	0	0	missense_transmembrane	other_missense	other_missense	FALSE	0	FALSE	FALSE	NA	NA	NA	NA	NA	0.491273	0.35	0.00253204	-0.940082	Benign_moderate	-0.930778
A287X	mid_nonsense	early_nonsense	mid_nonsense	A	287	X	-0.00213328	0.00614326	0.137711	0.0637308	0.986856	0.0341762	0.824044	0.239203	NA	NA	NA	NA	NA	NA	NA	NA	NA	NA	NA	NA	NA	NA	NA	0	0	mid_nonsense	mid_nonsense	mid_nonsense	FALSE	2	FALSE	FALSE	NA	NA	NA	NA	NA	NA	NA	NA	1.62311	Path_strong	2.20836
A287Y	missense	missense	missense	A	287	Y	1.07395	0.0107696	1.26535	0.185461	0.905817	0.110189	1.54286	0.316231	NA	NA	NA	NA	NA	NA	NA	NA	NA	NA	NA	NA	NA	NA	NA	0	0	missense_transmembrane	other_missense	other_missense	FALSE	0	FALSE	FALSE	NA	NA	NA	NA	NA	0.256332	0.32	0.000647675	-0.938028	Benign_moderate	-0.920842
A28A	synon	synon	synon	A	28	A	0.0481267	0.143724	NA	NA	NA	NA	NA	NA	NA	NA	NA	NA	NA	NA	NA	NA	NA	NA	NA	NA	NA	NA	NA	0	0	synon	synon	synon	FALSE	1	FALSE	FALSE	0	0	0	0	0	NA	NA	NA	NA	NA	NA
A28C	missense	missense	missense	A	28	C	0.998117	0.0523483	1.18489	0.170701	0.481365	0.161731	1.47282	0.349819	NA	NA	NA	NA	NA	NA	NA	NA	NA	NA	NA	NA	NA	NA	NA	0	0	missense_cytosolic	other_missense	other_missense	FALSE	0	FALSE	FALSE	NA	NA	NA	NA	NA	0.384556	0.45	0.0184079	-0.939062	Benign_moderate	-0.930264
A28D	missense	missense	missense	A	28	D	1.35951	0.0699361	NA	NA	0.976696	0.217682	1.06954	0.436755	NA	NA	NA	NA	NA	NA	NA	NA	NA	NA	NA	NA	NA	NA	NA	0	0	missense_cytosolic	other_missense	other_missense	FALSE	0	FALSE	FALSE	NA	NA	NA	NA	NA	NA	NA	NA	NA	NA	NA
A28E	missense	missense	missense	A	28	E	1.07714	0.0938674	NA	NA	NA	NA	1.63926	0.431634	NA	NA	NA	NA	NA	NA	NA	NA	NA	NA	NA	NA	NA	NA	NA	0	0	missense_cytosolic	other_missense	other_missense	FALSE	0	FALSE	FALSE	0	0	0	0	0	NA	NA	NA	NA	NA	NA
A28F	missense	missense	missense	A	28	F	1.19744	0.0388436	1.11715	0.0864151	0.939316	0.164804	0.891697	0.313779	NA	NA	NA	NA	NA	NA	NA	NA	NA	NA	NA	NA	NA	NA	NA	0	0	missense_cytosolic	other_missense	other_missense	FALSE	0	FALSE	FALSE	NA	NA	NA	NA	NA	0.537355	0.4	0.005502	-0.919481	Benign_moderate	-0.912567
A28G	missense	missense	missense	A	28	G	1.02574	0.0347332	1.02404	0.186746	1.11722	0.0755816	1.08945	0.286206	Uncertain significance	vus	vus	vus	NA	NA	NA	NA	NA	NA	NA	NA	NA	NA	NA	0	0	missense_cytosolic	other_missense	other_missense	FALSE	0	FALSE	FALSE	0	0	0	0	0	NA	NA	NA	-0.858723	Benign_moderate	-0.84851
A28H	missense	missense	missense	A	28	H	0.942325	0.130333	NA	NA	NA	NA	1.16173	0.31282	NA	NA	NA	NA	NA	NA	NA	NA	NA	NA	NA	NA	NA	NA	NA	0	0	missense_cytosolic	other_missense	other_missense	FALSE	0	FALSE	FALSE	NA	NA	NA	NA	NA	NA	NA	NA	NA	NA	NA
A28I	missense	missense	missense	A	28	I	1.11959	0.0755188	NA	NA	NA	NA	1.27621	0.285346	NA	NA	NA	NA	NA	NA	NA	NA	NA	NA	NA	NA	NA	NA	NA	0	0	missense_cytosolic	other_missense	other_missense	FALSE	0	FALSE	FALSE	NA	NA	NA	NA	NA	NA	NA	NA	NA	NA	NA
A28K	missense	missense	missense	A	28	K	0.511076	0.0485701	0.667131	0.0847957	0.927845	0.0760287	1.17231	0.263263	NA	NA	NA	NA	NA	NA	NA	NA	NA	NA	NA	NA	NA	NA	NA	0	0	missense_cytosolic	other_missense	other_missense	FALSE	0	FALSE	FALSE	NA	NA	NA	NA	NA	0.786932	0.91	0.985656	-0.185369	No_evidence	-0.122165
A28L	missense	missense	missense	A	28	L	1.19283	0.0450165	1.08607	0.162693	0.910384	0.113051	0.967184	0.23975	NA	NA	NA	NA	NA	NA	NA	NA	NA	NA	NA	NA	NA	NA	NA	0	0	missense_cytosolic	other_missense	other_missense	FALSE	0	FALSE	FALSE	NA	NA	NA	NA	NA	0.529567	0.36	0.00482455	-0.903712	Benign_moderate	-0.896357
A28M	missense	missense	missense	A	28	M	1.08505	0.0476138	0.987778	0.24739	0.928404	0.0696171	1.48167	0.334013	NA	NA	NA	NA	NA	NA	NA	NA	NA	NA	NA	NA	NA	NA	NA	0	0	missense_cytosolic	other_missense	other_missense	FALSE	0	FALSE	FALSE	NA	NA	NA	NA	NA	0.402939	0.26	0.0011875	-0.823667	Benign_moderate	-0.810777
A28N	missense	missense	missense	A	28	N	1.09216	0.042501	1.05112	0.182739	1.19236	0.0985983	1.33968	0.354021	NA	NA	NA	NA	NA	NA	NA	NA	NA	NA	NA	NA	NA	NA	NA	0	0	missense_cytosolic	other_missense	other_missense	FALSE	0	FALSE	FALSE	NA	NA	NA	NA	NA	0.386263	0.15	0.000674435	-0.880629	Benign_moderate	-0.871957
A28P	missense	missense	missense	A	28	P	1.28559	0.0549825	0.880197	0.195982	1.07899	0.188577	1.26382	0.229977	NA	NA	NA	NA	NA	NA	NA	NA	NA	NA	NA	NA	NA	NA	NA	8.76e-07	0	missense_cytosolic	other_missense	other_missense	FALSE	0	FALSE	FALSE	0	0	0	0	0	0.478584	0.3	0.00832841	-0.67839	Benign_moderate	-0.654178
A28Q	missense	missense	missense	A	28	Q	0.999105	0.0173028	1.04945	0.187323	0.95198	0.145804	1.24911	0.260288	NA	NA	NA	NA	NA	NA	NA	NA	NA	NA	NA	NA	NA	NA	NA	0	0	missense_cytosolic	other_missense	other_missense	FALSE	0	FALSE	FALSE	NA	NA	NA	NA	NA	0.476239	0.04	0.00142379	-0.879384	Benign_moderate	-0.870629
A28R	missense	missense	missense	A	28	R	0.53312	0.0306554	0.85237	0.0942517	0.681983	0.117228	0.7169	0.168179	NA	NA	NA	NA	NA	NA	NA	NA	NA	NA	NA	NA	NA	NA	NA	0	0	missense_cytosolic	other_missense	other_missense	FALSE	0	FALSE	FALSE	NA	NA	NA	NA	NA	0.851369	0.71	0.989316	-0.630007	Benign_moderate	-0.602113
A28S	missense	missense	missense	A	28	S	1.00426	0.0217779	0.971963	0.202535	0.985852	0.0505452	1.38173	0.167076	NA	NA	NA	NA	NA	NA	NA	NA	NA	NA	NA	NA	NA	NA	NA	0	0	missense_cytosolic	other_missense	other_missense	FALSE	0	FALSE	FALSE	0	0	0	0	0	0.459807	0.13	0.00140775	-0.806268	Benign_moderate	-0.792014
A28T	missense	missense	missense	A	28	T	1.02054	0.0465168	0.95157	0.00589106	NA	NA	0.394506	0.362357	NA	NA	NA	NA	NA	NA	NA	NA	NA	NA	NA	NA	NA	NA	NA	0	0	missense_cytosolic	other_missense	other_missense	FALSE	0	FALSE	FALSE	0	0	0	0	0	NA	NA	NA	-0.781879	Benign_moderate	-0.765705
A28V	missense	missense	missense	A	28	V	1.01714	0.0192363	0.949569	0.246408	1.23423	0.0482803	0.788003	0.216938	NA	NA	NA	NA	NA	NA	NA	NA	NA	NA	NA	NA	NA	NA	NA	8.76473e-06	4.57e-06	missense_cytosolic	other_missense	other_missense	FALSE	0	FALSE	FALSE	0	0	0	0	0	0.66142	0.73	0.00938017	-0.779365	Benign_moderate	-0.762994
A28W	missense	missense	missense	A	28	W	0.885869	0.120951	1.0497	0.22752	0.837164	0.236337	1.31691	0.302391	NA	NA	NA	NA	NA	NA	NA	NA	NA	NA	NA	NA	NA	NA	NA	0	0	missense_cytosolic	other_missense	other_missense	FALSE	0	FALSE	FALSE	NA	NA	NA	NA	NA	0.491421	0.2	0.00361543	-0.879571	Benign_moderate	-0.870829
A28X	early_nonsense	early_nonsense	early_nonsense	A	28	X	-0.0116318	0.0582765	NA	NA	NA	NA	NA	NA	NA	NA	NA	NA	NA	NA	NA	NA	NA	NA	NA	NA	NA	NA	NA	0	0	early_nonsense	early_nonsense	early_nonsense	FALSE	1	FALSE	FALSE	NA	NA	NA	NA	NA	NA	NA	NA	NA	NA	NA
A28Y	missense	missense	missense	A	28	Y	1.05836	0.0571899	NA	NA	1.18507	0.125915	1.61767	0.214196	NA	NA	NA	NA	NA	NA	NA	NA	NA	NA	NA	NA	NA	NA	NA	0	0	missense_cytosolic	other_missense	other_missense	FALSE	0	FALSE	FALSE	NA	NA	NA	NA	NA	NA	NA	NA	NA	NA	NA
A2A	synon	synon	synon	A	2	A	0.91089	0.047326	0.91948	0.142554	1.02744	0.038815	0.896687	0.330989	NA	NA	NA	NA	NA	NA	NA	NA	NA	NA	NA	NA	NA	NA	NA	0	0	synon	synon	synon	FALSE	0	FALSE	FALSE	0	0	0	0	0	NA	NA	NA	-0.738918	Benign_moderate	-0.719378
A2C	missense	missense	missense	A	2	C	1.05946	0.0188728	0.629974	0.194943	0.909021	0.122415	0.898595	0.277023	NA	NA	NA	NA	NA	NA	NA	NA	NA	NA	NA	NA	NA	NA	NA	0	0	missense_cytosolic	other_missense	other_missense	FALSE	0	FALSE	FALSE	NA	NA	NA	NA	NA	0.79109	0.94	0.354386	-0.0714882	No_evidence	0.00201317
A2D	missense	missense	missense	A	2	D	1.13797	0.036769	NA	NA	0.931123	0.112249	1.34279	0.214806	NA	NA	NA	NA	NA	NA	NA	NA	NA	NA	NA	NA	NA	NA	NA	0	0	missense_cytosolic	other_missense	other_missense	FALSE	0	FALSE	FALSE	0	0	0	0	0	NA	NA	NA	NA	NA	NA
A2E	missense	missense	missense	A	2	E	1.15581	0.0363022	1.34044	0.269395	1.08815	0.0792565	1.45196	0.330745	NA	NA	NA	NA	NA	NA	NA	NA	NA	NA	NA	NA	NA	NA	NA	0	0	missense_cytosolic	other_missense	other_missense	FALSE	0	FALSE	FALSE	NA	NA	NA	NA	NA	0.220627	0.35	0.000673033	-0.916614	Benign_moderate	-0.884361
A2F	missense	missense	missense	A	2	F	0.837317	0.0440575	0.865597	0.155697	1.14531	0.0416613	0.82454	0.233956	NA	NA	NA	NA	NA	NA	NA	NA	NA	NA	NA	NA	NA	NA	NA	0	0	missense_cytosolic	other_missense	other_missense	FALSE	0	FALSE	FALSE	NA	NA	NA	NA	NA	0.732412	0.56	0.046439	-0.653586	Benign_moderate	-0.627481
A2G	missense	missense	missense	A	2	G	0.533286	0.0497528	0.910924	0.0515308	0.893459	0.09393	0.248919	0.132101	Likely pathogenic	plp	plp	plp	NA	NA	NA	NA	NA	NA	NA	NA	NA	NA	NA	0	0	missense_cytosolic	other_missense	other_missense	FALSE	0	FALSE	FALSE	0	0	0	0	0	0.901212	0.62	0.995827	-0.726491	Benign_moderate	-0.705985
A2H	missense	missense	missense	A	2	H	0.842831	0.0391235	0.799287	0.123641	0.992915	0.156398	0.477111	0.229278	NA	NA	NA	NA	NA	NA	NA	NA	NA	NA	NA	NA	NA	NA	NA	0	0	missense_cytosolic	other_missense	other_missense	FALSE	0	FALSE	FALSE	NA	NA	NA	NA	NA	0.855633	0.71	0.456208	-0.524534	Benign_supporting	-0.488656
A2I	missense	missense	missense	A	2	I	0.895007	0.0483527	0.923005	0.170421	0.966439	0.0118973	0.716328	0.253464	NA	NA	NA	NA	NA	NA	NA	NA	NA	NA	NA	NA	NA	NA	NA	0	0	missense_cytosolic	other_missense	other_missense	FALSE	0	FALSE	FALSE	NA	NA	NA	NA	NA	0.75091	0.28	0.0407182	-0.743917	Benign_moderate	-0.724767
A2K	missense	missense	missense	A	2	K	0.547128	0.0431836	0.707748	0.117434	0.858763	0.0120663	0.166293	0.217277	NA	NA	NA	NA	NA	NA	NA	NA	NA	NA	NA	NA	NA	NA	NA	0	0	missense_cytosolic	other_missense	other_missense	FALSE	0	FALSE	FALSE	NA	NA	NA	NA	NA	0.943294	0.81	0.999779	-0.301005	No_evidence	-0.247587
A2L	missense	missense	missense	A	2	L	0.984273	0.029593	1.27296	0.0766196	1.04913	0.0396634	0.863974	0.0875261	NA	NA	NA	NA	NA	NA	NA	NA	NA	NA	NA	NA	NA	NA	NA	0	0	missense_cytosolic	other_missense	other_missense	FALSE	0	FALSE	FALSE	NA	NA	NA	NA	NA	0.497037	0.75	0.00355674	-0.936687	Benign_moderate	-0.918311
A2M	missense	missense	missense	A	2	M	1.01742	0.0221621	1.14295	0.137136	1.10562	0.00518455	0.699236	0.237695	NA	NA	NA	NA	NA	NA	NA	NA	NA	NA	NA	NA	NA	NA	NA	0	0	missense_cytosolic	other_missense	other_missense	FALSE	0	FALSE	FALSE	NA	NA	NA	NA	NA	0.614393	0.67	0.00618535	-0.929276	Benign_moderate	-0.922137
A2N	missense	missense	missense	A	2	N	0.96035	0.04109	0.959159	0.189349	0.893729	0.0782563	0.814532	0.28174	NA	NA	NA	NA	NA	NA	NA	NA	NA	NA	NA	NA	NA	NA	NA	0	0	missense_cytosolic	other_missense	other_missense	FALSE	0	FALSE	FALSE	NA	NA	NA	NA	NA	0.701189	0.44	0.0176224	-0.791215	Benign_moderate	-0.775776
A2P	missense	missense	missense	A	2	P	0.758464	0.0290314	0.79715	0.0874909	0.846521	0.053831	0.541451	0.194811	NA	NA	NA	NA	NA	NA	NA	NA	NA	NA	NA	NA	NA	NA	NA	0	0	missense_cytosolic	other_missense	other_missense	FALSE	0	FALSE	FALSE	0	0	0	0	0	0.863271	0.85	0.735231	-0.519918	Benign_supporting	-0.48369
A2Q	missense	missense	missense	A	2	Q	0.971338	0.0184846	1.23862	0.137733	1.10945	0.0830589	1.06468	0.250963	NA	NA	NA	NA	NA	NA	NA	NA	NA	NA	NA	NA	NA	NA	NA	0	0	missense_cytosolic	other_missense	other_missense	FALSE	0	FALSE	FALSE	NA	NA	NA	NA	NA	0.431217	0.12	0.00141699	-0.941101	Benign_moderate	-0.927526
A2R	missense	missense	missense	A	2	R	0.555913	0.0470384	0.791285	0.108735	0.731457	0.0819166	0.0646972	0.211561	NA	NA	NA	NA	NA	NA	NA	NA	NA	NA	NA	NA	NA	NA	NA	0	0	missense_cytosolic	other_missense	other_missense	FALSE	0	FALSE	FALSE	NA	NA	NA	NA	NA	0.945641	0.89	0.99982	-0.507102	Benign_supporting	-0.469898
A2S	missense	missense	missense	A	2	S	0.942626	0.0225177	1.06603	0.103288	0.950808	0.125424	0.731099	0.16712	NA	NA	NA	NA	NA	NA	NA	NA	NA	NA	NA	NA	NA	NA	NA	0	0	missense_cytosolic	other_missense	other_missense	FALSE	0	FALSE	FALSE	0	0	0	0	0	0.676471	0.22	0.0124851	-0.89118	Benign_moderate	-0.883168
A2T	missense	missense	missense	A	2	T	0.453854	0.0520895	0.702366	0.138059	0.911536	0.115634	1.09789	0.281932	Uncertain significance	vus	vus	vus	NA	NA	NA	NA	NA	NA	NA	NA	NA	NA	NA	1.83831e-06	3.7e-07	missense_cytosolic	other_missense	other_missense	FALSE	0	FALSE	FALSE	0	0	0	0	0	NA	NA	NA	-0.286243	No_evidence	-0.231608
A2V	missense	missense	missense	A	2	V	0.312312	0.0437339	0.470951	0.115051	0.561375	0.021664	-0.341375	0.144696	Uncertain significance	vus	vus	vus	NA	NA	NA	NA	NA	NA	NA	NA	NA	NA	NA	0	0	missense_cytosolic	other_missense	other_missense	FALSE	1	FALSE	FALSE	0	0	0	0	0	NA	NA	NA	0.480215	Path_supporting	0.618634
A2W	missense	missense	missense	A	2	W	0.903808	0.0555962	0.967993	0.161281	1.28558	0.0500557	1.42136	0.368528	NA	NA	NA	NA	NA	NA	NA	NA	NA	NA	NA	NA	NA	NA	NA	0	0	missense_cytosolic	other_missense	other_missense	FALSE	0	FALSE	FALSE	NA	NA	NA	NA	NA	0.426783	0.09	0.00168616	-0.801694	Benign_moderate	-0.78708
A2X	early_nonsense	early_nonsense	early_nonsense	A	2	X	0.0123538	0.014626	0.256906	0.128354	1.12735	0.0526869	0.49498	0.24295	NA	NA	NA	NA	NA	NA	NA	NA	NA	NA	NA	NA	NA	NA	NA	0	0	early_nonsense	early_nonsense	early_nonsense	FALSE	1	FALSE	FALSE	NA	NA	NA	NA	NA	NA	NA	NA	1.25535	Path_moderate	1.59812
A2Y	missense	missense	missense	A	2	Y	0.908071	0.0300061	0.874763	0.0699086	1.10858	0.0700754	0.766431	0.21386	NA	NA	NA	NA	NA	NA	NA	NA	NA	NA	NA	NA	NA	NA	NA	0	0	missense_cytosolic	other_missense	other_missense	FALSE	0	FALSE	FALSE	NA	NA	NA	NA	NA	0.737986	0.49	0.0327475	-0.669306	Benign_moderate	-0.6444
A300A	synon	synon	synon	A	300	A	0.836238	0.0288964	0.94107	0.0934133	1.05151	0.0290298	1.19048	0.217138	Conflicting classifications of pathogenicity	conflicting	conflicting	NA	NA	NA	NA	NA	NA	NA	NA	NA	NA	NA	NA	0	0	synon	synon	synon	FALSE	0	FALSE	FALSE	0	0	0.01	0	0.01	NA	NA	NA	-0.768448	Benign_moderate	-0.751218
A300C	missense	missense	missense	A	300	C	0.881228	0.0355591	0.806738	0.206138	0.682404	0.113036	0.814764	0.27087	NA	NA	NA	NA	NA	NA	NA	NA	NA	NA	NA	NA	NA	NA	NA	0	0	missense_transmembrane	Pore_helix	P	FALSE	0	FALSE	FALSE	NA	NA	NA	NA	NA	0.797953	0.69	0.320249	-0.540402	Benign_supporting	-0.505728
A300D	missense	missense	missense	A	300	D	0.413435	0.0693589	0.604501	0.118214	0.864117	0.178751	1.11156	0.210972	NA	NA	NA	NA	NA	NA	NA	NA	NA	NA	NA	NA	NA	NA	NA	0	0	missense_transmembrane	Pore_helix	P	FALSE	0	FALSE	FALSE	NA	NA	NA	NA	NA	0.840535	0.95	0.999755	0.0106243	No_evidence	0.0920357
A300E	missense	missense	missense	A	300	E	0.439552	0.0614318	0.508847	0.0886217	0.75298	0.0340656	1.09851	0.36795	Conflicting classifications of pathogenicity	conflicting	conflicting	conflicting	NA	NA	NA	NA	NA	NA	NA	NA	NA	NA	NA	1.85908e-06	0	missense_transmembrane	Pore_helix	P	FALSE	0	FALSE	FALSE	0.01	0	0	0	0.01	NA	NA	NA	0.342051	Path_supporting	0.461038
A300F	missense	missense	missense	A	300	F	1.20068	0.0348599	0.907653	0.112181	1.01847	0.075768	1.33874	0.446249	NA	NA	NA	NA	NA	NA	NA	NA	NA	NA	NA	NA	NA	NA	NA	0	0	missense_transmembrane	Pore_helix	P	FALSE	0	FALSE	FALSE	NA	NA	NA	NA	NA	0.462206	0.42	0.00320479	-0.721631	Benign_moderate	-0.700748
A300G	missense	missense	missense	A	300	G	0.98097	0.0211287	1.16596	0.184764	0.840984	0.092286	0.749285	0.174802	Uncertain significance	vus	vus	vus	NA	NA	NA	NA	NA	NA	NA	NA	NA	NA	NA	1.23939e-06	2.8e-07	missense_transmembrane	Pore_helix	P	FALSE	0	FALSE	FALSE	0	0	0	0	0	NA	NA	NA	-0.935567	Benign_moderate	-0.927727
A300H	missense	missense	missense	A	300	H	0.962597	0.0866301	1.16014	0.187773	0.876938	0.081385	1.96682	0.415963	NA	NA	NA	NA	NA	NA	NA	NA	NA	NA	NA	NA	NA	NA	NA	0	0	missense_transmembrane	Pore_helix	P	FALSE	0	FALSE	FALSE	NA	NA	NA	NA	NA	0.199544	0.37	0.000693377	-0.93419	Benign_moderate	-0.926574
A300I	missense	missense	missense	A	300	I	1.00978	0.0177807	0.705513	0.224978	1.05368	0.180547	0.783563	0.250994	NA	NA	NA	NA	NA	NA	NA	NA	NA	NA	NA	NA	NA	NA	NA	0	0	missense_transmembrane	Pore_helix	P	FALSE	0	FALSE	FALSE	NA	NA	NA	NA	NA	0.787929	0.85	0.153297	-0.294895	No_evidence	-0.240974
A300K	missense	missense	missense	A	300	K	0.611364	0.0637504	0.940841	0.0913259	1.10472	0.00671572	1.35455	0.214861	NA	NA	NA	NA	NA	NA	NA	NA	NA	NA	NA	NA	NA	NA	NA	0	0	missense_transmembrane	Pore_helix	P	FALSE	0	FALSE	FALSE	NA	NA	NA	NA	NA	0.559045	0.42	0.0983167	-0.768147	Benign_moderate	-0.750894
A300L	missense	missense	missense	A	300	L	1.22455	0.0290712	0.674329	0.153652	0.75567	0.237548	1.38221	0.22423	NA	NA	NA	NA	NA	NA	NA	NA	NA	NA	NA	NA	NA	NA	NA	0	0	missense_transmembrane	Pore_helix	P	FALSE	0	FALSE	FALSE	NA	NA	NA	NA	NA	0.601411	0.82	0.176584	-0.206559	No_evidence	-0.145196
A300M	missense	missense	missense	A	300	M	1.20033	0.039031	0.487884	0.21254	0.787227	0.0941337	0.827164	0.247906	NA	NA	NA	NA	NA	NA	NA	NA	NA	NA	NA	NA	NA	NA	NA	0	0	missense_transmembrane	Pore_helix	P	FALSE	0	FALSE	FALSE	NA	NA	NA	NA	NA	0.844511	0.98	0.972129	0.418174	Path_supporting	0.547518
A300P	missense	missense	missense	A	300	P	0.886045	0.0252456	0.764311	0.151487	1.04885	0.0963298	0.829275	0.300428	NA	NA	NA	NA	NA	NA	NA	NA	NA	NA	NA	NA	NA	NA	NA	0	0	missense_transmembrane	Pore_helix	P	FALSE	0	FALSE	FALSE	0	0	0	0	0	0.773582	0.93	0.105769	-0.445352	Benign_supporting	-0.403412
A300Q	missense	missense	missense	A	300	Q	0.880142	0.0217734	0.517312	0.179389	0.774395	0.158009	0.697205	0.339846	NA	NA	NA	NA	NA	NA	NA	NA	NA	NA	NA	NA	NA	NA	NA	0	0	missense_transmembrane	Pore_helix	P	FALSE	0	FALSE	FALSE	NA	NA	NA	NA	NA	0.893908	0.98	0.98169	0.311579	Path_supporting	0.426636
A300R	missense	missense	missense	A	300	R	0.792896	0.039268	0.878036	0.0815661	0.971042	0.0383592	0.777763	0.214694	NA	NA	NA	NA	NA	NA	NA	NA	NA	NA	NA	NA	NA	NA	NA	0	0	missense_transmembrane	Pore_helix	P	FALSE	0	FALSE	FALSE	NA	NA	NA	NA	NA	0.767376	0.47	0.108779	-0.674798	Benign_moderate	-0.650311
A300S	missense	missense	missense	A	300	S	0.87851	0.021601	1.05785	0.225585	0.763135	0.0197448	0.674609	0.299612	Uncertain significance	vus	vus	vus	NA	NA	NA	NA	NA	NA	NA	NA	1.03	0	NA	6.2e-07	0	missense_transmembrane	Pore_helix	P	FALSE	0	FALSE	FALSE	0	0	0	0	0	NA	NA	NA	-0.885523	Benign_moderate	-0.877166
A300T	missense	missense	missense	A	300	T	1.02413	0.031603	0.583499	0.203849	0.960895	0.180052	0.888577	0.242448	Conflicting classifications of pathogenicity	conflicting	conflicting	conflicting	NA	NA	NA	NA	NA	NA	NA	NA	0.786	-23.15	0.98	2.04509e-05	0.00020679	missense_transmembrane	Pore_helix	P	FALSE	0	FALSE	FALSE	0	0	0	0	0	NA	NA	NA	0.0805414	No_evidence	0.169059
A300V	missense	missense	missense	A	300	V	1.03369	0.00958322	0.782039	0.19605	0.811897	0.108861	0.943973	0.190054	NA	NA	NA	NA	NA	NA	NA	NA	NA	NA	NA	NA	NA	NA	NA	0	0	missense_transmembrane	Pore_helix	P	FALSE	0	FALSE	FALSE	0	0	0	0	0	0.733208	0.89	0.0696043	-0.486457	Benign_supporting	-0.447678
A300W	missense	missense	missense	A	300	W	1.19325	0.0156448	0.666076	0.106843	0.671152	0.0158801	1.01128	0.298995	NA	NA	NA	NA	NA	NA	NA	NA	NA	NA	NA	NA	NA	NA	NA	0	0	missense_transmembrane	Pore_helix	P	FALSE	0	FALSE	FALSE	NA	NA	NA	NA	NA	0.748471	0.9	0.532966	-0.182238	No_evidence	-0.118761
A300X	mid_nonsense	early_nonsense	mid_nonsense	A	300	X	0.110284	0.0544082	2.15537	0.218568	1.39977	0.0453943	NA	NA	NA	NA	NA	NA	NA	NA	NA	NA	NA	NA	NA	NA	NA	NA	NA	0	0	mid_nonsense	mid_nonsense	mid_nonsense	FALSE	1	FALSE	FALSE	NA	NA	NA	NA	NA	NA	NA	NA	-0.672305	Benign_moderate	0.32166
A300Y	missense	missense	missense	A	300	Y	1.02783	0.0451299	1.25049	0.0639057	0.597886	0.209132	NA	NA	NA	NA	NA	NA	NA	NA	NA	NA	NA	NA	NA	NA	NA	NA	NA	0	0	missense_transmembrane	Pore_helix	P	FALSE	0	FALSE	FALSE	NA	NA	NA	NA	NA	NA	NA	NA	-0.940056	Benign_moderate	-0.924983
A302A	synon	synon	synon	A	302	A	0.855731	0.0401205	1.12294	0.245725	0.88506	0.13363	1.3675	0.216886	Likely benign	blb	blb	NA	NA	NA	NA	NA	NA	NA	NA	NA	NA	NA	NA	0	0	synon	synon	synon	FALSE	0	FALSE	FALSE	0	0	0	0	0	NA	NA	NA	-0.921936	Benign_moderate	-0.915021
A302C	missense	missense	missense	A	302	C	0.540568	0.0360468	1.28572	0.142538	0.358384	0.175844	NA	NA	NA	NA	NA	NA	NA	NA	NA	NA	NA	NA	NA	NA	NA	NA	NA	0	0	missense_transmembrane	Pore_helix	P	FALSE	0	FALSE	FALSE	NA	NA	NA	NA	NA	NA	NA	NA	-0.933996	Benign_moderate	-0.913464
A302D	missense	missense	missense	A	302	D	0.104613	0.0310277	0.251528	0.114404	0.248204	0.080374	1.47505	0.225723	NA	NA	NA	NA	NA	NA	NA	NA	NA	NA	NA	NA	NA	NA	NA	0	0	missense_transmembrane	Pore_helix	P	FALSE	2	FALSE	FALSE	NA	NA	NA	NA	NA	0.922853	0.82	1	1.27353	Path_strong	1.62456
A302E	missense	missense	missense	A	302	E	0.0598573	0.0203966	0.315726	0.164142	0.293432	0.011754	0.504892	0.300286	Pathogenic/Likely pathogenic	plp	plp	plp	NA	NA	NA	NA	NA	NA	NA	NA	NA	NA	NA	0	0	missense_transmembrane	Pore_helix	P	FALSE	1	FALSE	FALSE	0	0	0	0	0	0.979757	1	1	1.05012	Path_moderate	1.31497
A302F	missense	missense	missense	A	302	F	0.0571485	0.0215853	0.37289	0.209572	0.444496	0.0620331	0.416409	0.310712	NA	NA	NA	NA	NA	NA	NA	NA	NA	NA	NA	NA	NA	NA	NA	0	0	missense_transmembrane	Pore_helix	P	FALSE	1	FALSE	FALSE	NA	NA	NA	NA	NA	0.978541	1	1	0.84259	Path_moderate	1.04987
A302G	missense	missense	missense	A	302	G	1.07253	0.00446765	1.03982	0.0973704	1.01758	0.0512069	0.680947	0.233254	NA	NA	NA	NA	NA	NA	NA	NA	NA	NA	NA	NA	NA	NA	NA	0	0	missense_transmembrane	Pore_helix	P	FALSE	0	FALSE	FALSE	0	0	0	0	0	0.671997	0.77	0.010697	-0.871923	Benign_moderate	-0.86266
A302H	missense	missense	missense	A	302	H	0.0738635	0.0279585	0.153567	0.0834191	0.523365	0.153786	0.427839	0.248777	NA	NA	NA	NA	NA	NA	NA	NA	NA	NA	NA	NA	NA	NA	NA	0	0	missense_transmembrane	Pore_helix	P	FALSE	2	FALSE	FALSE	NA	NA	NA	NA	NA	0.985436	1	1	1.57951	Path_strong	2.12405
A302I	missense	missense	missense	A	302	I	0.0480107	0.0211819	0.0452798	0.185913	0.469331	0.0885236	0.048277	0.261438	NA	NA	NA	NA	NA	NA	NA	NA	NA	NA	NA	NA	NA	NA	NA	0	0	missense_transmembrane	Pore_helix	P	FALSE	2	FALSE	FALSE	NA	NA	NA	NA	NA	0.993944	1	1	1.82821	Path_strong	2.72173
A302K	missense	missense	missense	A	302	K	0.0765953	0.0441526	0.352715	0.0991651	0.198344	0.0891827	-0.435688	0.281463	NA	NA	NA	NA	NA	NA	NA	NA	NA	NA	NA	NA	NA	NA	NA	0	0	missense_transmembrane	Pore_helix	P	FALSE	3	FALSE	TRUE	NA	NA	NA	NA	NA	0.995177	1	1	0.916482	Path_moderate	1.14232
A302L	missense	missense	missense	A	302	L	0.0832496	0.033754	0.00170074	0.130591	0.393496	0.053764	0.565786	0.214159	NA	NA	NA	NA	NA	NA	NA	NA	NA	NA	NA	NA	NA	NA	NA	0	0	missense_transmembrane	Pore_helix	P	FALSE	2	FALSE	FALSE	NA	NA	NA	NA	NA	0.987752	1	1	1.89066	Path_strong	2.97772
A302M	missense	missense	missense	A	302	M	0.0827736	0.0181354	0.193064	0.0833307	0.313538	0.00642096	0.687432	0.310204	NA	NA	NA	NA	NA	NA	NA	NA	NA	NA	NA	NA	NA	NA	NA	0	0	missense_transmembrane	Pore_helix	P	FALSE	2	FALSE	FALSE	NA	NA	NA	NA	NA	0.97879	1	1	1.46279	Path_strong	1.91839
A302N	missense	missense	missense	A	302	N	0.0202382	0.0438839	0.216829	0.173275	0.425762	0.0538665	0.457495	0.313147	NA	NA	NA	NA	NA	NA	NA	NA	NA	NA	NA	NA	NA	NA	NA	0	0	missense_transmembrane	Pore_helix	P	FALSE	2	FALSE	FALSE	NA	NA	NA	NA	NA	0.984261	1	1	1.38789	Path_strong	1.79749
A302P	missense	missense	missense	A	302	P	0.0762332	0.0257959	-0.0202545	0.105327	0.508178	0.0436377	0.701325	0.305453	NA	NA	NA	NA	NA	NA	NA	NA	NA	NA	NA	NA	NA	NA	NA	0	0	missense_transmembrane	Pore_helix	P	FALSE	2	FALSE	FALSE	0	0	0.01	0	0.01	0.984703	1	1	1.91368	Path_strong	3.11026
A302Q	missense	missense	missense	A	302	Q	0.136594	0.0254493	0.166923	0.147766	0.392805	0.154584	1.17298	0.309542	NA	NA	NA	NA	NA	NA	NA	NA	NA	NA	NA	NA	NA	NA	NA	0	0	missense_transmembrane	Pore_helix	P	FALSE	2	FALSE	FALSE	NA	NA	NA	NA	NA	0.953858	0.9	1	1.54125	Path_strong	2.05382
A302R	missense	missense	severe_DN	A	302	R	0.0809564	0.0294467	0.204207	0.105653	0.084654	0.021051	-0.136373	0.165061	NA	NA	NA	NA	NA	NA	NA	NA	NA	NA	NA	NA	NA	NA	NA	0	0	missense_transmembrane	Pore_helix	P	FALSE	4	TRUE	TRUE	NA	NA	NA	NA	NA	NA	NA	NA	1.42806	Path_strong	1.86145
A302S	missense	missense	missense	A	302	S	1.02065	0.0288912	0.929094	0.148228	1.2077	0.0418127	0.99421	0.16386	NA	NA	NA	NA	NA	NA	NA	NA	NA	NA	NA	NA	NA	NA	NA	0	0	missense_transmembrane	Pore_helix	P	FALSE	0	FALSE	FALSE	0	0	0	0	0	0.598851	0.48	0.00444665	-0.752389	Benign_moderate	-0.7339
A302T	missense	missense	missense	A	302	T	0.331869	0.0383198	1.12138	0.0756411	0.741447	0.105786	1.19878	0.405189	not provided	missing	missing	missing	NA	NA	NA	NA	NA	NA	NA	NA	NA	NA	NA	6.2e-07	0	missense_transmembrane	Pore_helix	P	FALSE	0	FALSE	FALSE	0	0	0	0	0	NA	NA	NA	-0.92129	Benign_moderate	-0.914378
A302V	missense	missense	missense	A	302	V	0.14805	0.0254592	0.649324	0.0852229	0.817996	0.0854803	0.861467	0.210915	Pathogenic/Likely pathogenic	plp	plp	plp	NA	0.091	NA	NA	NA	NA	NA	NA	0.117	NA	NA	8.67714e-06	5e-06	missense_transmembrane	Pore_helix	P	FALSE	1	FALSE	FALSE	0	0	0	0	0	0.900233	0.99	1	-0.131711	No_evidence	-0.0637451
A302W	missense	missense	missense	A	302	W	0.075018	0.0368344	0.714738	0.105382	0.830617	0.199303	0.527603	0.267707	NA	NA	NA	NA	NA	NA	NA	NA	NA	NA	NA	NA	NA	NA	NA	0	0	missense_transmembrane	Pore_helix	P	FALSE	1	FALSE	FALSE	NA	NA	NA	NA	NA	0.9353	0.91	1	-0.319917	Benign_supporting	-0.268043
A302X	mid_nonsense	early_nonsense	mid_nonsense	A	302	X	0.0255192	0.0221028	1.13405	0.1426	1.17279	0.139354	2.18873	0.173113	NA	NA	NA	NA	NA	NA	NA	NA	NA	NA	NA	NA	NA	NA	NA	0	0	mid_nonsense	mid_nonsense	mid_nonsense	FALSE	1	FALSE	FALSE	NA	NA	NA	NA	NA	NA	NA	NA	-0.92623	Benign_moderate	-0.919233
A302Y	missense	missense	missense	A	302	Y	0.106562	0.0266813	0.215621	0.0899821	0.308004	0.032965	0.728906	0.254381	NA	NA	NA	NA	NA	NA	NA	NA	NA	NA	NA	NA	NA	NA	NA	0	0	missense_transmembrane	Pore_helix	P	FALSE	2	FALSE	FALSE	NA	NA	NA	NA	NA	0.97586	1	1	1.39177	Path_strong	1.80359
A31A	synon	synon	synon	A	31	A	0.991694	0.0200782	0.993196	0.176827	1.07096	0.114404	0.919901	0.216834	NA	NA	NA	NA	NA	NA	NA	NA	NA	NA	NA	NA	NA	NA	NA	0	0	synon	synon	synon	FALSE	0	FALSE	FALSE	0	0	0	0	0	NA	NA	NA	-0.829329	Benign_moderate	-0.81688
A31C	missense	missense	missense	A	31	C	0.619611	0.0869832	1.19711	0.17099	0.856586	0.215941	0.900306	0.146257	NA	NA	NA	NA	NA	NA	NA	NA	NA	NA	NA	NA	NA	NA	NA	0	0	missense_cytosolic	other_missense	other_missense	FALSE	0	FALSE	FALSE	NA	NA	NA	NA	NA	0.630647	0.77	0.251236	-0.940533	Benign_moderate	-0.930924
A31D	missense	missense	missense	A	31	D	1.42663	0.0475227	1.03089	0.20513	1.41905	0.032281	1.58013	0.270104	NA	NA	NA	NA	NA	NA	NA	NA	NA	NA	NA	NA	NA	NA	NA	8.71e-07	0	missense_cytosolic	other_missense	other_missense	FALSE	0	FALSE	FALSE	0	0	0	0	0	0.225976	0.5	0.0112795	-0.864599	Benign_moderate	-0.854815
A31E	missense	missense	missense	A	31	E	1.31382	0.0623547	1.20317	0.153609	1.24216	0.0734803	1.46401	0.228101	NA	NA	NA	NA	NA	NA	NA	NA	NA	NA	NA	NA	NA	NA	NA	0	0	missense_cytosolic	other_missense	other_missense	FALSE	0	FALSE	FALSE	NA	NA	NA	NA	NA	0.228593	0.35	0.00140743	-0.941038	Benign_moderate	-0.930968
A31F	missense	missense	missense	A	31	F	0.533212	0.026351	0.9439	0.248635	0.546748	0.0642133	0.301011	0.305169	NA	NA	NA	NA	NA	NA	NA	NA	NA	NA	NA	NA	NA	NA	NA	0	0	missense_cytosolic	other_missense	other_missense	FALSE	0	FALSE	FALSE	NA	NA	NA	NA	NA	0.907269	0.92	0.999373	-0.772127	Benign_moderate	-0.755186
A31G	missense	missense	missense	A	31	G	1.14143	0.0232358	0.974547	0.0849861	0.975146	0.0793393	1.01974	0.156948	NA	NA	NA	NA	NA	NA	NA	NA	NA	NA	NA	NA	NA	NA	NA	0	0	missense_cytosolic	other_missense	other_missense	FALSE	0	FALSE	FALSE	0	0	0	0	0	0.570928	0.33	0.00437428	-0.809199	Benign_moderate	-0.795176
A31H	missense	missense	missense	A	31	H	1.02142	0.0612345	0.874837	0.0936757	0.680109	0.0975519	1.09336	0.29392	NA	NA	NA	NA	NA	NA	NA	NA	NA	NA	NA	NA	NA	NA	NA	0	0	missense_cytosolic	other_missense	other_missense	FALSE	0	FALSE	FALSE	NA	NA	NA	NA	NA	0.659654	0.32	0.0356	-0.66943	Benign_moderate	-0.644534
A31I	missense	missense	missense	A	31	I	1.05902	0.0327575	1.20625	0.195238	0.940625	0.143111	1.3211	0.285576	NA	NA	NA	NA	NA	NA	NA	NA	NA	NA	NA	NA	NA	NA	NA	0	0	missense_cytosolic	other_missense	other_missense	FALSE	0	FALSE	FALSE	NA	NA	NA	NA	NA	0.355611	0.25	0.00080647	-0.941238	Benign_moderate	-0.930919
A31K	missense	missense	missense	A	31	K	0.683053	0.0331336	NA	NA	0.762752	0.160173	NA	NA	NA	NA	NA	NA	NA	NA	NA	NA	NA	NA	NA	NA	NA	NA	NA	0	0	missense_cytosolic	other_missense	other_missense	FALSE	0	FALSE	FALSE	NA	NA	NA	NA	NA	NA	NA	NA	NA	NA	NA
A31L	missense	missense	missense	A	31	L	0.977794	0.0335295	0.885322	0.113723	0.750015	0.0495064	1.0681	0.268517	NA	NA	NA	NA	NA	NA	NA	NA	NA	NA	NA	NA	NA	NA	NA	0	0	missense_cytosolic	other_missense	other_missense	FALSE	0	FALSE	FALSE	NA	NA	NA	NA	NA	0.663434	0.19	0.0241409	-0.686796	Benign_moderate	-0.663228
A31M	missense	missense	missense	A	31	M	1.08554	0.0311228	0.597349	0.115301	0.83061	0.0794316	1.20747	0.226748	NA	NA	NA	NA	NA	NA	NA	NA	NA	NA	NA	NA	NA	NA	NA	0	0	missense_cytosolic	other_missense	other_missense	FALSE	0	FALSE	FALSE	NA	NA	NA	NA	NA	0.7183	0.68	0.323373	0.0342211	No_evidence	0.11799
A31N	missense	missense	missense	A	31	N	1.16051	0.0150296	1.27877	0.156443	1.29924	0.0587375	0.828478	0.300441	NA	NA	NA	NA	NA	NA	NA	NA	NA	NA	NA	NA	NA	NA	NA	0	0	missense_cytosolic	other_missense	other_missense	FALSE	0	FALSE	FALSE	NA	NA	NA	NA	NA	0.432663	0.85	0.00422485	-0.935529	Benign_moderate	-0.916197
A31P	missense	missense	missense	A	31	P	1.15929	0.0758001	0.779914	0.224315	0.865351	0.140542	2.01694	0.313534	NA	NA	NA	NA	NA	NA	NA	NA	NA	NA	NA	NA	NA	NA	NA	0	0	missense_cytosolic	other_missense	other_missense	FALSE	0	FALSE	FALSE	0	0	0	0	0	0.305716	0.74	0.0102878	-0.481634	Benign_supporting	-0.442486
A31Q	missense	missense	missense	A	31	Q	1.01335	0.0701271	NA	NA	NA	NA	NA	NA	NA	NA	NA	NA	NA	NA	NA	NA	NA	NA	NA	NA	NA	NA	NA	0	0	missense_cytosolic	other_missense	other_missense	FALSE	0	FALSE	FALSE	NA	NA	NA	NA	NA	NA	NA	NA	NA	NA	NA
A31R	missense	missense	missense	A	31	R	0.63622	0.0251389	0.806954	0.259793	0.88564	0.125213	0.456654	0.180983	NA	NA	NA	NA	NA	NA	NA	NA	NA	NA	NA	NA	NA	NA	NA	0	0	missense_cytosolic	other_missense	other_missense	FALSE	0	FALSE	FALSE	NA	NA	NA	NA	NA	0.885319	0.69	0.958513	-0.540857	Benign_supporting	-0.506217
A31S	missense	missense	missense	A	31	S	1.08462	0.0310677	0.999807	0.121062	0.895445	0.0668118	1.08527	0.2538	NA	NA	NA	NA	NA	NA	NA	NA	NA	NA	NA	NA	NA	NA	NA	0	0	missense_cytosolic	other_missense	other_missense	FALSE	0	FALSE	FALSE	0	0	0	0	0	0.555985	0.22	0.00356205	-0.836034	Benign_moderate	-0.824105
A31T	missense	missense	missense	A	31	T	1.18805	0.013816	1.00695	0.197262	0.853675	0.0853296	0.756641	0.32774	NA	NA	NA	NA	NA	NA	NA	NA	NA	NA	NA	NA	NA	NA	NA	1.7423e-06	0	missense_cytosolic	other_missense	other_missense	FALSE	0	FALSE	FALSE	0	0	0	0	0	0.658708	0.65	0.0222844	-0.843032	Benign_moderate	-0.83164
A31V	missense	missense	missense	A	31	V	1.10942	0.0254132	0.933024	0.0555773	0.795402	0.079933	1.04102	0.175663	NA	NA	NA	NA	NA	NA	NA	NA	NA	NA	NA	NA	1.19	-0.8	NA	0	0	missense_cytosolic	other_missense	other_missense	FALSE	0	FALSE	FALSE	0	0	0	0	0	0.616146	0.47	0.0116672	-0.757746	Benign_moderate	-0.739676
A31W	missense	missense	missense	A	31	W	0.342381	0.0202932	0.811943	0.206396	0.608227	0.0554106	0.195493	0.271754	NA	NA	NA	NA	NA	NA	NA	NA	NA	NA	NA	NA	NA	NA	NA	0	0	missense_cytosolic	other_missense	other_missense	FALSE	0	FALSE	FALSE	NA	NA	NA	NA	NA	0.946319	0.86	0.999999	-0.551279	Benign_supporting	-0.517429
A31X	early_nonsense	early_nonsense	early_nonsense	A	31	X	0.00684911	0.00665319	NA	NA	1.05711	0.165795	NA	NA	NA	NA	NA	NA	NA	NA	NA	NA	NA	NA	NA	NA	NA	NA	NA	0	0	early_nonsense	early_nonsense	early_nonsense	FALSE	1	FALSE	FALSE	NA	NA	NA	NA	NA	NA	NA	NA	NA	NA	NA
A31Y	missense	missense	missense	A	31	Y	0.586994	0.0452489	NA	NA	0.874817	0.138347	0.541409	0.242822	NA	NA	NA	NA	NA	NA	NA	NA	NA	NA	NA	NA	NA	NA	NA	0	0	missense_cytosolic	other_missense	other_missense	FALSE	0	FALSE	FALSE	NA	NA	NA	NA	NA	NA	NA	NA	NA	NA	NA
A329A	synon	synon	synon	A	329	A	0.90735	0.041463	0.940284	0.102202	1.08724	0.13812	0.52506	0.267504	Likely benign	blb	blb	NA	NA	NA	NA	NA	NA	NA	NA	NA	NA	NA	NA	0	0	synon	synon	synon	FALSE	0	FALSE	FALSE	0	0	0	0.01	0.01	NA	NA	NA	-0.767418	Benign_moderate	-0.750107
A329C	missense	missense	missense	A	329	C	1.1255	0.0289305	1.09428	0.164036	1.185	0.0254776	1.21095	0.275737	NA	NA	NA	NA	NA	NA	NA	NA	NA	NA	NA	NA	NA	NA	NA	0	0	missense_transmembrane	Pore_helix	S6	FALSE	0	FALSE	FALSE	NA	NA	NA	NA	NA	0.406314	0.1	0.000855325	-0.908307	Benign_moderate	-0.901139
A329D	missense	missense	missense	A	329	D	0.0675673	0.0208358	0.205114	0.129993	0.553933	0.0713059	0.496616	0.244891	NA	NA	NA	NA	NA	NA	NA	NA	NA	NA	NA	NA	NA	NA	NA	0	0	missense_transmembrane	Pore_helix	S6	FALSE	2	FALSE	FALSE	0	0	0	0	0	0.981716	1	1	1.4252	Path_strong	1.85683
A329E	missense	missense	missense	A	329	E	0.105089	0.0374788	-0.0981653	0.0966273	0.357417	0.128661	-0.218173	0.167809	NA	NA	NA	NA	NA	NA	NA	NA	NA	NA	NA	NA	NA	NA	NA	0	0	missense_transmembrane	Pore_helix	S6	FALSE	3	FALSE	TRUE	NA	NA	NA	NA	NA	0.997105	1	1	1.95818	Path_strong	3.60032
A329F	missense	missense	missense	A	329	F	0.0893486	0.0221575	0.50513	0.176679	1.38702	0.102606	0.74944	0.173569	NA	NA	NA	NA	NA	NA	NA	NA	NA	NA	NA	NA	NA	NA	NA	0	0	missense_transmembrane	Pore_helix	S6	FALSE	1	FALSE	FALSE	NA	NA	NA	NA	NA	0.920031	0.96	1	0.355487	Path_supporting	0.476244
A329G	missense	missense	missense	A	329	G	0.867395	0.0264956	1.10347	0.0520389	1.1217	0.0881678	0.984723	0.239622	NA	NA	NA	NA	NA	NA	NA	NA	NA	NA	NA	NA	NA	NA	NA	0	0	missense_transmembrane	Pore_helix	S6	FALSE	0	FALSE	FALSE	0	0	0	0	0	0.556701	0.36	0.00398805	-0.913082	Benign_moderate	-0.906064
A329H	missense	missense	missense	A	329	H	0.0847725	0.0586587	0.561635	0.197728	0.1307	0.0651474	NA	NA	NA	NA	NA	NA	NA	NA	NA	NA	NA	NA	NA	NA	NA	NA	NA	0	0	missense_transmembrane	Pore_helix	S6	FALSE	2	FALSE	FALSE	NA	NA	NA	NA	NA	NA	NA	NA	0.155229	No_evidence	0.251767
A329I	missense	missense	missense	A	329	I	0.232772	0.0733648	0.135565	0.133771	1.1801	0.0982775	0.68485	0.250875	NA	NA	NA	NA	NA	NA	NA	NA	NA	NA	NA	NA	NA	NA	NA	0	0	missense_transmembrane	Pore_helix	S6	FALSE	2	FALSE	FALSE	NA	NA	NA	NA	NA	0.965421	0.99	1	1.62885	Path_strong	2.21985
A329K	missense	missense	missense	A	329	K	0.0935318	0.0254904	0.0798566	0.164232	0.183823	0.0905073	0.44668	0.111406	NA	NA	NA	NA	NA	NA	NA	NA	NA	NA	NA	NA	NA	NA	NA	0	0	missense_transmembrane	Pore_helix	S6	FALSE	3	FALSE	TRUE	NA	NA	NA	NA	NA	0.989225	1	1	1.7624	Path_strong	2.52514
A329L	missense	missense	missense	A	329	L	0.134657	0.0326659	0.330238	0.113033	1.02034	0.0470468	0.482133	0.204837	NA	NA	NA	NA	NA	NA	NA	NA	NA	NA	NA	NA	NA	NA	NA	0	0	missense_transmembrane	Pore_helix	S6	FALSE	1	FALSE	FALSE	NA	NA	NA	NA	NA	0.967995	0.99	1	0.998024	Path_moderate	1.24675
A329M	missense	missense	missense	A	329	M	0.10424	0.0342141	0.887352	0.111693	1.26996	0.0842841	1.31791	0.152286	NA	NA	NA	NA	NA	NA	NA	NA	NA	NA	NA	NA	NA	NA	NA	0	0	missense_transmembrane	Pore_helix	S6	FALSE	1	FALSE	FALSE	NA	NA	NA	NA	NA	0.684811	0.51	0.999999	-0.690083	Benign_moderate	-0.666767
A329N	missense	missense	missense	A	329	N	0.122672	0.0190147	1.43494	0.118811	1.10874	0.174474	1.15451	0.229766	NA	NA	NA	NA	NA	NA	NA	NA	NA	NA	NA	NA	NA	NA	NA	0	0	missense_transmembrane	Pore_helix	S6	FALSE	1	FALSE	FALSE	NA	NA	NA	NA	NA	0.48209	0.68	0.999997	-0.868838	Benign_moderate	-0.805774
A329P	missense	missense	missense	A	329	P	0.0441922	0.0294924	-0.0315633	0.0713734	1.03127	0.114448	0.345098	0.206696	NA	NA	NA	NA	NA	NA	NA	NA	NA	NA	NA	NA	NA	NA	NA	0	0	missense_transmembrane	Pore_helix	S6	FALSE	2	FALSE	FALSE	0	0	0	0.02	0.02	0.988806	0.99	1	1.92349	Path_strong	3.17948
A329Q	missense	missense	missense	A	329	Q	0.0592306	0.0549568	0.779341	0.202418	0.203167	0.0294518	0.555195	0.268476	NA	NA	NA	NA	NA	NA	NA	NA	NA	NA	NA	NA	NA	NA	NA	0	0	missense_transmembrane	Pore_helix	S6	FALSE	2	FALSE	FALSE	NA	NA	NA	NA	NA	0.945871	0.88	1	-0.480329	Benign_supporting	-0.441082
A329R	missense	missense	missense	A	329	R	0.0755714	0.0243703	0.320196	0.159863	0.0215585	0.0102518	-0.0135676	0.220644	NA	NA	NA	NA	NA	NA	NA	NA	NA	NA	NA	NA	NA	NA	NA	0	0	missense_transmembrane	Pore_helix	S6	FALSE	3	FALSE	TRUE	NA	NA	NA	NA	NA	0.992123	1	1	1.03412	Path_moderate	1.29389
A329S	missense	missense	missense	A	329	S	0.941261	0.0122751	1.24892	0.194059	1.13454	0.057997	1.08995	0.339981	NA	NA	NA	NA	NA	NA	NA	NA	NA	NA	NA	NA	NA	NA	NA	1.23915e-06	2.8e-07	missense_transmembrane	Pore_helix	S6	FALSE	0	FALSE	FALSE	0	0	0	0.01	0.01	0.419222	0.14	0.00147626	-0.940224	Benign_moderate	-0.92536
A329T	missense	missense	missense	A	329	T	1.02666	0.0414201	0.882741	0.0975768	1.22064	0.144566	1.06785	0.312339	Uncertain significance	vus	vus	vus	NA	NA	NA	NA	NA	NA	NA	NA	NA	NA	NA	5.57616e-06	1.24e-06	missense_transmembrane	Pore_helix	S6	FALSE	0	FALSE	FALSE	0	0	0	0.01	0.01	NA	NA	NA	-0.682581	Benign_moderate	-0.65869
A329V	missense	missense	missense	A	329	V	0.941298	0.0517019	0.276094	0.0910914	1.2723	0.0253493	0.562036	0.242114	Uncertain significance	vus	vus	vus	NA	NA	NA	NA	NA	NA	NA	NA	NA	NA	NA	6.2e-07	0	missense_transmembrane	Pore_helix	S6	FALSE	0	FALSE	FALSE	0	0	0	0	0	NA	NA	NA	1.1896	Path_moderate	1.50456
A329W	missense	missense	missense	A	329	W	0.133622	0.0143001	0.310933	0.0613279	0.772196	0.0465734	0.691884	0.199357	NA	NA	NA	NA	NA	NA	NA	NA	NA	NA	NA	NA	NA	NA	NA	0	0	missense_transmembrane	Pore_helix	S6	FALSE	1	FALSE	FALSE	NA	NA	NA	NA	NA	0.963133	1	1	1.06722	Path_moderate	1.33764
A329X	early_nonsense	early_nonsense	early_nonsense	A	329	X	0.0125861	0.0151457	0.0291368	0.0752877	1.17591	0.00912907	-0.34111	0.248868	NA	NA	NA	NA	NA	NA	NA	NA	NA	NA	NA	NA	NA	NA	NA	0	0	early_nonsense	early_nonsense	early_nonsense	FALSE	3	FALSE	TRUE	NA	NA	NA	NA	NA	NA	NA	NA	1.85402	Path_strong	2.81547
A329Y	missense	missense	missense	A	329	Y	0.112602	0.0339364	0.308853	0.158651	0.716451	0.12127	0.985025	0.259435	NA	NA	NA	NA	NA	NA	NA	NA	NA	NA	NA	NA	NA	NA	NA	0	0	missense_transmembrane	Pore_helix	S6	FALSE	1	FALSE	FALSE	NA	NA	NA	NA	NA	0.945635	1	1	1.07462	Path_moderate	1.3475
A336A	synon	synon	synon	A	336	A	0.943179	0.0324541	0.952402	0.087533	1.09879	0.0583153	1.72163	0.25363	Likely benign	blb	blb	NA	NA	NA	NA	NA	NA	NA	NA	NA	NA	NA	NA	0	0	synon	synon	synon	FALSE	0	FALSE	FALSE	0	0	0	0.02	0.02	NA	NA	NA	-0.782917	Benign_moderate	-0.766825
A336C	missense	missense	missense	A	336	C	1.09806	0.0454885	1.39979	0.150153	1.00742	0.0971125	0.767697	0.247783	NA	NA	NA	NA	NA	NA	NA	NA	NA	NA	NA	NA	NA	NA	NA	0	0	missense_transmembrane	Pore_helix	S6	FALSE	0	FALSE	FALSE	NA	NA	NA	NA	NA	0.446977	0.86	0.00949213	-0.888722	Benign_moderate	-0.838816
A336D	missense	missense	missense	A	336	D	0.0576685	0.0272912	0.0988857	0.0974059	NA	NA	0.498208	0.311316	NA	NA	NA	NA	NA	NA	NA	NA	NA	NA	NA	NA	NA	NA	NA	0	0	missense_transmembrane	Pore_helix	S6	FALSE	2	FALSE	FALSE	0	0	0	0	0	NA	NA	NA	1.72035	Path_strong	2.41931
A336E	missense	missense	missense	A	336	E	0.428598	0.0970256	NA	NA	NA	NA	NA	NA	NA	NA	NA	NA	NA	NA	NA	NA	NA	NA	NA	NA	NA	NA	NA	0	0	missense_transmembrane	Pore_helix	S6	FALSE	0	FALSE	FALSE	NA	NA	NA	NA	NA	NA	NA	NA	NA	NA	NA
A336F	missense	missense	missense	A	336	F	1.19732	0.0343627	0.561109	0.100583	0.931778	0.156967	0.647103	0.298975	NA	NA	NA	NA	NA	NA	NA	NA	NA	NA	NA	NA	NA	NA	NA	0	0	missense_transmembrane	Pore_helix	S6	FALSE	0	FALSE	FALSE	NA	NA	NA	NA	NA	0.850483	0.99	0.898429	0.157048	No_evidence	0.253787
A336G	missense	missense	missense	A	336	G	0.922779	0.0221089	0.992713	0.0872989	0.838309	0.0583285	0.808412	0.189264	NA	NA	NA	NA	NA	NA	NA	NA	NA	NA	NA	NA	NA	NA	NA	0	0	missense_transmembrane	Pore_helix	S6	FALSE	0	FALSE	FALSE	0	0	0	0	0	0.70182	0.45	0.0230247	-0.82883	Benign_moderate	-0.816343
A336H	missense	missense	missense	A	336	H	0.32801	0.0837663	NA	NA	0.755013	0.172664	NA	NA	NA	NA	NA	NA	NA	NA	NA	NA	NA	NA	NA	NA	NA	NA	NA	0	0	missense_transmembrane	Pore_helix	S6	FALSE	0	FALSE	FALSE	NA	NA	NA	NA	NA	NA	NA	NA	NA	NA	NA
A336I	missense	missense	missense	A	336	I	1.12217	0.039388	0.444268	0.0922425	1.14506	0.0891384	1.0087	0.269942	NA	NA	NA	NA	NA	NA	NA	NA	NA	NA	NA	NA	NA	NA	NA	0	0	missense_transmembrane	Pore_helix	S6	FALSE	0	FALSE	FALSE	NA	NA	NA	NA	NA	0.796849	0.94	0.903255	0.578646	Path_supporting	0.732825
A336K	missense	missense	missense	A	336	K	0.184836	0.0529807	-0.0586845	0.0747984	0.206103	0.0952153	0.441896	0.455561	NA	NA	NA	NA	NA	NA	NA	NA	NA	NA	NA	NA	NA	NA	NA	0	0	missense_transmembrane	Pore_helix	S6	FALSE	3	FALSE	TRUE	NA	NA	NA	NA	NA	0.991254	1	1	1.94193	Path_strong	3.34813
A336L	missense	missense	missense	A	336	L	1.12129	0.0250787	0.377558	0.110559	1.18472	0.036033	0.636856	0.23505	NA	NA	NA	NA	NA	NA	NA	NA	NA	NA	NA	NA	NA	NA	NA	0	0	missense_transmembrane	Pore_helix	S6	FALSE	0	FALSE	FALSE	NA	NA	NA	NA	NA	0.888434	0.99	0.996193	0.82542	Path_moderate	1.02865
A336M	missense	missense	missense	A	336	M	1.06604	0.0201303	0.264839	0.121673	0.811712	0.0618278	0.712351	0.202994	NA	NA	NA	NA	NA	NA	NA	NA	NA	NA	NA	NA	NA	NA	NA	0	0	missense_transmembrane	Pore_helix	S6	FALSE	0	FALSE	FALSE	NA	NA	NA	NA	NA	0.921422	0.96	0.999904	1.22832	Path_moderate	1.55929
A336N	missense	missense	missense	A	336	N	0.801608	0.0791094	0.643027	0.158415	0.921384	0.185678	0.899884	0.287864	NA	NA	NA	NA	NA	NA	NA	NA	NA	NA	NA	NA	NA	NA	NA	0	0	missense_transmembrane	Pore_helix	S6	FALSE	0	FALSE	FALSE	NA	NA	NA	NA	NA	0.821732	0.98	0.645768	-0.112328	No_evidence	-0.0426036
A336P	missense	missense	missense	A	336	P	0.0699726	0.0191496	0.160946	0.185479	0.792555	0.136755	-0.0451219	0.252854	NA	NA	NA	NA	NA	NA	NA	NA	NA	NA	NA	NA	NA	NA	NA	0	0	missense_transmembrane	Pore_helix	S6	FALSE	3	FALSE	TRUE	0	0	0	0.03	0.03	0.991789	1	1	1.55853	Path_strong	2.08516
A336Q	missense	missense	missense	A	336	Q	0.537144	0.137979	0.624864	0.0385011	NA	NA	1.94681	0.425383	NA	NA	NA	NA	NA	NA	NA	NA	NA	NA	NA	NA	NA	NA	NA	0	0	missense_transmembrane	Pore_helix	S6	FALSE	0	FALSE	FALSE	NA	NA	NA	NA	NA	NA	NA	NA	-0.0552687	No_evidence	0.0197606
A336R	missense	missense	severe_DN	A	336	R	0.0895976	0.0205748	0.142495	0.0455273	0.229307	0.131549	-0.566645	0.152295	NA	NA	NA	NA	NA	NA	NA	NA	NA	NA	NA	NA	NA	NA	NA	0	0	missense_transmembrane	Pore_helix	S6	FALSE	4	TRUE	TRUE	NA	NA	NA	NA	NA	NA	NA	NA	1.61017	Path_strong	2.18281
A336S	missense	missense	missense	A	336	S	1.04099	0.0113298	0.939923	0.174424	0.957078	0.049027	1.35007	0.222725	Uncertain significance	vus	vus	vus	NA	NA	NA	NA	NA	NA	NA	NA	NA	NA	NA	6.2e-07	0	missense_transmembrane	Pore_helix	S6	FALSE	0	FALSE	FALSE	0	0	0	0.03	0.03	NA	NA	NA	-0.766943	Benign_moderate	-0.749595
A336T	missense	missense	missense	A	336	T	1.07851	0.0268073	0.575428	0.124161	1.06674	0.1208	0.81291	0.255596	NA	NA	NA	NA	NA	NA	NA	NA	NA	NA	NA	NA	NA	NA	NA	0	0	missense_transmembrane	Pore_helix	S6	FALSE	0	FALSE	FALSE	0	0	0	0.02	0.02	0.814101	0.97	0.576023	0.107898	No_evidence	0.199298
A336V	missense	missense	missense	A	336	V	1.05927	0.0448907	0.531591	0.152669	1.18543	0.0817867	1.17547	0.299862	NA	NA	NA	NA	NA	NA	NA	NA	NA	NA	NA	NA	NA	NA	NA	0	0	missense_transmembrane	Pore_helix	S6	FALSE	0	FALSE	FALSE	0	0	0	0.01	0.01	0.72103	0.76	0.415023	0.260577	No_evidence	0.369306
A336W	missense	missense	missense	A	336	W	1.00911	0.0604259	1.01387	0.127193	1.0445	0.0997109	1.40677	0.216152	NA	NA	NA	NA	NA	NA	NA	NA	NA	NA	NA	NA	NA	NA	NA	0	0	missense_transmembrane	Pore_helix	S6	FALSE	0	FALSE	FALSE	NA	NA	NA	NA	NA	0.418533	0.04	0.000866866	-0.849555	Benign_moderate	-0.838658
A336X	early_nonsense	early_nonsense	early_nonsense	A	336	X	-0.00432645	0.0123758	0.139389	0.207653	1.23211	0.0276182	0.556945	0.332701	NA	NA	NA	NA	NA	NA	NA	NA	NA	NA	NA	NA	NA	NA	NA	0	0	early_nonsense	early_nonsense	early_nonsense	FALSE	2	FALSE	FALSE	NA	NA	NA	NA	NA	NA	NA	NA	1.6186	Path_strong	2.19938
A336Y	missense	missense	missense	A	336	Y	0.764625	0.0456206	0.483989	0.182096	0.572372	0.0755923	1.0102	0.270024	NA	NA	NA	NA	NA	NA	NA	NA	NA	NA	NA	NA	NA	NA	NA	0	0	missense_transmembrane	Pore_helix	S6	FALSE	0	FALSE	FALSE	NA	NA	NA	NA	NA	0.873228	0.92	0.99774	0.432406	Path_supporting	0.563778
A341A	synon	synon	synon	A	341	A	1.0067	0.0285258	1.1576	0.213329	1.15061	0.115741	1.59484	0.281547	Likely benign	blb	blb	NA	NA	NA	NA	NA	NA	NA	NA	NA	NA	NA	NA	0	0	synon	synon	synon	FALSE	0	FALSE	FALSE	0	0	0	0.02	0.02	NA	NA	NA	-0.933543	Benign_moderate	-0.926015
A341C	missense	missense	missense	A	341	C	1.1798	0.0257422	0.619705	0.243684	1.26715	0.111245	0.990253	0.356732	NA	NA	NA	NA	NA	NA	NA	NA	NA	NA	NA	NA	NA	NA	NA	0	0	missense_transmembrane	Pore_helix	S6	FALSE	0	FALSE	FALSE	NA	NA	NA	NA	NA	0.710054	0.88	0.255856	-0.0387601	No_evidence	0.0378413
A341D	missense	missense	missense	A	341	D	0.0219071	0.0309102	0.457489	0.119254	0.279226	0.274914	0.744953	0.261491	NA	NA	NA	NA	NA	NA	NA	NA	NA	NA	NA	NA	NA	NA	NA	0	0	missense_transmembrane	Pore_helix	S6	FALSE	1	FALSE	FALSE	NA	NA	NA	NA	NA	0.962526	1	1	0.529794	Path_supporting	0.675928
A341E	missense	missense	missense	A	341	E	0.115605	0.0318454	-0.0445961	0.10187	0.190907	0.0660206	0.496367	0.303948	Pathogenic	plp	plp	plp	NA	NA	NA	NA	NA	NA	NA	NA	NA	NA	NA	1.42652e-05	1.3e-05	missense_transmembrane	Pore_helix	S6	FALSE	3	FALSE	TRUE	0	0	0	0	0	0.990812	1	1	1.93321	Path_strong	3.26005
A341F	missense	missense	missense	A	341	F	1.15714	0.0438034	0.0448124	0.0851752	1.15448	0.159295	0.389767	0.26978	NA	NA	NA	NA	NA	NA	NA	NA	NA	NA	NA	NA	NA	NA	NA	0	0	missense_transmembrane	Pore_helix	S6	FALSE	1	FALSE	FALSE	NA	NA	NA	NA	NA	0.959551	0.93	1	1.829	Path_strong	2.72443
A341G	missense	missense	missense	A	341	G	0.417568	0.064651	0.565411	0.121034	0.572995	0.0484587	-0.123209	0.136087	Likely pathogenic	plp	plp	plp	NA	NA	NA	NA	NA	NA	NA	NA	NA	NA	NA	0	0	missense_transmembrane	Pore_helix	S6	FALSE	1	FALSE	FALSE	0	0	0.01	0.01	0.02	0.97909	1	1	0.142203	No_evidence	0.237307
A341H	missense	missense	missense	A	341	H	0.616207	0.066345	NA	NA	0.88982	0.272459	0.236521	0.402932	NA	NA	NA	NA	NA	NA	NA	NA	NA	NA	NA	NA	NA	NA	NA	0	0	missense_transmembrane	Pore_helix	S6	FALSE	0	FALSE	FALSE	NA	NA	NA	NA	NA	NA	NA	NA	NA	NA	NA
A341I	missense	missense	missense	A	341	I	1.17186	0.0506444	0.25883	0.188094	1.12634	0.185926	0.399291	0.306454	NA	NA	NA	NA	NA	NA	NA	NA	NA	NA	NA	NA	NA	NA	NA	0	0	missense_transmembrane	Pore_helix	S6	FALSE	0	FALSE	FALSE	NA	NA	NA	NA	NA	0.936597	1	0.99997	1.24881	Path_moderate	1.58868
A341K	missense	missense	missense	A	341	K	0.368041	0.097482	0.0797583	0.190469	0.148633	0.096504	0.521135	0.329578	NA	NA	NA	NA	NA	NA	NA	NA	NA	NA	NA	NA	NA	NA	NA	0	0	missense_transmembrane	Pore_helix	S6	FALSE	2	FALSE	FALSE	NA	NA	NA	NA	NA	0.984838	1	1	1.76261	Path_strong	2.52569
A341L	missense	missense	missense	A	341	L	1.18047	0.0334299	0.231971	0.139823	1.25491	0.0186133	-0.0951896	0.223413	NA	NA	NA	NA	NA	NA	NA	NA	NA	NA	NA	NA	NA	NA	NA	0	0	missense_transmembrane	Pore_helix	S6	FALSE	2	FALSE	FALSE	NA	NA	NA	NA	NA	0.969199	0.95	1	1.33865	Path_strong	1.72152
A341M	missense	missense	missense	A	341	M	1.11603	0.03023	0.84917	0.126969	1.12766	0.20508	0.598373	0.253868	NA	NA	NA	NA	NA	NA	NA	NA	NA	NA	NA	NA	NA	NA	NA	0	0	missense_transmembrane	Pore_helix	S6	FALSE	0	FALSE	FALSE	NA	NA	NA	NA	NA	0.760629	0.67	0.0610484	-0.624143	Benign_supporting	-0.595804
A341N	missense	missense	missense	A	341	N	0.391097	0.0589979	0.846905	0.21084	0.383601	0.0798829	1.00012	0.287955	NA	NA	NA	NA	NA	NA	NA	NA	NA	NA	NA	NA	NA	NA	NA	0	0	missense_transmembrane	Pore_helix	S6	FALSE	0	FALSE	FALSE	NA	NA	NA	NA	NA	0.833383	0.81	0.999954	-0.619955	Benign_supporting	-0.591299
A341P	missense	missense	missense	A	341	P	0.188922	0.0380756	-0.072444	0.155491	0.351662	0.171615	-0.267506	0.21911	NA	NA	NA	NA	NA	NA	NA	NA	NA	NA	NA	NA	NA	NA	NA	0	0	missense_transmembrane	Pore_helix	S6	FALSE	3	FALSE	TRUE	0	0	0	0.01	0.01	0.996956	1	1	1.94885	Path_strong	3.43512
A341Q	missense	missense	missense	A	341	Q	0.490122	0.109563	0.848959	0.0533696	0.581713	0.109404	1.00176	0.32548	NA	NA	NA	NA	NA	NA	NA	NA	NA	NA	NA	NA	NA	NA	NA	0	0	missense_transmembrane	Pore_helix	S6	FALSE	0	FALSE	FALSE	NA	NA	NA	NA	NA	0.802171	0.82	0.99431	-0.623755	Benign_supporting	-0.595387
A341R	missense	missense	missense	A	341	R	0.406949	0.0936887	0.0403559	0.121041	0.4119	0.0500873	-0.0765537	0.210278	NA	NA	NA	NA	NA	NA	NA	NA	NA	NA	NA	NA	NA	NA	NA	0	0	missense_transmembrane	Pore_helix	S6	FALSE	2	FALSE	FALSE	NA	NA	NA	NA	NA	0.993408	1	1	1.83641	Path_strong	2.75019
A341S	missense	missense	missense	A	341	S	0.779428	0.0407987	0.878958	0.186579	0.821033	0.0303921	0.920213	0.223696	NA	NA	NA	NA	NA	NA	NA	NA	NA	NA	NA	NA	NA	NA	NA	0	0	missense_transmembrane	Pore_helix	S6	FALSE	0	FALSE	FALSE	0	0	0	0.01	0.01	0.743615	0.59	0.127655	-0.676333	Benign_moderate	-0.651964
A341T	missense	missense	missense	A	341	T	0.872535	0.0538093	0.501445	0.155559	0.946149	0.113283	0.703477	0.322817	Uncertain significance	vus	vus	vus	NA	NA	NA	NA	NA	NA	NA	NA	NA	NA	NA	0	0	missense_transmembrane	Pore_helix	S6	FALSE	0	FALSE	FALSE	0	0	0	0	0	NA	NA	NA	0.368832	Path_supporting	0.491371
A341V	missense	missense	missense	A	341	V	1.17163	0.0288676	0.15956	0.0731362	1.12202	0.0710712	0.528601	0.207858	Pathogenic	plp	plp	plp	NA	1.41	NA	NA	NA	NA	NA	NA	0.18	10.6	0.6	0	0	missense_transmembrane	Pore_helix	S6	FALSE	1	FALSE	FALSE	0	0	0	0.01	0.01	0.935879	0.99	0.999997	1.56251	Path_strong	2.09245
A341W	missense	missense	missense	A	341	W	1.19189	0.0337846	0.416394	0.204215	1.04834	0.0614911	0.0820754	0.309471	NA	NA	NA	NA	NA	NA	NA	NA	NA	NA	NA	NA	NA	NA	NA	0	0	missense_transmembrane	Pore_helix	S6	FALSE	0	FALSE	FALSE	NA	NA	NA	NA	NA	0.946821	0.99	0.999838	0.681882	Path_moderate	0.854712
A341X	early_nonsense	early_nonsense	early_nonsense	A	341	X	0.0420525	0.0282732	0.35849	0.161725	1.19481	0.280813	0.394829	0.437755	NA	NA	NA	NA	NA	NA	NA	NA	NA	NA	NA	NA	NA	NA	NA	0	0	early_nonsense	early_nonsense	early_nonsense	FALSE	1	FALSE	FALSE	NA	NA	NA	NA	NA	NA	NA	NA	0.895391	Path_moderate	1.11573
A341Y	missense	missense	missense	A	341	Y	1.01593	0.0423499	0.291148	0.021009	NA	NA	0.92339	0.42812	NA	NA	NA	NA	NA	NA	NA	NA	NA	NA	NA	NA	NA	NA	NA	0	0	missense_transmembrane	Pore_helix	S6	FALSE	0	FALSE	FALSE	NA	NA	NA	NA	NA	NA	NA	NA	1.13716	Path_moderate	1.43197
A344A	synon	synon	synon	A	344	A	0.407742	0.0482495	0.152733	0.0831459	1.10496	0.135676	0.75327	0.205086	Likely pathogenic	plp	plp	NA	1.031	1.031	NA	NA	NA	NA	NA	NA	NA	NA	NA	0	0	synon	synon	synon	FALSE	1	FALSE	FALSE	0	0	0.55	0.55	0.8	NA	NA	NA	1.58185	Path_strong	2.12845
A344C	missense	missense	missense	A	344	C	0.963441	0.0249673	0.300609	0.248373	1.05789	0.0572531	NA	NA	NA	NA	NA	NA	NA	NA	NA	NA	NA	NA	NA	NA	NA	NA	NA	0	0	missense_transmembrane	Pore_helix	S6	FALSE	0	FALSE	FALSE	NA	NA	NA	NA	NA	NA	NA	NA	1.10385	Path_moderate	1.38672
A344D	missense	missense	missense	A	344	D	0.0486901	0.0185433	-0.0750596	0.194099	0.0448981	0.0442048	NA	NA	NA	NA	NA	NA	NA	NA	NA	NA	NA	NA	NA	NA	NA	NA	NA	0	0	missense_transmembrane	Pore_helix	S6	FALSE	3	FALSE	TRUE	NA	NA	NA	NA	NA	NA	NA	NA	1.95	Path_strong	3.45177
A344E	missense	missense	missense	A	344	E	0.0478131	0.031331	0.124588	0.0791873	0.173058	0.072428	0.985149	0.428377	Pathogenic/Likely pathogenic	plp	plp	plp	NA	NA	NA	NA	NA	NA	NA	NA	NA	NA	NA	0	0	missense_transmembrane	Pore_helix	S6	FALSE	3	FALSE	TRUE	0	0	0	0	0	0.973585	0.99	1	1.65758	Path_strong	2.27893
A344F	missense	missense	missense	A	344	F	0.301402	0.0395977	-0.037376	0.153208	0.403622	0.186808	NA	NA	NA	NA	NA	NA	NA	NA	NA	NA	NA	NA	NA	NA	NA	NA	NA	0	0	missense_transmembrane	Pore_helix	S6	FALSE	1	FALSE	FALSE	NA	NA	NA	NA	NA	NA	NA	NA	1.92803	Path_strong	3.21531
A344G	missense	missense	missense	A	344	G	0.492855	0.0584896	0.351308	0.190983	0.631904	0.0908841	0.700341	0.327928	Conflicting classifications of pathogenicity	conflicting	conflicting	conflicting	NA	NA	NA	NA	NA	NA	NA	NA	NA	NA	NA	0	0	missense_transmembrane	Pore_helix	S6	FALSE	0	FALSE	FALSE	0	0	0	0.04	0.04	NA	NA	NA	0.921613	Path_moderate	1.14881
A344H	missense	missense	missense	A	344	H	0.205571	0.063638	0.328387	0.178846	0.656906	0.0431328	0.631322	0.379398	NA	NA	NA	NA	NA	NA	NA	NA	NA	NA	NA	NA	NA	NA	NA	0	0	missense_transmembrane	Pore_helix	S6	FALSE	1	FALSE	FALSE	NA	NA	NA	NA	NA	0.965151	1	1	1.00469	Path_moderate	1.25541
A344I	missense	missense	missense	A	344	I	1.03187	0.0512237	0.371873	0.154164	0.733501	0.187212	-0.310964	0.456411	NA	NA	NA	NA	NA	NA	NA	NA	NA	NA	NA	NA	NA	NA	NA	0	0	missense_transmembrane	Pore_helix	S6	FALSE	1	FALSE	FALSE	NA	NA	NA	NA	NA	0.980541	0.96	0.999999	0.846329	Path_moderate	1.0545
A344K	missense	missense	missense	A	344	K	0.19674	0.0705731	NA	NA	0.436447	0.0454689	0.157575	0.240885	NA	NA	NA	NA	NA	NA	NA	NA	NA	NA	NA	NA	NA	NA	NA	0	0	missense_transmembrane	Pore_helix	S6	FALSE	1	FALSE	FALSE	NA	NA	NA	NA	NA	NA	NA	NA	NA	NA	NA
A344L	missense	missense	missense	A	344	L	0.137059	0.0341231	0.178694	0.074347	0.669535	0.118776	-0.305051	0.216933	NA	NA	NA	NA	NA	NA	NA	NA	NA	NA	NA	NA	NA	NA	NA	0	0	missense_transmembrane	Pore_helix	S6	FALSE	3	FALSE	TRUE	NA	NA	NA	NA	NA	0.994375	1	1	1.50647	Path_strong	1.99251
A344M	missense	missense	missense	A	344	M	0.394112	0.0728721	-0.186523	0.165169	0.857798	0.0224757	-0.353278	0.397534	NA	NA	NA	NA	NA	NA	NA	NA	NA	NA	NA	NA	NA	NA	NA	0	0	missense_transmembrane	Pore_helix	S6	FALSE	2	FALSE	FALSE	NA	NA	NA	NA	NA	0.996658	1	1	1.96886	Path_strong	4.19302
A344N	missense	missense	missense	A	344	N	0.245192	0.0765585	0.222164	0.218708	0.300013	0.165081	0.317993	0.323981	NA	NA	NA	NA	NA	NA	NA	NA	NA	NA	NA	NA	NA	NA	NA	0	0	missense_transmembrane	Pore_helix	S6	FALSE	2	FALSE	FALSE	NA	NA	NA	NA	NA	0.985398	1	1	1.37067	Path_strong	1.77063
A344P	missense	missense	missense	A	344	P	0.246095	0.0568189	0.388833	0.0951894	0.706742	0.0379122	0.93543	0.289462	NA	NA	NA	NA	NA	NA	NA	NA	NA	NA	NA	NA	NA	NA	NA	0	0	missense_transmembrane	Pore_helix	S6	FALSE	1	FALSE	FALSE	0	0	0	0	0	0.933787	1	1	0.783852	Path_moderate	0.977676
A344Q	missense	missense	missense	A	344	Q	0.189034	0.0349815	0.256368	0.125257	0.348793	0.181481	0.0333656	0.287907	NA	NA	NA	NA	NA	NA	NA	NA	NA	NA	NA	NA	NA	NA	NA	0	0	missense_transmembrane	Pore_helix	S6	FALSE	1	FALSE	FALSE	NA	NA	NA	NA	NA	0.990146	1	1	1.25717	Path_moderate	1.60076
A344R	missense	missense	missense	A	344	R	0.303894	0.0715649	0.0613757	0.0853752	0.411712	0.100971	-0.31281	0.186196	NA	NA	NA	NA	NA	NA	NA	NA	NA	NA	NA	NA	NA	NA	NA	0	0	missense_transmembrane	Pore_helix	S6	FALSE	2	FALSE	FALSE	NA	NA	NA	NA	NA	0.995662	1	1	1.79933	Path_strong	2.62952
A344S	missense	missense	missense	A	344	S	0.839531	0.0499925	1.32713	0.148794	0.542935	0.164093	0.948954	0.371603	NA	NA	NA	NA	NA	NA	NA	NA	NA	NA	NA	NA	NA	NA	NA	0	0	missense_transmembrane	Pore_helix	S6	FALSE	0	FALSE	FALSE	0	0	0	0	0	0.539309	0.8	0.139295	-0.921658	Benign_moderate	-0.892638
A344T	missense	missense	missense	A	344	T	0.8616	0.0412409	0.476685	0.16206	0.848479	0.139309	0.68713	0.261572	Conflicting classifications of pathogenicity	conflicting	conflicting	conflicting	NA	NA	NA	NA	NA	NA	NA	NA	NA	NA	NA	6.21e-07	0	missense_transmembrane	Pore_helix	S6	FALSE	0	FALSE	FALSE	0	0	0	0	0	NA	NA	NA	0.459158	Path_supporting	0.594429
A344V	missense	missense	missense	A	344	V	0.994613	0.0649378	0.325649	0.0839511	0.916172	0.0713604	-0.344898	0.292142	Pathogenic	plp	plp	plp	NA	NA	NA	NA	NA	NA	NA	NA	0.177	18.8	NA	5.59828e-06	2.48e-06	missense_transmembrane	Pore_helix	S6	FALSE	1	FALSE	FALSE	0	0	0.01	0.02	0.03	0.981835	1	1	1.01455	Path_moderate	1.26825
A344W	missense	missense	missense	A	344	W	0.644745	0.0694289	NA	NA	0.947403	0.120294	-0.491631	0.38086	NA	NA	NA	NA	NA	NA	NA	NA	NA	NA	NA	NA	NA	NA	NA	0	0	missense_transmembrane	Pore_helix	S6	FALSE	1	FALSE	FALSE	NA	NA	NA	NA	NA	NA	NA	NA	NA	NA	NA
A344X	early_nonsense	early_nonsense	early_nonsense	A	344	X	0.0393575	0.0348588	0.089616	0.181801	1.16994	0.0645681	-0.190888	0.287117	NA	NA	NA	NA	NA	NA	NA	NA	NA	NA	NA	NA	NA	NA	NA	0	0	early_nonsense	early_nonsense	early_nonsense	FALSE	3	FALSE	TRUE	NA	NA	NA	NA	NA	NA	NA	NA	1.74133	Path_strong	2.47066
A344Y	missense	missense	missense	A	344	Y	0.539238	0.0753851	-0.0741004	0.138854	1.17446	0.0479519	0.909758	0.44658	NA	NA	NA	NA	NA	NA	NA	NA	NA	NA	NA	NA	NA	NA	NA	0	0	missense_transmembrane	Pore_helix	S6	FALSE	1	FALSE	FALSE	NA	NA	NA	NA	NA	0.95899	0.98	1	1.94959	Path_strong	3.44566
A352A	synon	synon	synon	A	352	A	0.98257	0.0161477	0.841331	0.105778	0.91026	0.0141627	1.05921	0.306814	NA	NA	NA	NA	NA	NA	NA	NA	NA	NA	NA	NA	NA	NA	NA	0	0	synon	synon	synon	FALSE	0	FALSE	FALSE	0.05	0.03	0	0	0.08	NA	NA	NA	-0.609513	Benign_supporting	-0.580067
A352C	missense	missense	missense	A	352	C	0.546002	0.0923444	1.12917	0.0976326	0.506237	0.257927	1.30098	0.286312	NA	NA	NA	NA	NA	NA	NA	NA	NA	NA	NA	NA	NA	NA	NA	0	0	missense_transmembrane	Pore_helix	S6	FALSE	0	FALSE	FALSE	NA	NA	NA	NA	NA	0.578483	0.76	0.864502	-0.924412	Benign_moderate	-0.917464
A352D	missense	missense	missense	A	352	D	0.0733877	0.0139928	-0.292366	0.238685	0.20836	0.0978436	0.398996	0.288719	Uncertain significance	vus	vus	vus	NA	NA	NA	NA	NA	NA	NA	NA	NA	NA	NA	0	0	missense_transmembrane	Pore_helix	S6	FALSE	3	FALSE	TRUE	0	0	0	0	0	NA	NA	NA	1.97526	Path_strong	4.62007
A352E	missense	missense	missense	A	352	E	0.0315601	0.019734	-0.0681464	0.0615152	0.202988	0.10969	1.22839	0.203392	NA	NA	NA	NA	NA	NA	NA	NA	NA	NA	NA	NA	NA	NA	NA	0	0	missense_transmembrane	Pore_helix	S6	FALSE	3	FALSE	TRUE	NA	NA	NA	NA	NA	0.974712	0.78	1	1.94685	Path_strong	3.40785
A352F	missense	missense	missense	A	352	F	0.821915	0.0646015	0.483291	0.134692	0.226994	0.100969	0.858334	0.236493	NA	NA	NA	NA	NA	NA	NA	NA	NA	NA	NA	NA	NA	NA	NA	0	0	missense_transmembrane	Pore_helix	S6	FALSE	1	FALSE	FALSE	NA	NA	NA	NA	NA	0.910182	0.97	0.999965	0.43496	Path_supporting	0.5667
A352G	missense	missense	missense	A	352	G	0.259488	0.0515115	0.647497	0.128175	0.805772	0.0837199	0.871371	0.154701	NA	NA	NA	NA	NA	NA	NA	NA	NA	NA	NA	NA	NA	NA	NA	0	0	missense_transmembrane	Pore_helix	S6	FALSE	0	FALSE	FALSE	0	0	0	0	0	0.892933	1	0.999999	-0.126108	No_evidence	-0.0576366
A352H	missense	missense	missense	A	352	H	0.134248	0.039419	1.07762	0.253947	0.203055	0.0555239	0.478361	0.447543	NA	NA	NA	NA	NA	NA	NA	NA	NA	NA	NA	NA	NA	NA	NA	0	0	missense_transmembrane	Pore_helix	S6	FALSE	2	FALSE	FALSE	NA	NA	NA	NA	NA	0.906434	0.88	1	-0.898659	Benign_moderate	-0.891061
A352I	missense	missense	missense	A	352	I	0.546927	0.0471201	1.20828	0.116775	0.317524	0.149676	1.98621	0.234797	NA	NA	NA	NA	NA	NA	NA	NA	NA	NA	NA	NA	NA	NA	NA	0	0	missense_transmembrane	Pore_helix	S6	FALSE	0	FALSE	FALSE	NA	NA	NA	NA	NA	0.304221	0.69	0.964773	-0.94135	Benign_moderate	-0.930861
A352K	missense	missense	severe_DN	A	352	K	0.0785967	0.0316024	0.205203	0.178652	0.039907	0.00911579	-0.300403	0.301039	NA	NA	NA	NA	NA	NA	NA	NA	NA	NA	NA	NA	NA	NA	NA	0	0	missense_transmembrane	Pore_helix	S6	FALSE	4	TRUE	TRUE	NA	NA	NA	NA	NA	NA	NA	NA	1.42492	Path_strong	1.85638
A352L	missense	missense	missense	A	352	L	0.374616	0.0614047	0.957633	0.115164	0.217029	0.026861	1.71768	0.142123	NA	NA	NA	NA	NA	NA	NA	NA	NA	NA	NA	NA	NA	NA	NA	0	0	missense_transmembrane	Pore_helix	S6	FALSE	1	FALSE	FALSE	NA	NA	NA	NA	NA	0.586616	0.71	0.999958	-0.789363	Benign_moderate	-0.773778
A352M	missense	missense	missense	A	352	M	0.544509	0.0330702	1.2386	0.215468	0.552215	0.0572373	1.32912	0.253658	NA	NA	NA	NA	NA	NA	NA	NA	NA	NA	NA	NA	NA	NA	NA	0	0	missense_transmembrane	Pore_helix	S6	FALSE	0	FALSE	FALSE	NA	NA	NA	NA	NA	0.502849	0.73	0.78761	-0.941102	Benign_moderate	-0.927529
A352N	missense	missense	missense	A	352	N	0.0652629	0.0100425	0.707052	0.186946	0.222199	0.202765	NA	NA	NA	NA	NA	NA	NA	NA	NA	NA	NA	NA	NA	NA	NA	NA	NA	0	0	missense_transmembrane	Pore_helix	S6	FALSE	2	FALSE	FALSE	NA	NA	NA	NA	NA	NA	NA	NA	-0.299104	No_evidence	-0.24553
A352P	missense	missense	missense	A	352	P	0.0807491	0.0231754	-0.120722	0.06675	0.233742	0.0529824	0.917036	0.234568	Uncertain significance	vus	vus	vus	NA	NA	NA	NA	NA	NA	NA	NA	NA	NA	NA	0	0	missense_transmembrane	Pore_helix	S6	FALSE	3	FALSE	TRUE	0.08	0.04	0	0	0.12	NA	NA	NA	1.96328	Path_strong	3.74796
A352Q	missense	missense	missense	A	352	Q	0.104549	0.0276144	1.03561	0.13634	0.169581	0.0484145	1.344	0.384855	NA	NA	NA	NA	NA	NA	NA	NA	NA	NA	NA	NA	NA	NA	NA	0	0	missense_transmembrane	Pore_helix	S6	FALSE	2	FALSE	FALSE	NA	NA	NA	NA	NA	0.739413	0.75	1	-0.868518	Benign_moderate	-0.859015
A352R	missense	missense	severe_DN	A	352	R	0.0698314	0.0162228	0.239168	0.0739848	0.0769734	0.0215314	-0.270148	0.225413	NA	NA	NA	NA	NA	NA	NA	NA	NA	NA	NA	NA	NA	NA	NA	0	0	missense_transmembrane	Pore_helix	S6	FALSE	4	TRUE	TRUE	NA	NA	NA	NA	NA	NA	NA	NA	1.31488	Path_strong	1.68569
A352S	missense	missense	missense	A	352	S	0.503669	0.0425522	1.20771	0.174867	0.802748	0.0364721	0.855753	0.161289	NA	NA	NA	NA	NA	NA	NA	NA	NA	NA	NA	NA	NA	NA	NA	0	0	missense_transmembrane	Pore_helix	S6	FALSE	0	FALSE	FALSE	0.16	0.07	0	0	0.22	0.672218	0.81	0.869142	-0.94132	Benign_moderate	-0.930879
A352T	missense	missense	missense	A	352	T	0.510869	0.0651883	1.39582	0.0726067	0.452655	0.10733	1.06346	0.126542	NA	NA	NA	NA	0.326	0.326	NA	NA	NA	NA	NA	NA	NA	NA	NA	6.2e-07	0	missense_transmembrane	Pore_helix	S6	FALSE	0	FALSE	FALSE	0	0.01	0	0	0.01	0.544523	0.86	0.989248	-0.890832	Benign_moderate	-0.842282
A352V	missense	missense	missense	A	352	V	0.541277	0.0505745	1.15341	0.0932464	0.34156	0.0686922	1.39998	0.205042	NA	NA	NA	NA	NA	NA	NA	NA	NA	NA	NA	NA	NA	NA	NA	0	0	missense_transmembrane	Pore_helix	S6	FALSE	0	FALSE	FALSE	0.11	0	0	0	0.11	0.551447	0.74	0.974005	-0.932417	Benign_moderate	-0.92502
A352W	missense	missense	missense	A	352	W	0.201164	0.0350105	0.0958915	0.125264	0.242971	0.0457892	0.458819	0.212386	NA	NA	NA	NA	NA	NA	NA	NA	NA	NA	NA	NA	NA	NA	NA	0	0	missense_transmembrane	Pore_helix	S6	FALSE	3	FALSE	TRUE	NA	NA	NA	NA	NA	0.987063	1	1	1.72723	Path_strong	2.43585
A352X	early_nonsense	early_nonsense	early_nonsense	A	352	X	-0.00446648	0.00724219	0.00365309	0.143845	1.30779	0.0540396	-0.266079	0.335458	NA	NA	NA	NA	NA	NA	NA	NA	NA	NA	NA	NA	NA	NA	NA	0	0	early_nonsense	early_nonsense	early_nonsense	FALSE	3	FALSE	TRUE	NA	NA	NA	NA	NA	NA	NA	NA	1.88835	Path_strong	2.96605
A352Y	missense	missense	missense	A	352	Y	1.08464	0.0344603	0.552655	0.18275	0.277278	0.126368	1.44733	0.225089	NA	NA	NA	NA	NA	NA	NA	NA	NA	NA	NA	NA	NA	NA	NA	0	0	missense_transmembrane	Pore_helix	S6	FALSE	0	FALSE	FALSE	NA	NA	NA	NA	NA	0.725299	0.69	0.992892	0.186412	No_evidence	0.286444
A370A	synon	synon	synon	A	370	A	0.77812	0.0747966	0.774792	0.134042	0.910679	0.14547	1.98427	0.25137	Benign/Likely benign	blb	blb	NA	NA	NA	NA	NA	NA	NA	NA	NA	NA	NA	NA	0	0	synon	synon	synon	FALSE	0	FALSE	FALSE	0	0	0	0.02	0.02	NA	NA	NA	-0.469894	Benign_supporting	-0.429846
A370C	missense	missense	missense	A	370	C	0.837485	0.0625043	0.851244	0.0922003	0.734151	0.0518641	1.14255	0.304837	NA	NA	NA	NA	NA	NA	NA	NA	NA	NA	NA	NA	NA	NA	NA	0	0	missense_cytosolic	Cyto_helix	HA	FALSE	0	FALSE	FALSE	NA	NA	NA	NA	NA	0.683747	0.47	0.0722783	-0.627951	Benign_supporting	-0.5999
A370D	missense	missense	missense	A	370	D	0.589528	0.0548764	0.924301	0.216556	0.593024	0.151137	-0.00519288	0.401047	NA	NA	NA	NA	NA	NA	NA	NA	NA	NA	NA	NA	NA	NA	NA	0	0	missense_cytosolic	Cyto_helix	HA	FALSE	1	FALSE	FALSE	NA	NA	NA	NA	NA	0.938669	0.9	0.999728	-0.745738	Benign_moderate	-0.72673
A370E	missense	missense	missense	A	370	E	1.10847	0.0370919	0.73282	0.161844	1.00824	0.116292	1.60017	0.238845	Likely pathogenic	plp	plp	plp	NA	NA	NA	NA	NA	NA	NA	NA	NA	NA	NA	0	0	missense_cytosolic	Cyto_helix	HA	FALSE	0	FALSE	FALSE	0	0	0	0	0	0.441894	0.67	0.00911887	-0.367447	Benign_supporting	-0.319397
A370F	missense	missense	missense	A	370	F	NA	NA	NA	NA	NA	NA	2.09651	0.490952	NA	NA	NA	NA	NA	NA	NA	NA	NA	NA	NA	NA	NA	NA	NA	0	0	missense_cytosolic	Cyto_helix	HA	FALSE	0	FALSE	FALSE	NA	NA	NA	NA	NA	NA	NA	NA	NA	NA	NA
A370G	missense	missense	missense	A	370	G	0.435509	0.0693836	0.60091	0.121087	0.807077	0.00932025	0.628093	0.149878	NA	NA	NA	NA	NA	NA	NA	NA	NA	NA	NA	NA	NA	NA	NA	0	0	missense_cytosolic	Cyto_helix	HA	FALSE	0	FALSE	FALSE	0	0	0	0.13	0.13	0.920166	0.98	0.999964	0.022443	No_evidence	0.10503
A370H	missense	missense	missense	A	370	H	0.968641	0.0667972	NA	NA	0.678905	0.148453	NA	NA	NA	NA	NA	NA	NA	NA	NA	NA	NA	NA	NA	NA	NA	NA	NA	0	0	missense_cytosolic	Cyto_helix	HA	FALSE	0	FALSE	FALSE	NA	NA	NA	NA	NA	NA	NA	NA	NA	NA	NA
A370I	missense	missense	missense	A	370	I	0.685051	0.0519371	0.991918	0.18262	1.03004	0.0597825	NA	NA	NA	NA	NA	NA	NA	NA	NA	NA	NA	NA	NA	NA	NA	NA	NA	0	0	missense_cytosolic	Cyto_helix	HA	FALSE	0	FALSE	FALSE	NA	NA	NA	NA	NA	NA	NA	NA	-0.828007	Benign_moderate	-0.815456
A370K	missense	missense	missense	A	370	K	0.670611	0.0422665	1.12588	0.215734	0.909312	0.255649	1.22614	0.184458	NA	NA	NA	NA	NA	NA	NA	NA	NA	NA	NA	NA	NA	NA	NA	0	0	missense_cytosolic	Cyto_helix	HA	FALSE	0	FALSE	FALSE	NA	NA	NA	NA	NA	0.524626	0.65	0.0340645	-0.923125	Benign_moderate	-0.916198
A370L	missense	missense	missense	A	370	L	0.915881	0.0254743	0.963587	0.268289	0.834742	0.0733788	1.40016	0.324692	NA	NA	NA	NA	NA	NA	NA	NA	NA	NA	NA	NA	NA	NA	NA	0	0	missense_cytosolic	Cyto_helix	HA	FALSE	0	FALSE	FALSE	NA	NA	NA	NA	NA	0.498566	0.13	0.00406497	-0.79652	Benign_moderate	-0.781498
A370M	missense	missense	missense	A	370	M	0.935486	0.0380028	0.835523	0.152278	0.78017	0.155114	0.677179	0.212382	NA	NA	NA	NA	NA	NA	NA	NA	NA	NA	NA	NA	NA	NA	NA	0	0	missense_cytosolic	Cyto_helix	HA	FALSE	0	FALSE	FALSE	NA	NA	NA	NA	NA	0.805867	0.5	0.189375	-0.598429	Benign_supporting	-0.568144
A370N	missense	missense	missense	A	370	N	0.547365	0.0843005	0.854758	0.128417	0.822842	0.140795	0.32097	0.308075	NA	NA	NA	NA	NA	NA	NA	NA	NA	NA	NA	NA	NA	NA	NA	0	0	missense_cytosolic	Cyto_helix	HA	FALSE	0	FALSE	FALSE	NA	NA	NA	NA	NA	0.90645	0.73	0.996325	-0.634342	Benign_moderate	-0.606776
A370P	missense	missense	missense	A	370	P	0.485018	0.0976981	0.568356	0.186315	0.774541	0.095354	0.67536	0.258995	NA	NA	NA	NA	NA	NA	NA	NA	NA	NA	NA	NA	NA	NA	NA	0	0	missense_cytosolic	Cyto_helix	HA	FALSE	0	FALSE	FALSE	0	0	0	0	0	0.917884	1	0.999926	0.132078	No_evidence	0.226078
A370Q	missense	missense	missense	A	370	Q	0.90852	0.0717437	NA	NA	0.962194	0.148365	0.631606	0.473921	NA	NA	NA	NA	NA	NA	NA	NA	NA	NA	NA	NA	NA	NA	NA	0	0	missense_cytosolic	Cyto_helix	HA	FALSE	0	FALSE	FALSE	NA	NA	NA	NA	NA	NA	NA	NA	NA	NA	NA
A370R	missense	missense	missense	A	370	R	0.623725	0.0580427	0.731373	0.0538731	0.704069	0.074492	0.127165	0.248101	NA	NA	NA	NA	NA	NA	NA	NA	NA	NA	NA	NA	NA	NA	NA	0	0	missense_cytosolic	Cyto_helix	HA	FALSE	0	FALSE	FALSE	NA	NA	NA	NA	NA	0.944855	0.92	0.999576	-0.363717	Benign_supporting	-0.315371
A370S	missense	missense	missense	A	370	S	0.77938	0.0837036	0.749436	0.146852	0.762996	0.125248	1.06491	0.243751	NA	NA	NA	NA	NA	NA	NA	NA	NA	NA	NA	NA	NA	NA	NA	0	0	missense_cytosolic	Cyto_helix	HA	FALSE	0	FALSE	FALSE	0	0	0	0	0	0.759354	0.84	0.355248	-0.40933	Benign_supporting	-0.364587
A370T	missense	missense	missense	A	370	T	0.838401	0.052276	0.659902	0.0711028	0.810788	0.029285	0.642482	0.214652	NA	NA	NA	NA	NA	NA	NA	NA	NA	NA	NA	NA	NA	NA	NA	0	0	missense_cytosolic	Cyto_helix	HA	FALSE	0	FALSE	FALSE	0.01	0	0	0	0.01	0.872944	0.99	0.849326	-0.163796	No_evidence	-0.0986965
A370V	missense	missense	missense	A	370	V	0.871221	0.031021	1.25984	0.122062	0.894343	0.0466015	1.01786	0.249005	Conflicting classifications of pathogenicity	conflicting	blb	blb	NA	NA	NA	NA	NA	NA	NA	NA	NA	NA	NA	7.74564e-05	0.00092305	missense_cytosolic	Cyto_helix	HA	FALSE	0	FALSE	FALSE	0	0	0	0.01	0.01	0.50971	0.56	0.00774609	-0.938871	Benign_moderate	-0.9225
A370W	missense	missense	missense	A	370	W	0.95509	0.0479188	1.052	0.298516	NA	NA	0.457944	0.339808	NA	NA	NA	NA	NA	NA	NA	NA	NA	NA	NA	NA	NA	NA	NA	0	0	missense_cytosolic	Cyto_helix	HA	FALSE	0	FALSE	FALSE	NA	NA	NA	NA	NA	NA	NA	NA	-0.881279	Benign_moderate	-0.87265
A370X	early_nonsense	early_nonsense	early_nonsense	A	370	X	-0.0651951	0.0266535	0.00567775	0.147386	1.13912	0.130691	0.296005	0.246366	NA	NA	NA	NA	NA	NA	NA	NA	NA	NA	NA	NA	NA	NA	NA	0	0	early_nonsense	early_nonsense	early_nonsense	FALSE	2	FALSE	FALSE	NA	NA	NA	NA	NA	NA	NA	NA	1.88591	Path_strong	2.95397
A370Y	missense	missense	missense	A	370	Y	1.05621	0.0862851	1.40594	0.23014	1.11212	0.120619	NA	NA	NA	NA	NA	NA	NA	NA	NA	NA	NA	NA	NA	NA	NA	NA	NA	0	0	missense_cytosolic	Cyto_helix	HA	FALSE	0	FALSE	FALSE	NA	NA	NA	NA	NA	NA	NA	NA	-0.885399	Benign_moderate	-0.833345
A371A	synon	synon	synon	A	371	A	0.944194	0.0221064	1.0401	0.105455	1.07671	0.0431781	0.739795	0.226963	Likely benign	blb	blb	NA	NA	NA	NA	NA	NA	NA	NA	NA	NA	NA	NA	0	0	synon	synon	synon	FALSE	0	FALSE	FALSE	0.01	0	0	0	0.01	NA	NA	NA	-0.872146	Benign_moderate	-0.862898
A371C	missense	missense	missense	A	371	C	0.354089	0.0569316	0.792085	0.243366	0.68931	0.176793	-1.1022	0.382062	NA	NA	NA	NA	NA	NA	NA	NA	NA	NA	NA	NA	NA	NA	NA	0	0	missense_cytosolic	Cyto_helix	HA	FALSE	1	FALSE	FALSE	NA	NA	NA	NA	NA	0.992616	0.9	1	-0.508864	Benign_supporting	-0.471795
A371D	missense	missense	missense	A	371	D	0.0365293	0.0153869	NA	NA	0.551211	0.168297	0.0784572	0.448006	NA	NA	NA	NA	NA	NA	NA	NA	NA	NA	NA	NA	NA	NA	NA	0	0	missense_cytosolic	Cyto_helix	HA	FALSE	1	FALSE	FALSE	NA	NA	NA	NA	NA	NA	NA	NA	NA	NA	NA
A371E	missense	missense	missense	A	371	E	0.0818254	0.0335866	-0.186745	0.140151	0.605389	0.0814047	-0.35432	0.312928	Likely pathogenic	plp	plp	plp	NA	NA	NA	NA	NA	NA	NA	NA	NA	NA	NA	0	0	missense_cytosolic	Cyto_helix	HA	FALSE	3	FALSE	TRUE	0.02	0	0	0	0.02	0.997818	1	1	1.96887	Path_strong	4.19456
A371G	missense	missense	missense	A	371	G	0.139494	0.0266695	0.00128972	0.086209	0.750268	0.0544536	-0.161601	0.115323	NA	NA	NA	NA	NA	NA	NA	NA	NA	NA	NA	NA	NA	NA	NA	0	0	missense_cytosolic	Cyto_helix	HA	FALSE	3	FALSE	TRUE	0	0	0	0.01	0.01	0.994948	1	1	1.89114	Path_strong	2.98018
A371H	missense	missense	missense	A	371	H	0.072589	0.0293352	0.15442	0.251939	NA	NA	0.752106	0.285769	NA	NA	NA	NA	NA	NA	NA	NA	NA	NA	NA	NA	NA	NA	NA	0	0	missense_cytosolic	Cyto_helix	HA	FALSE	2	FALSE	FALSE	NA	NA	NA	NA	NA	NA	NA	NA	1.5771	Path_strong	2.11954
A371I	missense	missense	missense	A	371	I	0.0505747	0.022856	0.052348	0.127404	0.7906	0.17841	0.403116	0.261435	NA	NA	NA	NA	NA	NA	NA	NA	NA	NA	NA	NA	NA	NA	NA	0	0	missense_cytosolic	Cyto_helix	HA	FALSE	2	FALSE	FALSE	NA	NA	NA	NA	NA	0.987136	1	1	1.81591	Path_strong	2.68109
A371K	missense	missense	missense	A	371	K	0.075064	0.0399907	0.194947	0.220969	0.446558	0.118688	-0.0436973	0.231092	NA	NA	NA	NA	NA	NA	NA	NA	NA	NA	NA	NA	NA	NA	NA	0	0	missense_cytosolic	Cyto_helix	HA	FALSE	3	FALSE	TRUE	NA	NA	NA	NA	NA	0.992691	1	1	1.45697	Path_strong	1.90874
A371L	missense	missense	missense	A	371	L	0.0877733	0.035697	0.0482478	0.162265	0.574691	0.114239	-0.426926	0.240411	NA	NA	NA	NA	NA	NA	NA	NA	NA	NA	NA	NA	NA	NA	NA	0	0	missense_cytosolic	Cyto_helix	HA	FALSE	3	FALSE	TRUE	NA	NA	NA	NA	NA	0.996818	1	1	1.82312	Path_strong	2.70464
A371M	missense	missense	missense	A	371	M	0.0912754	0.0299443	-0.0554408	0.109023	0.933476	0.0755729	0.0833666	0.292464	NA	NA	NA	NA	NA	NA	NA	NA	NA	NA	NA	NA	NA	NA	NA	0	0	missense_cytosolic	Cyto_helix	HA	FALSE	2	FALSE	FALSE	NA	NA	NA	NA	NA	0.993024	1	1	1.94008	Path_strong	3.32776
A371N	missense	missense	missense	A	371	N	0.0354044	0.0817027	0.0225887	0.152496	NA	NA	0.267287	0.364208	NA	NA	NA	NA	NA	NA	NA	NA	NA	NA	NA	NA	NA	NA	NA	0	0	missense_cytosolic	Cyto_helix	HA	FALSE	2	FALSE	FALSE	NA	NA	NA	NA	NA	NA	NA	NA	1.86358	Path_strong	2.85386
A371P	missense	missense	missense	A	371	P	0.0533056	0.00937907	-0.23471	0.0869415	0.680718	0.0807669	-0.011084	0.223262	Likely pathogenic	plp	plp	plp	NA	NA	NA	NA	NA	NA	NA	NA	NA	NA	NA	0	0	missense_cytosolic	Cyto_helix	HA	FALSE	3	FALSE	TRUE	0	0	0	0	0	0.996564	1	1	1.97045	Path_strong	4.53199
A371Q	missense	missense	missense	A	371	Q	0.0616813	0.0377318	NA	NA	NA	NA	NA	NA	NA	NA	NA	NA	NA	NA	NA	NA	NA	NA	NA	NA	NA	NA	NA	0	0	missense_cytosolic	Cyto_helix	HA	FALSE	1	FALSE	FALSE	NA	NA	NA	NA	NA	NA	NA	NA	NA	NA	NA
A371R	missense	missense	missense	A	371	R	0.0669684	0.0236233	-0.0576697	0.0964468	0.631693	0.0602131	-0.669989	0.198342	NA	NA	NA	NA	NA	NA	NA	NA	NA	NA	NA	NA	NA	NA	NA	0	0	missense_cytosolic	Cyto_helix	HA	FALSE	3	FALSE	TRUE	NA	NA	NA	NA	NA	0.998247	1	1	1.94136	Path_strong	3.34175
A371S	missense	missense	missense	A	371	S	0.320595	0.0762107	0.262012	0.19621	0.875084	0.0487124	-0.654304	0.158324	NA	NA	NA	NA	NA	NA	NA	NA	NA	NA	NA	NA	NA	NA	NA	0	0	missense_cytosolic	Cyto_helix	HA	FALSE	1	FALSE	FALSE	0	0	0	0	0	0.994842	1	1	1.23798	Path_moderate	1.57311
A371T	missense	missense	missense	A	371	T	0.100208	0.0274258	-0.212503	0.0939934	0.832678	0.119758	-0.492929	0.220534	Likely pathogenic	plp	plp	plp	NA	NA	NA	NA	NA	NA	NA	NA	NA	NA	NA	0	0	missense_cytosolic	Cyto_helix	HA	FALSE	3	FALSE	TRUE	0.01	0	0	0	0.01	0.998079	1	1	1.96963	Path_strong	4.37445
A371V	missense	missense	missense	A	371	V	0.0856141	0.0312324	-0.0183791	0.100613	0.691705	0.0133324	0.0984939	0.182967	NA	NA	NA	NA	NA	NA	NA	NA	NA	NA	NA	NA	NA	NA	NA	0	0	missense_cytosolic	Cyto_helix	HA	FALSE	2	FALSE	FALSE	0	0	0	0.06	0.06	0.993292	1	1	1.91192	Path_strong	3.09884
A371W	missense	missense	missense	A	371	W	0.01449	0.0335473	-0.183372	0.140103	0.837634	0.102849	-0.493885	0.45895	NA	NA	NA	NA	NA	NA	NA	NA	NA	NA	NA	NA	NA	NA	NA	0	0	missense_cytosolic	Cyto_helix	HA	FALSE	3	FALSE	TRUE	NA	NA	NA	NA	NA	0.998108	1	1	1.96876	Path_strong	4.17123
A371X	early_nonsense	early_nonsense	early_nonsense	A	371	X	-0.0591951	0.00809084	-0.0262087	0.19166	1.1237	0.0832853	0.393737	0.344311	NA	NA	NA	NA	NA	NA	NA	NA	NA	NA	NA	NA	NA	NA	NA	0	0	early_nonsense	early_nonsense	early_nonsense	FALSE	2	FALSE	FALSE	NA	NA	NA	NA	NA	NA	NA	NA	1.91901	Path_strong	3.14662
A371Y	missense	missense	missense	A	371	Y	0.0667374	0.0411911	0.56994	0.20315	0.951875	0.181732	-0.0197187	0.360734	NA	NA	NA	NA	NA	NA	NA	NA	NA	NA	NA	NA	NA	NA	NA	0	0	missense_cytosolic	Cyto_helix	HA	FALSE	2	FALSE	FALSE	NA	NA	NA	NA	NA	0.977781	0.98	1	0.126647	No_evidence	0.220059
A372A	synon	synon	synon	A	372	A	0.885296	0.0516633	0.519321	0.080448	0.934615	0.0766936	1.19043	0.199986	NA	NA	NA	NA	NA	NA	NA	NA	NA	NA	NA	NA	NA	NA	NA	0	0	synon	synon	synon	FALSE	0	FALSE	FALSE	0	0	0	0	0	NA	NA	NA	0.304371	No_evidence	0.418515
A372C	missense	missense	missense	A	372	C	0.640087	0.0910879	0.905741	0.163871	NA	NA	0.375037	0.345668	NA	NA	NA	NA	NA	NA	NA	NA	NA	NA	NA	NA	NA	NA	NA	0	0	missense_cytosolic	Cyto_helix	HA	FALSE	0	FALSE	FALSE	NA	NA	NA	NA	NA	NA	NA	NA	-0.718762	Benign_moderate	-0.697657
A372D	missense	missense	missense	A	372	D	0.0552335	0.0280136	0.378121	0.18659	0.431548	0.142434	NA	NA	not provided	missing	missing	missing	NA	NA	NA	NA	NA	NA	NA	NA	NA	NA	NA	0	0	missense_cytosolic	Cyto_helix	HA	FALSE	1	FALSE	FALSE	0	0	0	0	0	NA	NA	NA	0.823346	Path_moderate	1.0261
A372E	missense	missense	missense	A	372	E	0.073983	0.040784	-0.121891	0.113569	0.387287	0.130501	-0.0826958	0.306745	NA	NA	NA	NA	NA	NA	NA	NA	NA	NA	NA	NA	NA	NA	NA	0	0	missense_cytosolic	Cyto_helix	HA	FALSE	3	FALSE	TRUE	NA	NA	NA	NA	NA	0.996634	1	1	1.96348	Path_strong	3.75568
A372G	missense	missense	missense	A	372	G	0.0700695	0.0319503	0.077137	0.129988	0.756938	0.0310368	-0.14467	0.239272	NA	NA	NA	NA	NA	NA	NA	NA	NA	NA	NA	NA	NA	NA	NA	0	0	missense_cytosolic	Cyto_helix	HA	FALSE	3	FALSE	TRUE	0	0	0	0.04	0.04	0.994245	1	1	1.76808	Path_strong	2.5404
A372H	missense	missense	missense	A	372	H	0.13474	0.075081	NA	NA	NA	NA	1.49424	0.374229	NA	NA	NA	NA	NA	NA	NA	NA	NA	NA	NA	NA	NA	NA	NA	0	0	missense_cytosolic	Cyto_helix	HA	FALSE	1	FALSE	FALSE	NA	NA	NA	NA	NA	NA	NA	NA	NA	NA	NA
A372I	missense	missense	missense	A	372	I	0.591289	0.0840888	0.842376	0.219059	0.84766	0.096535	0.245225	0.26175	NA	NA	NA	NA	NA	NA	NA	NA	NA	NA	NA	NA	NA	NA	NA	0	0	missense_cytosolic	Cyto_helix	HA	FALSE	0	FALSE	FALSE	NA	NA	NA	NA	NA	0.913973	0.68	0.994527	-0.611485	Benign_supporting	-0.582187
A372K	missense	missense	missense	A	372	K	0.0742864	0.0448454	-0.233297	0.254663	0.592979	0.0337082	NA	NA	NA	NA	NA	NA	NA	NA	NA	NA	NA	NA	NA	NA	NA	NA	NA	0	0	missense_cytosolic	Cyto_helix	HA	FALSE	2	FALSE	FALSE	NA	NA	NA	NA	NA	NA	NA	NA	1.97039	Path_strong	4.5219
A372L	missense	missense	missense	A	372	L	0.19748	0.0305922	0.504399	0.186521	0.596087	0.105189	0.133885	0.339089	NA	NA	NA	NA	NA	NA	NA	NA	NA	NA	NA	NA	NA	NA	NA	0	0	missense_cytosolic	Cyto_helix	HA	FALSE	1	FALSE	FALSE	NA	NA	NA	NA	NA	0.977423	1	1	0.358131	Path_supporting	0.47924
A372M	missense	missense	missense	A	372	M	0.079571	0.0426169	0.12803	0.271168	0.775521	0.141044	0.378356	0.482605	NA	NA	NA	NA	NA	NA	NA	NA	NA	NA	NA	NA	NA	NA	NA	0	0	missense_cytosolic	Cyto_helix	HA	FALSE	2	FALSE	FALSE	NA	NA	NA	NA	NA	0.985204	1	1	1.64869	Path_strong	2.26035
A372N	missense	missense	missense	A	372	N	0.024077	0.0459888	NA	NA	0.597959	0.143606	0.226864	0.476646	NA	NA	NA	NA	NA	NA	NA	NA	NA	NA	NA	NA	NA	NA	NA	0	0	missense_cytosolic	Cyto_helix	HA	FALSE	1	FALSE	FALSE	NA	NA	NA	NA	NA	NA	NA	NA	NA	NA	NA
A372P	missense	missense	missense	A	372	P	-0.0028367	0.0638904	NA	NA	0.501367	0.0564885	NA	NA	NA	NA	NA	NA	NA	NA	NA	NA	NA	NA	NA	NA	NA	NA	NA	1.23921e-06	2.8e-07	missense_cytosolic	Cyto_helix	HA	FALSE	1	FALSE	FALSE	0	0	0	0	0	NA	NA	NA	NA	NA	NA
A372R	missense	missense	missense	A	372	R	0.0725792	0.0294386	-0.187267	0.133312	0.593422	0.109826	-0.084828	0.262046	NA	NA	NA	NA	NA	NA	NA	NA	NA	NA	NA	NA	NA	NA	NA	0	0	missense_cytosolic	Cyto_helix	HA	FALSE	3	FALSE	TRUE	NA	NA	NA	NA	NA	0.996727	1	1	1.96889	Path_strong	4.19817
A372S	missense	missense	missense	A	372	S	0.176873	0.0560271	0.0941856	0.115813	1.06419	0.119344	0.158318	0.170858	NA	NA	NA	NA	NA	NA	NA	NA	NA	NA	NA	NA	NA	NA	NA	0	0	missense_cytosolic	Cyto_helix	HA	FALSE	2	FALSE	FALSE	0.01	0	0	0	0.01	0.987449	0.99	1	1.7311	Path_strong	2.4453
A372T	missense	missense	missense	A	372	T	0.302705	0.0577614	0.684151	0.142865	0.695321	0.184239	0.641688	0.359361	NA	NA	NA	NA	NA	NA	NA	NA	NA	NA	NA	NA	NA	NA	NA	0	0	missense_cytosolic	Cyto_helix	HA	FALSE	0	FALSE	FALSE	0	0	0	0	0	0.918933	0.99	0.999999	-0.234996	No_evidence	-0.176067
A372V	missense	missense	missense	A	372	V	0.741917	0.0315253	0.58125	0.109775	0.912977	0.145475	0.872768	0.226345	NA	NA	NA	NA	NA	NA	NA	NA	NA	NA	NA	NA	NA	NA	NA	6.2e-07	0	missense_cytosolic	Cyto_helix	HA	FALSE	0	FALSE	FALSE	0	0	0	0.02	0.02	0.853583	0.99	0.932196	0.0881388	No_evidence	0.177451
A372W	missense	missense	missense	A	372	W	0.0782203	0.0214741	-0.0294913	0.0551336	0.858113	0.136928	0.732648	0.313614	NA	NA	NA	NA	NA	NA	NA	NA	NA	NA	NA	NA	NA	NA	NA	0	0	missense_cytosolic	Cyto_helix	HA	FALSE	2	FALSE	FALSE	NA	NA	NA	NA	NA	0.980805	1	1	1.9218	Path_strong	3.16675
A372X	early_nonsense	early_nonsense	early_nonsense	A	372	X	-0.02002	0.0266297	0.0358662	0.170717	1.05612	0.0687395	0.108778	0.301702	NA	NA	NA	NA	NA	NA	NA	NA	NA	NA	NA	NA	NA	NA	NA	0	0	early_nonsense	early_nonsense	early_nonsense	FALSE	2	FALSE	FALSE	NA	NA	NA	NA	NA	NA	NA	NA	1.84364	Path_strong	2.77624
A372Y	missense	missense	missense	A	372	Y	0.0365524	0.0494949	0.45035	0.297027	NA	NA	NA	NA	NA	NA	NA	NA	NA	NA	NA	NA	NA	NA	NA	NA	NA	NA	NA	0	0	missense_cytosolic	Cyto_helix	HA	FALSE	1	FALSE	FALSE	NA	NA	NA	NA	NA	NA	NA	NA	0.55616	Path_supporting	0.706579
A378A	synon	synon	synon	A	378	A	0.842821	0.0227088	1.02034	0.13462	1.15654	0.0862174	0.994649	0.272141	Likely benign	blb	blb	NA	NA	NA	NA	NA	NA	NA	NA	NA	NA	NA	NA	0	0	synon	synon	synon	FALSE	0	FALSE	FALSE	0	0	0	0	0	NA	NA	NA	-0.855449	Benign_moderate	-0.844995
A378C	missense	missense	missense	A	378	C	0.684149	0.049334	0.998309	0.107341	1.04618	0.0852136	0.812498	0.334857	NA	NA	NA	NA	NA	NA	NA	NA	NA	NA	NA	NA	NA	NA	NA	0	0	missense_cytosolic	Cyto_helix	HA	FALSE	0	FALSE	FALSE	NA	NA	NA	NA	NA	0.71814	0.82	0.127671	-0.834534	Benign_moderate	-0.822489
A378D	missense	missense	missense	A	378	D	0.0622217	0.0506849	-0.189335	0.0727144	0.694654	0.0777469	0.182832	0.380945	NA	NA	NA	NA	NA	NA	NA	NA	NA	NA	NA	NA	NA	NA	NA	0	0	missense_cytosolic	Cyto_helix	HA	FALSE	2	FALSE	FALSE	NA	NA	NA	NA	NA	0.994794	1	1	1.96895	Path_strong	4.2125
A378E	missense	missense	missense	A	378	E	0.045612	0.0286039	0.0196677	0.202304	0.92022	0.0261734	-0.458872	0.315433	NA	NA	NA	NA	NA	NA	NA	NA	NA	NA	NA	NA	NA	NA	NA	0	0	missense_cytosolic	Cyto_helix	HA	FALSE	3	FALSE	TRUE	0	0	0	0	0	0.996666	1	1	1.86768	Path_strong	2.87105
A378F	missense	missense	missense	A	378	F	0.751138	0.0341019	0.84422	0.0790601	0.918693	0.0898371	0.549581	0.247384	NA	NA	NA	NA	NA	NA	NA	NA	NA	NA	NA	NA	NA	NA	NA	0	0	missense_cytosolic	Cyto_helix	HA	FALSE	0	FALSE	FALSE	NA	NA	NA	NA	NA	0.844735	0.53	0.545729	-0.614949	Benign_supporting	-0.585913
A378G	missense	missense	missense	A	378	G	0.137944	0.0170399	0.0599724	0.180645	0.919456	0.0347991	-0.537611	0.163209	NA	NA	NA	NA	NA	NA	NA	NA	NA	NA	NA	NA	NA	NA	NA	0	0	missense_cytosolic	Cyto_helix	HA	FALSE	3	FALSE	TRUE	0.01	0	0	0	0.01	0.996509	1	1	1.80197	Path_strong	2.63751
A378H	missense	missense	missense	A	378	H	0.428411	0.0733183	0.612	0.17305	0.607919	0.147777	0.143052	0.26965	NA	NA	NA	NA	NA	NA	NA	NA	NA	NA	NA	NA	NA	NA	NA	0	0	missense_cytosolic	Cyto_helix	HA	FALSE	0	FALSE	FALSE	NA	NA	NA	NA	NA	0.964613	0.95	1	-0.0138671	No_evidence	0.0651383
A378I	missense	missense	missense	A	378	I	0.421668	0.0724174	0.714988	0.088556	0.776676	0.247636	0.180852	0.14469	NA	NA	NA	NA	NA	NA	NA	NA	NA	NA	NA	NA	NA	NA	NA	0	0	missense_cytosolic	Cyto_helix	HA	FALSE	0	FALSE	FALSE	NA	NA	NA	NA	NA	0.949481	0.86	0.999992	-0.320588	Benign_supporting	-0.268769
A378K	missense	missense	missense	A	378	K	0.401003	0.0808726	0.512915	0.163562	0.704321	0.0980927	0.0961532	0.148122	NA	NA	NA	NA	NA	NA	NA	NA	NA	NA	NA	NA	NA	NA	NA	0	0	missense_cytosolic	Cyto_helix	HA	FALSE	0	FALSE	FALSE	NA	NA	NA	NA	NA	0.972421	1	1	0.327387	Path_supporting	0.444468
A378L	missense	missense	missense	A	378	L	0.611407	0.059439	0.640995	0.11809	0.845081	0.0450496	0.00760647	0.225476	NA	NA	NA	NA	NA	NA	NA	NA	NA	NA	NA	NA	NA	NA	NA	0	0	missense_cytosolic	Cyto_helix	HA	FALSE	0	FALSE	FALSE	NA	NA	NA	NA	NA	0.959108	0.96	0.999924	-0.106027	No_evidence	-0.0357261
A378M	missense	missense	missense	A	378	M	0.865979	0.0389965	1.20274	0.168963	1.07361	0.116354	1.09717	0.288667	NA	NA	NA	NA	NA	NA	NA	NA	NA	NA	NA	NA	NA	NA	NA	0	0	missense_cytosolic	Cyto_helix	HA	FALSE	0	FALSE	FALSE	NA	NA	NA	NA	NA	0.466365	0.25	0.00250647	-0.941007	Benign_moderate	-0.930971
A378N	missense	missense	missense	A	378	N	0.099707	0.0217836	0.227514	0.144181	0.770644	0.110884	-0.420023	0.267366	NA	NA	NA	NA	NA	NA	NA	NA	NA	NA	NA	NA	NA	NA	NA	0	0	missense_cytosolic	Cyto_helix	HA	FALSE	3	FALSE	TRUE	NA	NA	NA	NA	NA	0.99466	1	1	1.35326	Path_strong	1.7438
A378P	missense	missense	missense	A	378	P	0.0614963	0.0280301	-0.0943047	0.116858	0.754439	0.176998	-0.517872	0.326456	Uncertain significance	vus	vus	vus	NA	NA	NA	NA	NA	NA	NA	NA	NA	NA	NA	0	0	missense_cytosolic	Cyto_helix	HA	FALSE	3	FALSE	TRUE	0	0	0	0	0	NA	NA	NA	1.95704	Path_strong	3.57531
A378Q	missense	missense	missense	A	378	Q	0.247386	0.0636147	0.435747	0.0712961	0.987554	0.0975389	-0.00677781	0.23983	NA	NA	NA	NA	NA	NA	NA	NA	NA	NA	NA	NA	NA	NA	NA	0	0	missense_cytosolic	Cyto_helix	HA	FALSE	2	FALSE	FALSE	NA	NA	NA	NA	NA	0.979549	0.99	1	0.610185	Path_supporting	0.769813
A378R	missense	missense	missense	A	378	R	0.728834	0.0472359	0.8205	0.0782734	0.86588	0.141038	-0.062545	0.182892	NA	NA	NA	NA	NA	NA	NA	NA	NA	NA	NA	NA	NA	NA	NA	0	0	missense_cytosolic	Cyto_helix	HA	FALSE	1	FALSE	FALSE	NA	NA	NA	NA	NA	0.940493	0.73	0.995473	-0.568792	Benign_supporting	-0.536266
A378S	missense	missense	missense	A	378	S	0.453334	0.0749696	0.442301	0.0942344	0.84439	0.0460651	0.13096	0.220973	Uncertain significance	vus	vus	vus	NA	NA	NA	NA	NA	NA	NA	NA	NA	NA	NA	6.2e-07	0	missense_cytosolic	Cyto_helix	HA	FALSE	0	FALSE	FALSE	0	0	0	0	0	NA	NA	NA	0.585925	Path_supporting	0.741344
A378T	missense	missense	missense	A	378	T	0.511937	0.0665531	0.577985	0.0894281	0.859459	0.0768652	-0.132775	0.33619	Uncertain significance	vus	vus	vus	NA	NA	NA	NA	NA	NA	NA	NA	NA	NA	NA	5.57764e-06	7.39e-06	missense_cytosolic	Cyto_helix	HA	FALSE	1	FALSE	FALSE	0	0	0	0	0	NA	NA	NA	0.0992036	No_evidence	0.189681
A378V	missense	missense	missense	A	378	V	0.682261	0.0674668	0.982654	0.210754	0.799224	0.0853611	0.700309	0.112818	NA	NA	NA	NA	NA	NA	NA	NA	NA	NA	NA	NA	NA	NA	NA	0	0	missense_cytosolic	Cyto_helix	HA	FALSE	0	FALSE	FALSE	0.03	0	0	0	0.03	0.783893	0.74	0.442701	-0.818172	Benign_moderate	-0.804853
A378W	missense	missense	missense	A	378	W	1.10027	0.0284127	1.22228	0.135205	0.972259	0.0272559	1.19224	0.224255	NA	NA	NA	NA	NA	NA	NA	NA	NA	NA	NA	NA	NA	NA	NA	0	0	missense_cytosolic	Cyto_helix	HA	FALSE	0	FALSE	FALSE	NA	NA	NA	NA	NA	0.381928	0.14	0.00105974	-0.941676	Benign_moderate	-0.929892
A378X	early_nonsense	early_nonsense	early_nonsense	A	378	X	-0.0459682	0.0345045	0.0319845	0.101271	1.17128	0.068904	0.131868	0.180819	NA	NA	NA	NA	NA	NA	NA	NA	NA	NA	NA	NA	NA	NA	NA	0	0	early_nonsense	early_nonsense	early_nonsense	FALSE	2	FALSE	FALSE	NA	NA	NA	NA	NA	NA	NA	NA	1.84969	Path_strong	2.79885
A378Y	missense	missense	missense	A	378	Y	0.782552	0.0346228	0.681929	0.13162	1.04886	0.0583563	1.02453	0.29681	NA	NA	NA	NA	NA	NA	NA	NA	NA	NA	NA	NA	NA	NA	NA	0	0	missense_cytosolic	Cyto_helix	HA	FALSE	0	FALSE	FALSE	NA	NA	NA	NA	NA	0.767154	0.91	0.327131	-0.228612	No_evidence	-0.16914
A383A	synon	synon	synon	A	383	A	0.975683	0.0340424	1.34293	0.262392	1.03721	0.0475519	0.603901	0.220254	NA	NA	NA	NA	NA	NA	NA	NA	NA	NA	NA	NA	NA	NA	NA	0	0	synon	synon	synon	FALSE	0	FALSE	FALSE	0	0	0	0	0	NA	NA	NA	-0.915614	Benign_moderate	-0.882727
A383C	missense	missense	missense	A	383	C	0.932913	0.0432122	1.12945	0.252384	NA	NA	0.566023	0.288837	NA	NA	NA	NA	NA	NA	NA	NA	NA	NA	NA	NA	NA	NA	NA	0	0	missense_cytosolic	Cyto_helix	HA	FALSE	0	FALSE	FALSE	NA	NA	NA	NA	NA	NA	NA	NA	-0.924519	Benign_moderate	-0.917568
A383D	missense	missense	missense	A	383	D	0.0562365	0.0177159	-0.00849765	0.134438	0.719832	0.0524772	-0.167998	0.244401	NA	NA	NA	NA	NA	NA	NA	NA	NA	NA	NA	NA	NA	NA	NA	0	0	missense_cytosolic	Cyto_helix	HA	FALSE	3	FALSE	TRUE	0	0	0	0	0	0.995535	1	1	1.90203	Path_strong	3.03899
A383E	missense	missense	missense	A	383	E	0.101223	0.0244278	-0.0716405	0.161856	0.62348	0.0953576	0.0407704	0.252952	NA	NA	NA	NA	NA	NA	NA	NA	NA	NA	NA	NA	NA	NA	NA	0	0	missense_cytosolic	Cyto_helix	HA	FALSE	2	FALSE	FALSE	NA	NA	NA	NA	NA	0.994666	1	1	1.94849	Path_strong	3.43001
A383F	missense	missense	missense	A	383	F	0.0424491	0.0400611	0.0319115	0.111292	0.301111	0.0830577	0.119534	0.249343	NA	NA	NA	NA	NA	NA	NA	NA	NA	NA	NA	NA	NA	NA	NA	0	0	missense_cytosolic	Cyto_helix	HA	FALSE	2	FALSE	FALSE	NA	NA	NA	NA	NA	0.994048	1	1	1.84981	Path_strong	2.79927
A383G	missense	missense	missense	A	383	G	0.0987956	0.0165562	0.0197313	0.104248	0.793657	0.0516153	-0.376549	0.174679	NA	NA	NA	NA	NA	NA	NA	NA	NA	NA	NA	NA	NA	NA	NA	0	0	missense_cytosolic	Cyto_helix	HA	FALSE	3	FALSE	TRUE	0	0	0	0	0	0.996294	1	1	1.8676	Path_strong	2.87067
A383I	missense	missense	missense	A	383	I	0.74884	0.0494041	NA	NA	NA	NA	0.0839595	0.363454	NA	NA	NA	NA	NA	NA	NA	NA	NA	NA	NA	NA	NA	NA	NA	0	0	missense_cytosolic	Cyto_helix	HA	FALSE	0	FALSE	FALSE	NA	NA	NA	NA	NA	NA	NA	NA	NA	NA	NA
A383K	missense	missense	missense	A	383	K	1.01476	0.0286182	0.815761	0.153253	1.12191	0.0676225	1.41062	0.325909	NA	NA	NA	NA	NA	NA	NA	NA	NA	NA	NA	NA	NA	NA	NA	0	0	missense_cytosolic	Cyto_helix	HA	FALSE	0	FALSE	FALSE	NA	NA	NA	NA	NA	0.510726	0.32	0.00420397	-0.55915	Benign_supporting	-0.525895
A383L	missense	missense	missense	A	383	L	0.908683	0.0395413	0.511955	0.153727	0.940131	0.0909454	0.683253	0.117179	NA	NA	NA	NA	NA	NA	NA	NA	NA	NA	NA	NA	NA	NA	NA	0	0	missense_cytosolic	Cyto_helix	HA	FALSE	0	FALSE	FALSE	NA	NA	NA	NA	NA	0.885378	0.98	0.957553	0.330844	Path_supporting	0.448371
A383M	missense	missense	missense	A	383	M	0.918695	0.0402272	0.952956	0.112885	1.03698	0.0393659	0.566061	0.26185	NA	NA	NA	NA	NA	NA	NA	NA	NA	NA	NA	NA	NA	NA	NA	0	0	missense_cytosolic	Cyto_helix	HA	FALSE	0	FALSE	FALSE	NA	NA	NA	NA	NA	0.771012	0.78	0.049945	-0.783607	Benign_moderate	-0.767569
A383N	missense	missense	missense	A	383	N	0.599386	0.0675817	0.393799	0.183776	0.999354	0.154729	0.418005	0.317169	NA	NA	NA	NA	NA	NA	NA	NA	NA	NA	NA	NA	NA	NA	NA	0	0	missense_cytosolic	Cyto_helix	HA	FALSE	0	FALSE	FALSE	NA	NA	NA	NA	NA	0.950917	0.95	0.999988	0.765511	Path_moderate	0.955348
A383P	missense	missense	missense	A	383	P	0.0765926	0.020776	-0.16224	0.0676202	0.819882	0.110859	0.168035	0.246146	NA	NA	NA	NA	NA	NA	NA	NA	NA	NA	NA	NA	NA	NA	NA	0	0	missense_cytosolic	Cyto_helix	HA	FALSE	2	FALSE	FALSE	0	0	0	0	0	0.994137	1	1	1.9678	Path_strong	4.02632
A383Q	missense	missense	missense	A	383	Q	0.683155	0.0722466	0.699734	0.0815174	0.903143	0.113508	0.329833	0.300552	NA	NA	NA	NA	NA	NA	NA	NA	NA	NA	NA	NA	NA	NA	NA	0	0	missense_cytosolic	Cyto_helix	HA	FALSE	0	FALSE	FALSE	NA	NA	NA	NA	NA	0.918512	0.82	0.989528	-0.278958	No_evidence	-0.22372
A383R	missense	missense	missense	A	383	R	0.566467	0.0717332	0.630399	0.112582	0.892115	0.0354594	0.53823	0.220892	NA	NA	NA	NA	NA	NA	NA	NA	NA	NA	NA	NA	NA	NA	NA	0	0	missense_cytosolic	Cyto_helix	HA	FALSE	0	FALSE	FALSE	NA	NA	NA	NA	NA	0.913361	0.98	0.998657	-0.0728337	No_evidence	0.000541611
A383S	missense	missense	missense	A	383	S	0.926706	0.0324534	0.86925	0.144177	0.862113	0.0849947	0.853532	0.144533	NA	NA	NA	NA	NA	NA	NA	NA	NA	NA	NA	NA	NA	NA	NA	0	0	missense_cytosolic	Cyto_helix	HA	FALSE	0	FALSE	FALSE	0	0	0	0	0	0.737666	0.34	0.0436147	-0.659912	Benign_moderate	-0.634289
A383T	missense	missense	missense	A	383	T	0.87272	0.0364066	0.556423	0.178955	0.901116	0.0772274	0.728195	0.224057	NA	NA	NA	NA	NA	NA	NA	NA	NA	NA	NA	NA	NA	NA	NA	0	0	missense_cytosolic	Cyto_helix	HA	FALSE	0	FALSE	FALSE	0	0	0	0	0	0.873531	0.99	0.916811	0.173294	No_evidence	0.271845
A383V	missense	missense	missense	A	383	V	0.7649	0.0637679	0.850373	0.0948798	0.923104	0.0508067	0.431527	0.220831	NA	NA	NA	NA	NA	NA	NA	NA	NA	NA	NA	NA	NA	NA	NA	0	0	missense_cytosolic	Cyto_helix	HA	FALSE	0	FALSE	FALSE	0	0	0	0	0	0.864329	0.4	0.654184	-0.626354	Benign_supporting	-0.598183
A383W	missense	missense	missense	A	383	W	0.00825455	0.041198	-0.010524	0.165444	0.990034	0.0921481	0.449081	0.386252	NA	NA	NA	NA	NA	NA	NA	NA	NA	NA	NA	NA	NA	NA	NA	0	0	missense_cytosolic	Cyto_helix	HA	FALSE	2	FALSE	FALSE	NA	NA	NA	NA	NA	0.986978	0.99	1	1.90415	Path_strong	3.05122
A383X	early_nonsense	early_nonsense	early_nonsense	A	383	X	-0.0138632	0.0127789	-0.237511	0.111701	1.10284	0.155769	-0.00176551	0.311054	NA	NA	NA	NA	NA	NA	NA	NA	NA	NA	NA	NA	NA	NA	NA	0	0	early_nonsense	early_nonsense	early_nonsense	FALSE	3	FALSE	TRUE	NA	NA	NA	NA	NA	NA	NA	NA	1.97058	Path_strong	4.55201
A383Y	missense	missense	missense	A	383	Y	0.063024	0.0416643	0.284966	0.237486	0.772174	0.20005	0.0161558	0.448363	NA	NA	NA	NA	NA	NA	NA	NA	NA	NA	NA	NA	NA	NA	NA	0	0	missense_cytosolic	Cyto_helix	HA	FALSE	1	FALSE	FALSE	NA	NA	NA	NA	NA	0.988434	1	1	1.15878	Path_moderate	1.46169
A384A	synon	synon	synon	A	384	A	0.999814	0.00522433	1.07286	0.0974496	1.11266	0.214332	0.825686	0.214602	Conflicting classifications of pathogenicity	conflicting	conflicting	NA	NA	NA	NA	NA	NA	NA	NA	NA	NA	NA	NA	0	0	synon	synon	synon	FALSE	0	FALSE	FALSE	0.03	0	0	0	0.03	NA	NA	NA	-0.895662	Benign_moderate	-0.887905
A384C	missense	missense	missense	A	384	C	0.931364	0.0382484	0.817981	0.109962	1.02981	0.101729	0.610805	0.343054	NA	NA	NA	NA	NA	NA	NA	NA	NA	NA	NA	NA	NA	NA	NA	0	0	missense_cytosolic	Cyto_helix	HA	FALSE	0	FALSE	FALSE	NA	NA	NA	NA	NA	0.806447	0.71	0.123745	-0.563684	Benign_supporting	-0.530772
A384D	missense	missense	missense	A	384	D	0.0328437	0.0321523	0.32535	0.216037	0.31922	0.0247088	0.868703	0.493851	NA	NA	NA	NA	NA	NA	NA	NA	NA	NA	NA	NA	NA	NA	NA	0	0	missense_cytosolic	Cyto_helix	HA	FALSE	1	FALSE	FALSE	0.01	0	0	0	0.01	0.964531	1	1	1.01562	Path_moderate	1.26966
A384E	missense	missense	missense	A	384	E	0.0471063	0.0247236	0.129834	0.119378	0.653018	0.111485	-0.33759	0.322104	NA	NA	NA	NA	NA	NA	NA	NA	NA	NA	NA	NA	NA	NA	NA	0	0	missense_cytosolic	Cyto_helix	HA	FALSE	3	FALSE	TRUE	NA	NA	NA	NA	NA	0.995604	1	1	1.64399	Path_strong	2.25063
A384F	missense	missense	missense	A	384	F	0.182704	0.0391309	0.129014	0.20789	0.84774	0.0616062	0.332231	0.289286	NA	NA	NA	NA	NA	NA	NA	NA	NA	NA	NA	NA	NA	NA	NA	0	0	missense_cytosolic	Cyto_helix	HA	FALSE	2	FALSE	FALSE	NA	NA	NA	NA	NA	0.984239	1	1	1.64613	Path_strong	2.25505
A384G	missense	missense	missense	A	384	G	0.597255	0.0734494	0.588778	0.0869187	0.802615	0.0416251	0.266736	0.157737	NA	NA	NA	NA	NA	NA	NA	NA	NA	NA	NA	NA	NA	NA	NA	0	0	missense_cytosolic	Cyto_helix	HA	FALSE	0	FALSE	FALSE	0	0	0	0	0	0.94766	1	0.999872	0.0627895	No_evidence	0.149468
A384H	missense	missense	missense	A	384	H	0.223215	0.0770614	0.442087	0.113619	0.848647	0.0161657	NA	NA	NA	NA	NA	NA	NA	NA	NA	NA	NA	NA	NA	NA	NA	NA	NA	0	0	missense_cytosolic	Cyto_helix	HA	FALSE	1	FALSE	FALSE	NA	NA	NA	NA	NA	NA	NA	NA	0.586717	Path_supporting	0.742271
A384I	missense	missense	missense	A	384	I	0.808037	0.0395173	0.720986	0.256502	0.825689	0.0775953	1.14164	0.336469	NA	NA	NA	NA	NA	NA	NA	NA	NA	NA	NA	NA	NA	NA	NA	0	0	missense_cytosolic	Cyto_helix	HA	FALSE	0	FALSE	FALSE	NA	NA	NA	NA	NA	0.736482	0.86	0.238245	-0.336568	Benign_supporting	-0.286043
A384K	missense	missense	missense	A	384	K	0.0453072	0.0438587	-0.231389	0.16509	0.590662	0.29403	-0.255282	0.339126	NA	NA	NA	NA	NA	NA	NA	NA	NA	NA	NA	NA	NA	NA	NA	0	0	missense_cytosolic	Cyto_helix	HA	FALSE	3	FALSE	TRUE	NA	NA	NA	NA	NA	0.997782	1	1	1.97031	Path_strong	4.50829
A384L	missense	missense	missense	A	384	L	0.983996	0.0168011	0.993623	0.131418	1.04063	0.0562136	0.756899	0.16383	NA	NA	NA	NA	NA	NA	NA	NA	NA	NA	NA	NA	NA	NA	NA	0	0	missense_cytosolic	Cyto_helix	HA	FALSE	0	FALSE	FALSE	NA	NA	NA	NA	NA	0.682273	0.76	0.0102272	-0.829769	Benign_moderate	-0.817355
A384M	missense	missense	missense	A	384	M	1.02836	0.0203179	1.02244	0.194736	0.89369	0.135111	1.41213	0.280811	NA	NA	NA	NA	NA	NA	NA	NA	NA	NA	NA	NA	NA	NA	NA	0	0	missense_cytosolic	Cyto_helix	HA	FALSE	0	FALSE	FALSE	NA	NA	NA	NA	NA	0.428707	0.17	0.00130738	-0.857312	Benign_moderate	-0.846995
A384N	missense	missense	missense	A	384	N	0.137521	0.0150793	0.410414	0.151343	0.357847	0.128535	0.0647533	0.328435	NA	NA	NA	NA	NA	NA	NA	NA	NA	NA	NA	NA	NA	NA	NA	0	0	missense_cytosolic	Cyto_helix	HA	FALSE	1	FALSE	FALSE	NA	NA	NA	NA	NA	0.98621	1	1	0.704034	Path_moderate	0.88119
A384P	missense	missense	missense	A	384	P	0.0722049	0.0148691	-0.283842	0.0929252	0.676271	0.0935997	-0.245768	0.254566	NA	NA	NA	NA	NA	NA	NA	NA	NA	NA	NA	NA	NA	NA	NA	0	0	missense_cytosolic	Cyto_helix	HA	FALSE	3	FALSE	TRUE	0	0	0	0	0	0.997836	1	1	1.97421	Path_strong	4.64098
A384Q	missense	missense	missense	A	384	Q	0.563635	0.0773711	0.919975	0.194935	0.776341	0.141825	-0.0500182	0.207584	NA	NA	NA	NA	NA	NA	NA	NA	NA	NA	NA	NA	NA	NA	NA	0	0	missense_cytosolic	Cyto_helix	HA	FALSE	1	FALSE	FALSE	NA	NA	NA	NA	NA	0.938603	0.84	0.999565	-0.739624	Benign_moderate	-0.720139
A384R	missense	missense	missense	A	384	R	0.0856956	0.0162277	-0.237556	0.0827274	0.530703	0.0586326	-0.282024	0.140593	NA	NA	NA	NA	NA	NA	NA	NA	NA	NA	NA	NA	NA	NA	NA	0	0	missense_cytosolic	Cyto_helix	HA	FALSE	3	FALSE	TRUE	NA	NA	NA	NA	NA	0.997896	1	1	1.97058	Path_strong	4.55234
A384S	missense	missense	missense	A	384	S	0.935265	0.0231884	1.00399	0.0717974	1.06877	0.0150608	1.02456	0.174753	NA	NA	NA	NA	NA	NA	NA	NA	NA	NA	NA	NA	NA	NA	NA	0	0	missense_cytosolic	Cyto_helix	HA	FALSE	0	FALSE	FALSE	0	0	0	0	0	0.586159	0.27	0.00356019	-0.84016	Benign_moderate	-0.828548
A384T	missense	missense	missense	A	384	T	0.853086	0.0189243	0.659226	0.145987	0.791407	0.0872179	0.689195	0.224583	Uncertain significance	vus	vus	vus	NA	NA	NA	NA	NA	NA	NA	NA	NA	NA	NA	0	0	missense_cytosolic	Cyto_helix	HA	FALSE	0	FALSE	FALSE	0	0	0	0	0	NA	NA	NA	-0.161764	No_evidence	-0.0964843
A384V	missense	missense	missense	A	384	V	0.687772	0.0575684	0.874996	0.0560678	1.00825	0.0922153	0.311294	0.221427	NA	NA	NA	NA	NA	NA	NA	NA	NA	NA	NA	NA	NA	NA	NA	0	0	missense_cytosolic	Cyto_helix	HA	FALSE	0	FALSE	FALSE	0	0	0	0	0	0.881793	0.73	0.881023	-0.669699	Benign_moderate	-0.644823
A384W	missense	missense	missense	A	384	W	0.0961295	0.0158966	0.318226	0.121453	0.999785	0.0699648	-0.234629	0.108593	NA	NA	NA	NA	NA	NA	NA	NA	NA	NA	NA	NA	NA	NA	NA	0	0	missense_cytosolic	Cyto_helix	HA	FALSE	2	FALSE	FALSE	NA	NA	NA	NA	NA	0.990163	0.99	1	1.04118	Path_moderate	1.30317
A384X	early_nonsense	early_nonsense	early_nonsense	A	384	X	-0.0134131	0.0235168	-0.00767638	0.082693	1.2404	0.140931	-0.0182057	0.295335	NA	NA	NA	NA	NA	NA	NA	NA	NA	NA	NA	NA	NA	NA	NA	0	0	early_nonsense	early_nonsense	early_nonsense	FALSE	3	FALSE	TRUE	NA	NA	NA	NA	NA	NA	NA	NA	1.90116	Path_strong	3.03403
A384Y	missense	missense	missense	A	384	Y	0.180023	0.0321479	0.166366	0.222658	0.749502	0.109859	-0.268148	0.282873	NA	NA	NA	NA	NA	NA	NA	NA	NA	NA	NA	NA	NA	NA	NA	0	0	missense_cytosolic	Cyto_helix	HA	FALSE	3	FALSE	TRUE	NA	NA	NA	NA	NA	0.993686	1	1	1.54287	Path_strong	2.05674
A399A	synon	synon	synon	A	399	A	1.03647	0.0179891	1.07556	0.0775737	1.07693	0.0946257	1.24293	0.181581	Likely benign	blb	blb	NA	NA	NA	NA	NA	NA	NA	NA	NA	NA	NA	NA	0	0	synon	synon	synon	FALSE	0	FALSE	FALSE	0	0	0	0	0	NA	NA	NA	-0.897376	Benign_moderate	-0.889711
A399D	missense	missense	missense	A	399	D	1.18421	0.108491	0.949591	0.207773	NA	NA	2.0193	0.313837	Uncertain significance	vus	vus	vus	NA	NA	NA	NA	NA	NA	NA	NA	NA	NA	NA	1.23926e-06	2.8e-07	missense_cytosolic	other_missense	other_missense	FALSE	0	FALSE	FALSE	0	0	0	0	0	NA	NA	NA	-0.779394	Benign_moderate	-0.763024
A399E	missense	missense	missense	A	399	E	1.21532	0.0382001	1.11516	0.114771	1.20167	0.127175	1.4148	0.416809	NA	NA	NA	NA	NA	NA	NA	NA	NA	NA	NA	NA	NA	NA	NA	0	0	missense_cytosolic	other_missense	other_missense	FALSE	0	FALSE	FALSE	NA	NA	NA	NA	NA	0.302264	0.31	0.000726686	-0.918604	Benign_moderate	-0.911684
A399G	missense	missense	missense	A	399	G	1.01345	0.0209486	0.83378	0.152778	0.807578	0.086443	0.907883	0.157162	Uncertain significance	vus	vus	vus	NA	NA	NA	NA	NA	NA	NA	NA	NA	NA	NA	3.71804e-06	4.43e-06	missense_cytosolic	other_missense	other_missense	FALSE	0	FALSE	FALSE	0	0	0	0	0	NA	NA	NA	-0.595063	Benign_supporting	-0.564523
A399H	missense	missense	missense	A	399	H	0.968893	0.0668536	0.714555	0.0640529	0.82303	0.203798	1.58586	0.277132	NA	NA	NA	NA	NA	NA	NA	NA	NA	NA	NA	NA	NA	NA	NA	0	0	missense_cytosolic	other_missense	other_missense	FALSE	0	FALSE	FALSE	NA	NA	NA	NA	NA	0.549098	0.71	0.0365514	-0.319425	Benign_supporting	-0.267511
A399K	missense	missense	missense	A	399	K	0.582548	0.0160662	0.944737	0.243834	0.829427	0.109398	0.718513	0.243198	NA	NA	NA	NA	NA	NA	NA	NA	NA	NA	NA	NA	NA	NA	NA	0	0	missense_cytosolic	other_missense	other_missense	FALSE	0	FALSE	FALSE	NA	NA	NA	NA	NA	0.804512	0.74	0.834395	-0.773206	Benign_moderate	-0.75635
A399L	missense	missense	missense	A	399	L	0.886098	0.0476884	0.741388	0.0435123	0.595503	0.011353	0.88178	0.235825	NA	NA	NA	NA	NA	NA	NA	NA	NA	NA	NA	NA	NA	NA	NA	0	0	missense_cytosolic	other_missense	other_missense	FALSE	0	FALSE	FALSE	NA	NA	NA	NA	NA	0.810609	0.91	0.621589	-0.389261	Benign_supporting	-0.34294
A399M	missense	missense	missense	A	399	M	0.999605	0.0382961	1.1556	0.266107	NA	NA	0.914808	0.22101	NA	NA	NA	NA	NA	NA	NA	NA	NA	NA	NA	NA	NA	NA	NA	0	0	missense_cytosolic	other_missense	other_missense	FALSE	0	FALSE	FALSE	NA	NA	NA	NA	NA	NA	NA	NA	-0.933017	Benign_moderate	-0.925553
A399N	missense	missense	missense	A	399	N	1.11746	0.0466161	0.818956	0.283528	NA	NA	0.607424	0.496604	NA	NA	NA	NA	NA	NA	NA	NA	NA	NA	NA	NA	NA	NA	NA	0	0	missense_cytosolic	other_missense	other_missense	FALSE	0	FALSE	FALSE	NA	NA	NA	NA	NA	NA	NA	NA	-0.565666	Benign_supporting	-0.532904
A399P	missense	missense	missense	A	399	P	1.05938	0.0562284	0.899652	0.235104	0.906941	0.0115659	0.827474	0.21626	NA	NA	NA	NA	NA	NA	NA	NA	NA	NA	NA	NA	NA	NA	NA	6.2e-07	0	missense_cytosolic	other_missense	other_missense	FALSE	0	FALSE	FALSE	0	0	0	0	0	0.703392	0.44	0.0201834	-0.709482	Benign_moderate	-0.687659
A399Q	missense	missense	missense	A	399	Q	1.04751	0.0425685	1.00108	0.0958263	1.23079	0.0623522	0.702573	0.279222	NA	NA	NA	NA	NA	NA	NA	NA	NA	NA	NA	NA	NA	NA	NA	0	0	missense_cytosolic	other_missense	other_missense	FALSE	0	FALSE	FALSE	NA	NA	NA	NA	NA	0.660981	0.72	0.0096352	-0.837302	Benign_moderate	-0.825471
A399R	missense	missense	missense	A	399	R	0.679478	0.0177079	0.787121	0.164259	0.698253	0.186341	0.310567	0.17267	NA	NA	NA	NA	NA	NA	NA	NA	NA	NA	NA	NA	NA	NA	NA	0	0	missense_cytosolic	other_missense	other_missense	FALSE	0	FALSE	FALSE	NA	NA	NA	NA	NA	0.915641	0.9	0.991287	-0.497871	Benign_supporting	-0.459964
A399S	missense	missense	missense	A	399	S	0.99687	0.0345582	1.13717	0.216978	0.971975	0.0537023	1.44937	0.253689	Conflicting classifications of pathogenicity	conflicting	blb	blb	NA	NA	NA	NA	NA	NA	NA	NA	NA	NA	NA	3.40797e-05	0.00036913	missense_cytosolic	other_missense	other_missense	FALSE	0	FALSE	FALSE	0	0	0	0	0	0.365743	0.24	0.000738315	-0.927338	Benign_moderate	-0.920299
A399T	missense	missense	missense	A	399	T	1.10626	0.0390824	1.03473	0.166634	1.13012	0.217972	1.04477	0.216535	NA	NA	NA	NA	NA	NA	NA	NA	NA	NA	NA	NA	NA	NA	NA	0	0	missense_cytosolic	other_missense	other_missense	FALSE	0	FALSE	FALSE	0	0	0	0	0	0.514969	0.25	0.00185495	-0.867797	Benign_moderate	-0.858243
A399V	missense	missense	missense	A	399	V	0.898147	0.0202274	0.876902	0.165955	0.769893	0.112225	1.25833	0.303195	Uncertain significance	vus	blb	blb	NA	NA	NA	NA	NA	NA	NA	NA	NA	NA	NA	2.04492e-05	0.00028891	missense_cytosolic	other_missense	other_missense	FALSE	0	FALSE	FALSE	0	0	0	0	0	0.629895	0.47	0.0227402	-0.672903	Benign_moderate	-0.648271
A399W	missense	missense	missense	A	399	W	0.807648	0.034809	0.951912	0.221284	0.769985	0.292281	0.666815	0.260144	NA	NA	NA	NA	NA	NA	NA	NA	NA	NA	NA	NA	NA	NA	NA	0	0	missense_cytosolic	other_missense	other_missense	FALSE	0	FALSE	FALSE	NA	NA	NA	NA	NA	0.787604	0.73	0.20283	-0.782307	Benign_moderate	-0.766166
A399X	early_nonsense	early_nonsense	early_nonsense	A	399	X	0.0181804	0.0245184	-0.139681	0.10279	NA	NA	0.0469341	0.290422	NA	NA	NA	NA	NA	NA	NA	NA	NA	NA	NA	NA	NA	NA	NA	0	0	early_nonsense	early_nonsense	early_nonsense	FALSE	2	FALSE	FALSE	NA	NA	NA	NA	NA	NA	NA	NA	1.96594	Path_strong	3.87402
A3A	synon	synon	synon	A	3	A	0.441124	0.0635378	0.461082	0.250328	0.781711	0.132075	0.765623	0.271623	Likely benign	blb	blb	NA	NA	NA	NA	NA	NA	NA	NA	NA	NA	NA	NA	0	0	synon	synon	synon	FALSE	0	FALSE	FALSE	0	0	0	0	0	NA	NA	NA	0.516543	Path_supporting	0.660572
A3C	missense	missense	missense	A	3	C	1.03713	0.0263776	1.07128	0.0865282	1.0355	0.0620166	1.35325	0.239198	NA	NA	NA	NA	NA	NA	NA	NA	NA	NA	NA	NA	NA	NA	NA	0	0	missense_cytosolic	other_missense	other_missense	FALSE	0	FALSE	FALSE	NA	NA	NA	NA	NA	0.404083	0.13	0.000719911	-0.894649	Benign_moderate	-0.886836
A3D	missense	missense	missense	A	3	D	NA	NA	NA	NA	1.01641	0.128613	NA	NA	NA	NA	NA	NA	NA	NA	NA	NA	NA	NA	NA	NA	NA	NA	NA	0	0	missense_cytosolic	other_missense	other_missense	FALSE	0	FALSE	FALSE	NA	NA	NA	NA	NA	NA	NA	NA	NA	NA	NA
A3E	missense	missense	missense	A	3	E	1.15038	0.0620156	1.14472	0.209172	0.971716	0.0668604	1.18341	0.385772	NA	NA	NA	NA	NA	NA	NA	NA	NA	NA	NA	NA	NA	NA	NA	0	0	missense_cytosolic	other_missense	other_missense	FALSE	0	FALSE	FALSE	0	0	0	0	0	0.414499	0.15	0.00127544	-0.929842	Benign_moderate	-0.922666
A3F	missense	missense	missense	A	3	F	0.873718	0.0393412	1.23212	0.207282	0.72103	0.0625798	0.735263	0.288881	NA	NA	NA	NA	NA	NA	NA	NA	NA	NA	NA	NA	NA	NA	NA	0	0	missense_cytosolic	other_missense	other_missense	FALSE	0	FALSE	FALSE	NA	NA	NA	NA	NA	0.637976	0.51	0.0509486	-0.941451	Benign_moderate	-0.928625
A3G	missense	missense	missense	A	3	G	0.870138	0.0258259	1.07684	0.100802	1.06048	0.068479	0.667981	0.188147	Uncertain significance	vus	vus	vus	NA	NA	NA	NA	NA	NA	NA	NA	NA	NA	NA	9.17e-07	0	missense_cytosolic	other_missense	other_missense	FALSE	0	FALSE	FALSE	0	0	0	0	0	NA	NA	NA	-0.898175	Benign_moderate	-0.890552
A3H	missense	missense	missense	A	3	H	0.95443	0.105228	NA	NA	1.33757	0.0109376	0.575079	0.495047	NA	NA	NA	NA	NA	NA	NA	NA	NA	NA	NA	NA	NA	NA	NA	0	0	missense_cytosolic	other_missense	other_missense	FALSE	0	FALSE	FALSE	NA	NA	NA	NA	NA	NA	NA	NA	NA	NA	NA
A3I	missense	missense	missense	A	3	I	0.506745	0.0457201	0.799467	0.203468	0.796613	0.127459	1.27518	0.195415	NA	NA	NA	NA	NA	NA	NA	NA	NA	NA	NA	NA	NA	NA	NA	0	0	missense_cytosolic	other_missense	other_missense	FALSE	0	FALSE	FALSE	NA	NA	NA	NA	NA	0.718674	0.7	0.942362	-0.524922	Benign_supporting	-0.489073
A3K	missense	missense	missense	A	3	K	0.437437	0.0485679	0.688197	0.196669	0.827475	0.127015	0.456468	0.311879	NA	NA	NA	NA	NA	NA	NA	NA	NA	NA	NA	NA	NA	NA	NA	0	0	missense_cytosolic	other_missense	other_missense	FALSE	0	FALSE	FALSE	NA	NA	NA	NA	NA	0.925088	0.94	0.99993	-0.246548	No_evidence	-0.188597
A3L	missense	missense	missense	A	3	L	0.913002	0.0308158	1.0882	0.0772113	0.932079	0.00853785	1.02337	0.183517	NA	NA	NA	NA	NA	NA	NA	NA	NA	NA	NA	NA	NA	NA	NA	0	0	missense_cytosolic	other_missense	other_missense	FALSE	0	FALSE	FALSE	NA	NA	NA	NA	NA	0.566266	0.11	0.00410185	-0.904937	Benign_moderate	-0.897635
A3M	missense	missense	missense	A	3	M	1.01043	0.00872066	1.11496	0.147496	1.13212	0.097762	1.33602	0.259878	NA	NA	NA	NA	NA	NA	NA	NA	NA	NA	NA	NA	NA	NA	NA	0	0	missense_cytosolic	other_missense	other_missense	FALSE	0	FALSE	FALSE	NA	NA	NA	NA	NA	0.380737	0.1	0.000585885	-0.918516	Benign_moderate	-0.911595
A3N	missense	missense	missense	A	3	N	0.942216	0.0705908	1.03269	0.104322	0.932215	0.060411	1.14063	0.261159	NA	NA	NA	NA	NA	NA	NA	NA	NA	NA	NA	NA	NA	NA	NA	0	0	missense_cytosolic	other_missense	other_missense	FALSE	0	FALSE	FALSE	NA	NA	NA	NA	NA	0.543609	0.06	0.00289546	-0.86611	Benign_moderate	-0.856435
A3P	missense	missense	missense	A	3	P	0.561457	0.0219791	1.09744	0.211046	0.722567	0.0795143	0.518089	0.227466	Uncertain significance	vus	vus	vus	NA	NA	NA	NA	NA	NA	NA	NA	NA	NA	NA	0	0	missense_cytosolic	other_missense	other_missense	FALSE	0	FALSE	FALSE	0	0	0	0	0	NA	NA	NA	-0.909992	Benign_moderate	-0.902883
A3Q	missense	missense	missense	A	3	Q	0.981604	0.0233584	1.02682	0.210978	0.821311	0.052864	1.0638	0.199063	NA	NA	NA	NA	NA	NA	NA	NA	NA	NA	NA	NA	NA	NA	NA	0	0	missense_cytosolic	other_missense	other_missense	FALSE	0	FALSE	FALSE	NA	NA	NA	NA	NA	0.583274	0.11	0.00552817	-0.861131	Benign_moderate	-0.851095
A3R	missense	missense	missense	A	3	R	0.822656	0.0346475	0.930484	0.0688794	0.86853	0.166726	1.22591	0.261991	NA	NA	NA	NA	NA	NA	NA	NA	NA	NA	NA	NA	NA	NA	NA	0	0	missense_cytosolic	other_missense	other_missense	FALSE	0	FALSE	FALSE	NA	NA	NA	NA	NA	0.600027	0.54	0.0146687	-0.754293	Benign_moderate	-0.735954
A3S	missense	missense	missense	A	3	S	1.02165	0.00733598	1.07076	0.11563	0.980217	0.00950986	0.71682	0.106703	NA	NA	NA	NA	NA	NA	NA	NA	NA	NA	NA	NA	NA	NA	NA	0	0	missense_cytosolic	other_missense	other_missense	FALSE	0	FALSE	FALSE	0	0	0	0	0	0.659588	0.23	0.00902408	-0.894309	Benign_moderate	-0.886477
A3T	missense	missense	missense	A	3	T	1.09267	0.0198212	0.730207	0.179574	0.99821	0.147363	1.06232	0.166493	NA	NA	NA	NA	NA	NA	NA	NA	NA	NA	NA	NA	NA	NA	NA	1.83713e-06	0	missense_cytosolic	other_missense	other_missense	FALSE	0	FALSE	FALSE	0	0	0	0	0	0.684887	0.86	0.0407966	-0.360703	Benign_supporting	-0.312116
A3V	missense	missense	missense	A	3	V	0.629756	0.0457371	0.897266	0.127144	0.811357	0.0821706	0.598743	0.219701	NA	NA	NA	NA	NA	NA	NA	NA	NA	NA	NA	NA	NA	NA	NA	0	0	missense_cytosolic	other_missense	other_missense	FALSE	0	FALSE	FALSE	0	0	0	0	0	0.842025	0.66	0.863082	-0.705788	Benign_moderate	-0.683681
A3W	missense	missense	missense	A	3	W	0.758392	0.0408709	0.924128	0.121132	1.06761	0.291806	1.25568	0.354304	NA	NA	NA	NA	NA	NA	NA	NA	NA	NA	NA	NA	NA	NA	NA	0	0	missense_cytosolic	other_missense	other_missense	FALSE	0	FALSE	FALSE	NA	NA	NA	NA	NA	0.578594	0.4	0.0153961	-0.745495	Benign_moderate	-0.726468
A3X	early_nonsense	early_nonsense	early_nonsense	A	3	X	0.0608115	0.0172833	0.449795	0.0918968	1.15903	0.102513	-0.0458254	0.231045	NA	NA	NA	NA	NA	NA	NA	NA	NA	NA	NA	NA	NA	NA	NA	0	0	early_nonsense	early_nonsense	early_nonsense	FALSE	2	FALSE	FALSE	NA	NA	NA	NA	NA	NA	NA	NA	0.558209	Path_supporting	0.708967
A3Y	missense	missense	missense	A	3	Y	0.932273	0.0482174	0.962177	0.117378	0.945706	0.122524	1.30545	0.475639	NA	NA	NA	NA	NA	NA	NA	NA	NA	NA	NA	NA	NA	NA	NA	0	0	missense_cytosolic	other_missense	other_missense	FALSE	0	FALSE	FALSE	NA	NA	NA	NA	NA	0.517097	0.14	0.00278824	-0.794842	Benign_moderate	-0.779688
A41A	synon	synon	synon	A	41	A	0.940847	0.122628	1.1761	0.111332	0.906196	0.265177	1.30303	0.292623	Likely benign	blb	blb	NA	NA	NA	NA	NA	NA	NA	NA	NA	NA	NA	NA	0	0	synon	synon	synon	FALSE	0	FALSE	FALSE	0	0	0	0	0	NA	NA	NA	-0.937626	Benign_moderate	-0.929317
A41E	missense	missense	missense	A	41	E	1.29483	0.0466639	1.28823	0.165827	1.34708	0.017341	1.43756	0.206774	NA	NA	NA	NA	NA	NA	NA	NA	NA	NA	NA	NA	NA	NA	NA	0	0	missense_cytosolic	other_missense	other_missense	FALSE	0	FALSE	FALSE	0	0	0	0	0	0.197718	0.57	0.00165213	-0.9334	Benign_moderate	-0.912418
A41G	missense	missense	missense	A	41	G	1.19296	0.044131	0.895523	0.113973	1.26399	0.20903	1.92328	0.420478	Uncertain significance	vus	vus	vus	NA	NA	NA	NA	NA	NA	NA	NA	NA	NA	NA	1.76377e-06	3.6e-07	missense_cytosolic	other_missense	other_missense	FALSE	0	FALSE	FALSE	0	0	0	0	0	NA	NA	NA	-0.703069	Benign_moderate	-0.680752
A41L	missense	missense	missense	A	41	L	NA	NA	NA	NA	NA	NA	1.55613	0.0670714	NA	NA	NA	NA	NA	NA	NA	NA	NA	NA	NA	NA	NA	NA	NA	0	0	missense_cytosolic	other_missense	other_missense	FALSE	0	FALSE	FALSE	NA	NA	NA	NA	NA	NA	NA	NA	NA	NA	NA
A41M	missense	missense	missense	A	41	M	1.12545	0.0502625	NA	NA	1.30381	0.0849142	1.56997	0.329765	NA	NA	NA	NA	NA	NA	NA	NA	NA	NA	NA	NA	NA	NA	NA	0	0	missense_cytosolic	other_missense	other_missense	FALSE	0	FALSE	FALSE	NA	NA	NA	NA	NA	NA	NA	NA	NA	NA	NA
A41N	missense	missense	missense	A	41	N	-0.0712706	0.0445245	NA	NA	NA	NA	NA	NA	NA	NA	NA	NA	NA	NA	NA	NA	NA	NA	NA	NA	NA	NA	NA	0	0	missense_cytosolic	other_missense	other_missense	FALSE	1	FALSE	FALSE	NA	NA	NA	NA	NA	NA	NA	NA	NA	NA	NA
A41R	missense	missense	missense	A	41	R	0.53113	0.056598	0.847967	0.214067	0.715327	0.120944	0.502087	0.371858	NA	NA	NA	NA	NA	NA	NA	NA	NA	NA	NA	NA	NA	NA	NA	0	0	missense_cytosolic	other_missense	other_missense	FALSE	0	FALSE	FALSE	NA	NA	NA	NA	NA	0.888575	0.64	0.99619	-0.621922	Benign_supporting	-0.593415
A41S	missense	missense	missense	A	41	S	0.8154	0.049971	0.968402	0.148575	0.833846	0.0789951	1.26306	0.311115	NA	NA	NA	NA	NA	NA	NA	NA	NA	NA	NA	NA	NA	NA	NA	8.81e-07	0	missense_cytosolic	other_missense	other_missense	FALSE	0	FALSE	FALSE	0	0	0	0	0	0.572397	0.46	0.0128088	-0.802168	Benign_moderate	-0.787592
A41T	missense	missense	missense	A	41	T	0.895379	0.0178737	0.880248	0.108075	0.560024	0.023958	1.05552	0.327832	NA	NA	NA	NA	NA	NA	NA	NA	NA	NA	NA	NA	NA	NA	NA	0	0	missense_cytosolic	other_missense	other_missense	FALSE	0	FALSE	FALSE	0	0	0	0	0	0.709422	0.41	0.168858	-0.678473	Benign_moderate	-0.654268
A41V	missense	missense	missense	A	41	V	1.17324	0.0261483	1.37799	0.210814	1.10553	0.272945	0.825	0.31082	NA	NA	NA	NA	NA	NA	NA	NA	NA	NA	NA	NA	NA	NA	NA	8.82e-07	0	missense_cytosolic	other_missense	other_missense	FALSE	0	FALSE	FALSE	0	0	0	0	0	0.406034	0.8	0.00652831	-0.899904	Benign_moderate	-0.857121
A41W	missense	missense	missense	A	41	W	0.438087	0.0506385	1.46876	0.195537	0.798861	0.130374	0.154044	0.131725	NA	NA	NA	NA	NA	NA	NA	NA	NA	NA	NA	NA	NA	NA	NA	0	0	missense_cytosolic	other_missense	other_missense	FALSE	0	FALSE	FALSE	NA	NA	NA	NA	NA	0.789727	0.89	0.999872	-0.848048	Benign_moderate	-0.770229
A41X	early_nonsense	early_nonsense	early_nonsense	A	41	X	0.039764	0.0240405	-0.272264	0.161712	1.12346	0.136646	-0.0772863	0.309311	NA	NA	NA	NA	NA	NA	NA	NA	NA	NA	NA	NA	NA	NA	NA	0	0	early_nonsense	early_nonsense	early_nonsense	FALSE	3	FALSE	TRUE	NA	NA	NA	NA	NA	NA	NA	NA	1.973	Path_strong	4.66863
A46A	synon	synon	synon	A	46	A	0.94766	0.0241258	1.046	0.183521	NA	NA	0.99308	0.318589	Likely benign	blb	blb	NA	NA	NA	NA	NA	NA	NA	NA	NA	NA	NA	NA	0	0	synon	synon	synon	FALSE	0	FALSE	FALSE	0	0	0	0	0	NA	NA	NA	-0.87676	Benign_moderate	-0.86783
A46D	missense	missense	missense	A	46	D	1.22729	0.0374083	1.14378	0.262833	0.879111	0.172669	1.46478	0.412286	NA	NA	NA	NA	NA	NA	NA	NA	NA	NA	NA	NA	NA	NA	NA	0	0	missense_cytosolic	other_missense	other_missense	FALSE	0	FALSE	FALSE	NA	NA	NA	NA	NA	0.309215	0.41	0.00140105	-0.929543	Benign_moderate	-0.922387
A46E	missense	missense	missense	A	46	E	1.1366	0.0482763	NA	NA	0.948082	0.0521915	0.631107	0.306199	Uncertain significance	vus	vus	vus	NA	NA	NA	NA	NA	NA	NA	NA	NA	NA	NA	1.74524e-06	1.764e-05	missense_cytosolic	other_missense	other_missense	FALSE	0	FALSE	FALSE	0	0	0	0	0	NA	NA	NA	NA	NA	NA
A46G	missense	missense	missense	A	46	G	0.983131	0.0223743	1.2184	0.0944419	0.872983	0.133788	1.02291	0.187207	NA	NA	NA	NA	NA	NA	NA	NA	NA	NA	NA	NA	NA	NA	NA	0	0	missense_cytosolic	other_missense	other_missense	FALSE	0	FALSE	FALSE	0	0	0	0	0	0.489202	0.13	0.00316169	-0.941662	Benign_moderate	-0.930259
A46I	missense	missense	missense	A	46	I	0.982682	0.0744499	NA	NA	1.04033	0.123157	1.13434	0.327186	NA	NA	NA	NA	NA	NA	NA	NA	NA	NA	NA	NA	NA	NA	NA	0	0	missense_cytosolic	other_missense	other_missense	FALSE	0	FALSE	FALSE	NA	NA	NA	NA	NA	NA	NA	NA	NA	NA	NA
A46K	missense	missense	missense	A	46	K	0.681044	0.0581812	0.533187	0.129742	0.788894	0.217229	0.185325	0.333711	NA	NA	NA	NA	NA	NA	NA	NA	NA	NA	NA	NA	NA	NA	NA	0	0	missense_cytosolic	other_missense	other_missense	FALSE	0	FALSE	FALSE	NA	NA	NA	NA	NA	0.955902	1	0.9999	0.25491	No_evidence	0.362954
A46L	missense	missense	missense	A	46	L	0.932198	0.0883306	1.38126	0.114274	0.708845	0.0796834	0.98491	0.279072	NA	NA	NA	NA	NA	NA	NA	NA	NA	NA	NA	NA	NA	NA	NA	0	0	missense_cytosolic	other_missense	other_missense	FALSE	0	FALSE	FALSE	NA	NA	NA	NA	NA	0.451518	0.44	0.0209717	-0.898288	Benign_moderate	-0.854483
A46M	missense	missense	missense	A	46	M	1.01132	0.0254262	0.767427	0.156364	0.981676	0.187006	0.474112	0.331361	NA	NA	NA	NA	NA	NA	NA	NA	NA	NA	NA	NA	NA	NA	NA	0	0	missense_cytosolic	other_missense	other_missense	FALSE	0	FALSE	FALSE	NA	NA	NA	NA	NA	0.846382	0.76	0.32976	-0.452723	Benign_supporting	-0.411353
A46N	missense	missense	missense	A	46	N	1.05752	0.131697	NA	NA	NA	NA	1.60757	0.498736	NA	NA	NA	NA	NA	NA	NA	NA	NA	NA	NA	NA	NA	NA	NA	0	0	missense_cytosolic	other_missense	other_missense	FALSE	0	FALSE	FALSE	NA	NA	NA	NA	NA	NA	NA	NA	NA	NA	NA
A46P	missense	missense	missense	A	46	P	0.542973	0.0992433	1.08671	0.233021	0.904805	0.115499	0.37233	0.261624	NA	NA	NA	NA	NA	NA	NA	NA	NA	NA	NA	NA	NA	NA	NA	0	0	missense_cytosolic	other_missense	other_missense	FALSE	0	FALSE	FALSE	0	0	0	0	0	0.838517	0.77	0.965289	-0.904085	Benign_moderate	-0.896746
A46Q	missense	missense	missense	A	46	Q	NA	NA	NA	NA	1.28575	0.28928	NA	NA	NA	NA	NA	NA	NA	NA	NA	NA	NA	NA	NA	NA	NA	NA	NA	0	0	missense_cytosolic	other_missense	other_missense	FALSE	0	FALSE	FALSE	NA	NA	NA	NA	NA	NA	NA	NA	NA	NA	NA
A46R	missense	missense	missense	A	46	R	0.776986	0.0437684	1.07096	0.12084	0.881691	0.094607	0.904088	0.265784	NA	NA	NA	NA	NA	NA	NA	NA	NA	NA	NA	NA	NA	NA	NA	0	0	missense_cytosolic	other_missense	other_missense	FALSE	0	FALSE	FALSE	NA	NA	NA	NA	NA	0.655644	0.56	0.0306534	-0.894439	Benign_moderate	-0.886614
A46S	missense	missense	missense	A	46	S	1.1088	0.0614611	0.979091	0.193849	1.33197	0.241493	1.2222	0.307532	NA	NA	NA	NA	NA	NA	NA	NA	NA	NA	NA	NA	NA	NA	NA	0	0	missense_cytosolic	other_missense	other_missense	FALSE	0	FALSE	FALSE	0	0	0	0	0	0.445874	0.33	0.0016509	-0.814272	Benign_moderate	-0.800647
A46T	missense	missense	missense	A	46	T	1.05622	0.0485163	0.749463	0.093738	0.861706	0.262126	1.37137	0.344292	Uncertain significance	vus	vus	vus	NA	1.15	NA	NA	NA	NA	NA	NA	1.104	3.4	NA	6.73432e-05	6.584e-05	missense_cytosolic	other_missense	other_missense	FALSE	0	FALSE	FALSE	0	0	0	0	0	NA	NA	NA	-0.409398	Benign_supporting	-0.36466
A46V	missense	missense	missense	A	46	V	1.01134	0.0216399	0.881765	0.147675	0.870168	0.0964626	0.913196	0.177524	NA	NA	NA	NA	NA	NA	NA	NA	NA	NA	NA	NA	NA	NA	NA	1.74509e-06	1.093e-05	missense_cytosolic	other_missense	other_missense	FALSE	0	FALSE	FALSE	0	0	0	0	0	0.696671	0.36	0.0206093	-0.680978	Benign_moderate	-0.656965
A46W	missense	missense	missense	A	46	W	0.77539	0.0546372	NA	NA	NA	NA	NA	NA	NA	NA	NA	NA	NA	NA	NA	NA	NA	NA	NA	NA	NA	NA	NA	0	0	missense_cytosolic	other_missense	other_missense	FALSE	0	FALSE	FALSE	NA	NA	NA	NA	NA	NA	NA	NA	NA	NA	NA
A46X	early_nonsense	early_nonsense	early_nonsense	A	46	X	0.0221982	0.0328409	-0.0110028	0.227257	0.812977	0.156329	0.120714	0.256729	NA	NA	NA	NA	NA	NA	NA	NA	NA	NA	NA	NA	NA	NA	NA	0	0	early_nonsense	early_nonsense	early_nonsense	FALSE	2	FALSE	FALSE	NA	NA	NA	NA	NA	NA	NA	NA	1.90464	Path_strong	3.05411
A486A	synon	synon	synon	A	486	A	0.748684	0.0858129	1.09712	0.0975644	0.978661	0.0850611	1.0335	0.283723	Likely benign	blb	blb	NA	NA	NA	NA	NA	NA	NA	NA	NA	NA	NA	NA	0	0	synon	synon	synon	FALSE	0	FALSE	FALSE	0	0	0	0	0	NA	NA	NA	-0.909824	Benign_moderate	-0.90271
A486C	missense	missense	missense	A	486	C	0.796461	0.0944208	0.871715	0.195205	0.834642	0.122256	0.93144	0.19126	NA	NA	NA	NA	NA	NA	NA	NA	NA	NA	NA	NA	NA	NA	NA	0	0	missense_cytosolic	other_missense	other_missense	FALSE	0	FALSE	FALSE	NA	NA	NA	NA	NA	0.738762	0.62	0.10213	-0.664134	Benign_moderate	-0.638833
A486D	missense	missense	missense	A	486	D	1.23132	0.0250204	NA	NA	NA	NA	2.70183	0.443164	NA	NA	NA	NA	NA	NA	NA	NA	NA	NA	NA	NA	NA	NA	NA	0	0	missense_cytosolic	other_missense	other_missense	FALSE	0	FALSE	FALSE	0	0	0	0	0	NA	NA	NA	NA	NA	NA
A486E	missense	missense	missense	A	486	E	1.11535	0.068191	0.765739	0.26848	1.38537	0.0394736	1.20917	0.36215	NA	NA	NA	NA	NA	NA	NA	NA	NA	NA	NA	NA	NA	NA	NA	0	0	missense_cytosolic	other_missense	other_missense	FALSE	0	FALSE	FALSE	NA	NA	NA	NA	NA	0.556437	0.71	0.0167617	-0.448739	Benign_supporting	-0.407061
A486F	missense	missense	missense	A	486	F	0.811623	0.0241004	NA	NA	1.21217	0.108884	0.651784	0.309889	NA	NA	NA	NA	NA	NA	NA	NA	NA	NA	NA	NA	NA	NA	NA	0	0	missense_cytosolic	other_missense	other_missense	FALSE	0	FALSE	FALSE	NA	NA	NA	NA	NA	NA	NA	NA	NA	NA	NA
A486G	missense	missense	missense	A	486	G	0.974917	0.0205255	1.07015	0.0881823	1.01249	0.149805	0.824601	0.116038	NA	NA	NA	NA	NA	NA	NA	NA	NA	NA	NA	NA	NA	NA	NA	0	0	missense_cytosolic	other_missense	other_missense	FALSE	0	FALSE	FALSE	0	0	0	0	0	0.626407	0.54	0.00558676	-0.893913	Benign_moderate	-0.886059
A486H	missense	missense	missense	A	486	H	0.983441	0.0606255	NA	NA	NA	NA	0.968035	0.321964	NA	NA	NA	NA	NA	NA	NA	NA	NA	NA	NA	NA	NA	NA	NA	0	0	missense_cytosolic	other_missense	other_missense	FALSE	0	FALSE	FALSE	NA	NA	NA	NA	NA	NA	NA	NA	NA	NA	NA
A486I	missense	missense	missense	A	486	I	0.944068	0.0593629	1.23114	0.180523	NA	NA	1.35896	0.179245	NA	NA	NA	NA	NA	NA	NA	NA	NA	NA	NA	NA	NA	NA	NA	0	0	missense_cytosolic	other_missense	other_missense	FALSE	0	FALSE	FALSE	NA	NA	NA	NA	NA	NA	NA	NA	-0.94149	Benign_moderate	-0.928774
A486K	missense	missense	missense	A	486	K	0.528659	0.0360646	1.12844	0.134033	NA	NA	0.492481	0.337932	NA	NA	NA	NA	NA	NA	NA	NA	NA	NA	NA	NA	NA	NA	NA	0	0	missense_cytosolic	other_missense	other_missense	FALSE	0	FALSE	FALSE	NA	NA	NA	NA	NA	NA	NA	NA	-0.924129	Benign_moderate	-0.917186
A486L	missense	missense	missense	A	486	L	0.922524	0.0100562	0.842754	0.163587	1.04536	0.175148	1.08689	0.238912	NA	NA	NA	NA	NA	NA	NA	NA	NA	NA	NA	NA	NA	NA	NA	0	0	missense_cytosolic	other_missense	other_missense	FALSE	0	FALSE	FALSE	NA	NA	NA	NA	NA	0.650753	0.36	0.0124361	-0.612197	Benign_supporting	-0.582953
A486M	missense	missense	missense	A	486	M	0.969436	0.0608219	1.03469	0.101286	0.967907	0.13177	1.04179	0.248655	NA	NA	NA	NA	NA	NA	NA	NA	NA	NA	NA	NA	NA	NA	NA	0	0	missense_cytosolic	other_missense	other_missense	FALSE	0	FALSE	FALSE	NA	NA	NA	NA	NA	0.569871	0.11	0.00311622	-0.867766	Benign_moderate	-0.85821
A486N	missense	missense	missense	A	486	N	1.02755	0.0751905	0.786797	0.11939	1.24422	0.0844902	1.31767	0.382625	NA	NA	NA	NA	NA	NA	NA	NA	NA	NA	NA	NA	NA	NA	NA	0	0	missense_cytosolic	other_missense	other_missense	FALSE	0	FALSE	FALSE	NA	NA	NA	NA	NA	0.542514	0.52	0.00712999	-0.497147	Benign_supporting	-0.459185
A486P	missense	missense	missense	A	486	P	0.976631	0.032413	0.865668	0.156249	1.39502	0.0863362	1.22986	0.15988	Uncertain significance	vus	vus	vus	NA	NA	NA	NA	NA	NA	NA	NA	NA	NA	NA	0	0	missense_cytosolic	other_missense	other_missense	FALSE	0	FALSE	FALSE	0	0	0	0	0	NA	NA	NA	-0.65371	Benign_moderate	-0.627615
A486Q	missense	missense	missense	A	486	Q	1.08448	0.0420178	1.15072	0.190889	0.513279	0.0197243	1.24208	0.285646	NA	NA	NA	NA	NA	NA	NA	NA	NA	NA	NA	NA	NA	NA	NA	0	0	missense_cytosolic	other_missense	other_missense	FALSE	0	FALSE	FALSE	NA	NA	NA	NA	NA	0.46769	0.35	0.0209007	-0.931657	Benign_moderate	-0.924335
A486R	missense	missense	missense	A	486	R	0.655935	0.0358498	1.23291	0.166738	0.794292	0.183616	0.743238	0.229369	NA	NA	NA	NA	NA	NA	NA	NA	NA	NA	NA	NA	NA	NA	NA	0	0	missense_cytosolic	other_missense	other_missense	FALSE	0	FALSE	FALSE	NA	NA	NA	NA	NA	0.669961	0.77	0.341494	-0.941417	Benign_moderate	-0.928503
A486S	missense	missense	missense	A	486	S	1.03566	0.0382205	0.816671	0.1089	0.731823	0.138047	1.15252	0.232377	NA	NA	NA	NA	NA	NA	NA	NA	NA	NA	NA	NA	NA	NA	NA	0	0	missense_cytosolic	other_missense	other_missense	FALSE	0	FALSE	FALSE	0	0	0	0	0	0.657342	0.36	0.0366357	-0.561012	Benign_supporting	-0.527898
A486T	missense	missense	missense	A	486	T	1.02845	0.0473203	1.0889	0.195325	1.15858	0.281038	1.28548	0.238914	Conflicting classifications of pathogenicity	conflicting	conflicting	conflicting	NA	NA	NA	NA	NA	NA	NA	NA	NA	NA	NA	1.54873e-05	3.587e-05	missense_cytosolic	other_missense	other_missense	FALSE	0	FALSE	FALSE	0	0	0	0	0	NA	NA	NA	-0.905332	Benign_moderate	-0.898047
A486V	missense	missense	missense	A	486	V	0.978572	0.0224422	1.26845	0.0723257	0.826917	0.163362	1.13972	0.198456	Uncertain significance	vus	vus	vus	NA	NA	NA	NA	NA	NA	NA	NA	NA	NA	NA	4.33644e-06	2.47e-06	missense_cytosolic	other_missense	other_missense	FALSE	0	FALSE	FALSE	0	0	0	0	0	NA	NA	NA	-0.937505	Benign_moderate	-0.919844
A486W	missense	missense	missense	A	486	W	0.708804	0.0338048	0.513968	0.174429	1.4382	0.0248431	0.652276	0.245438	NA	NA	NA	NA	NA	NA	NA	NA	NA	NA	NA	NA	NA	NA	NA	0	0	missense_cytosolic	other_missense	other_missense	FALSE	0	FALSE	FALSE	NA	NA	NA	NA	NA	0.879307	0.95	0.995655	0.323596	Path_supporting	0.440188
A486X	early_nonsense	early_nonsense	early_nonsense	A	486	X	0.00965356	0.03259	NA	NA	1.26441	0.184661	0.100295	0.486296	NA	NA	NA	NA	NA	NA	NA	NA	NA	NA	NA	NA	NA	NA	NA	0	0	early_nonsense	early_nonsense	early_nonsense	FALSE	1	FALSE	FALSE	NA	NA	NA	NA	NA	NA	NA	NA	NA	NA	NA
A486Y	missense	missense	missense	A	486	Y	1.0868	0.0273924	0.767076	0.0779764	NA	NA	0.892225	0.354449	NA	NA	NA	NA	NA	NA	NA	NA	NA	NA	NA	NA	NA	NA	NA	0	0	missense_cytosolic	other_missense	other_missense	FALSE	0	FALSE	FALSE	NA	NA	NA	NA	NA	NA	NA	NA	-0.451894	Benign_supporting	-0.41046
A49A	synon	synon	synon	A	49	A	0.124569	0.0343782	0.349914	0.10601	NA	NA	NA	NA	Likely benign	blb	blb	NA	0.921	0.921	NA	NA	NA	NA	NA	NA	NA	NA	NA	0	0	synon	synon	synon	FALSE	1	FALSE	FALSE	0	0	0	0	0	NA	NA	NA	0.926692	Path_moderate	1.15525
A49C	missense	missense	missense	A	49	C	0.887132	0.0523589	1.05751	0.108955	1.1398	0.15636	0.964436	0.306448	NA	NA	NA	NA	NA	NA	NA	NA	NA	NA	NA	NA	NA	NA	NA	0	0	missense_cytosolic	other_missense	other_missense	FALSE	0	FALSE	FALSE	NA	NA	NA	NA	NA	0.581907	0.35	0.00427813	-0.885285	Benign_moderate	-0.876913
A49D	missense	missense	missense	A	49	D	1.21311	0.0481784	1.36787	0.22064	1.29418	0.105051	1.27101	0.290617	NA	NA	NA	NA	NA	NA	NA	NA	NA	NA	NA	NA	NA	NA	NA	0	0	missense_cytosolic	other_missense	other_missense	FALSE	0	FALSE	FALSE	NA	NA	NA	NA	NA	0.230505	0.5	0.00156744	-0.904744	Benign_moderate	-0.865011
A49E	missense	missense	missense	A	49	E	1.10515	0.0608454	0.781658	0.283553	1.56705	0.0427922	0.161015	0.325762	NA	NA	NA	NA	NA	NA	NA	NA	NA	NA	NA	NA	NA	NA	NA	0	0	missense_cytosolic	other_missense	other_missense	FALSE	0	FALSE	FALSE	0	0	0	0	0	0.851978	0.78	0.880446	-0.485594	Benign_supporting	-0.446749
A49F	missense	missense	missense	A	49	F	0.835541	0.049436	1.56471	0.0483251	0.735065	0.222451	0.890397	0.360742	NA	NA	NA	NA	NA	NA	NA	NA	NA	NA	NA	NA	NA	NA	NA	0	0	missense_cytosolic	other_missense	other_missense	FALSE	0	FALSE	FALSE	NA	NA	NA	NA	NA	0.408944	0.78	0.212131	-0.785128	Benign_moderate	-0.652647
A49G	missense	missense	missense	A	49	G	1.01767	0.0654761	0.74462	0.104364	0.83539	0.0764106	1.30001	0.220806	NA	NA	NA	NA	NA	NA	NA	NA	NA	NA	NA	NA	NA	NA	NA	0	0	missense_cytosolic	other_missense	other_missense	FALSE	0	FALSE	FALSE	0	0	0	0	0	0.629836	0.7	0.0329911	-0.397369	Benign_supporting	-0.351687
A49H	missense	missense	missense	A	49	H	1.02929	0.100615	NA	NA	NA	NA	1.75421	0.243786	NA	NA	NA	NA	NA	NA	NA	NA	NA	NA	NA	NA	NA	NA	NA	0	0	missense_cytosolic	other_missense	other_missense	FALSE	0	FALSE	FALSE	NA	NA	NA	NA	NA	NA	NA	NA	NA	NA	NA
A49I	missense	missense	missense	A	49	I	0.999359	0.0374411	0.659466	0.157007	1.1804	0.022235	1.65909	0.345706	NA	NA	NA	NA	NA	NA	NA	NA	NA	NA	NA	NA	NA	NA	NA	0	0	missense_cytosolic	other_missense	other_missense	FALSE	0	FALSE	FALSE	NA	NA	NA	NA	NA	0.492195	0.71	0.0262201	-0.162483	No_evidence	-0.0972674
A49K	missense	missense	missense	A	49	K	0.49213	0.0553853	1.17343	0.278031	NA	NA	0.865438	0.316223	NA	NA	NA	NA	NA	NA	NA	NA	NA	NA	NA	NA	NA	NA	NA	0	0	missense_cytosolic	other_missense	other_missense	FALSE	0	FALSE	FALSE	NA	NA	NA	NA	NA	NA	NA	NA	-0.937125	Benign_moderate	-0.92895
A49L	missense	missense	missense	A	49	L	1.00467	0.0151883	0.938378	0.161951	1.05231	0.0576135	1.07784	0.258242	NA	NA	NA	NA	NA	NA	NA	NA	NA	NA	NA	NA	NA	NA	NA	0	0	missense_cytosolic	other_missense	other_missense	FALSE	0	FALSE	FALSE	NA	NA	NA	NA	NA	0.587105	0.27	0.00360742	-0.764907	Benign_moderate	-0.747399
A49M	missense	missense	missense	A	49	M	1.02342	0.0535331	1.0615	0.223102	1.08371	0.205623	0.866982	0.327978	NA	NA	NA	NA	NA	NA	NA	NA	NA	NA	NA	NA	NA	NA	NA	0	0	missense_cytosolic	other_missense	other_missense	FALSE	0	FALSE	FALSE	NA	NA	NA	NA	NA	0.594847	0.45	0.00357653	-0.888091	Benign_moderate	-0.879894
A49N	missense	missense	missense	A	49	N	0.86436	0.0554853	NA	NA	NA	NA	NA	NA	NA	NA	NA	NA	NA	NA	NA	NA	NA	NA	NA	NA	NA	NA	NA	0	0	missense_cytosolic	other_missense	other_missense	FALSE	0	FALSE	FALSE	NA	NA	NA	NA	NA	NA	NA	NA	NA	NA	NA
A49P	missense	missense	missense	A	49	P	0.997332	0.0306313	1.32164	0.0419209	1.02253	0.188558	0.753436	0.390575	NA	NA	NA	NA	NA	NA	NA	NA	NA	NA	NA	NA	NA	NA	NA	0	0	missense_cytosolic	other_missense	other_missense	FALSE	0	FALSE	FALSE	0	0	0	0	0	0.515193	0.78	0.00709089	-0.923594	Benign_moderate	-0.895835
A49Q	missense	missense	missense	A	49	Q	1.00074	0.0378463	1.00509	0.242582	0.849272	0.0542398	2.45819	0.409203	NA	NA	NA	NA	NA	NA	NA	NA	NA	NA	NA	NA	NA	NA	NA	0	0	missense_cytosolic	other_missense	other_missense	FALSE	0	FALSE	FALSE	NA	NA	NA	NA	NA	0.136078	0.14	0.00244767	-0.841233	Benign_moderate	-0.829704
A49R	missense	missense	missense	A	49	R	0.717126	0.0402961	0.882161	0.094233	0.863099	0.0745914	0.995327	0.116449	NA	NA	NA	NA	NA	NA	NA	NA	NA	NA	NA	NA	NA	NA	NA	0	0	missense_cytosolic	other_missense	other_missense	FALSE	0	FALSE	FALSE	NA	NA	NA	NA	NA	0.725523	0.67	0.162717	-0.681628	Benign_moderate	-0.657664
A49S	missense	missense	missense	A	49	S	0.954654	0.0170411	1.16403	0.16435	0.948635	0.05032	0.74222	0.224316	NA	NA	NA	NA	NA	NA	NA	NA	NA	NA	NA	NA	NA	NA	NA	0	0	missense_cytosolic	other_missense	other_missense	FALSE	0	FALSE	FALSE	0	0	0	0	0	0.622252	0.41	0.00880285	-0.935127	Benign_moderate	-0.927364
A49T	missense	missense	missense	A	49	T	NA	NA	NA	NA	1.54619	0.11717	1.64574	0.386763	NA	NA	NA	NA	NA	NA	NA	NA	NA	NA	NA	NA	NA	NA	NA	0	0	missense_cytosolic	other_missense	other_missense	FALSE	0	FALSE	FALSE	0	0	0	0	0	NA	NA	NA	NA	NA	NA
A49V	missense	missense	missense	A	49	V	0.871092	0.03156	1.06693	0.199762	0.831089	0.156282	0.968908	0.198558	NA	NA	NA	NA	NA	NA	NA	NA	NA	NA	NA	NA	NA	NA	NA	8.51e-07	0	missense_cytosolic	other_missense	other_missense	FALSE	0	FALSE	FALSE	0	0	0	0	0	0.621042	0.26	0.0119272	-0.891789	Benign_moderate	-0.883813
A49W	missense	missense	missense	A	49	W	0.734657	0.0226766	0.806611	0.147456	1.0399	0.0494506	1.13711	0.381445	NA	NA	NA	NA	NA	NA	NA	NA	NA	NA	NA	NA	NA	NA	NA	0	0	missense_cytosolic	other_missense	other_missense	FALSE	0	FALSE	FALSE	NA	NA	NA	NA	NA	0.68882	0.64	0.0982255	-0.540133	Benign_supporting	-0.505439
A49X	early_nonsense	early_nonsense	early_nonsense	A	49	X	0.023704	0.0488743	NA	NA	1.11373	0.119359	0.21552	0.400951	NA	NA	NA	NA	NA	NA	NA	NA	NA	NA	NA	NA	NA	NA	NA	0	0	early_nonsense	early_nonsense	early_nonsense	FALSE	1	FALSE	FALSE	NA	NA	NA	NA	NA	NA	NA	NA	NA	NA	NA
A49Y	missense	missense	missense	A	49	Y	0.949903	0.0257922	0.999327	0.221458	0.988261	0.0962505	0.749402	0.215464	NA	NA	NA	NA	NA	NA	NA	NA	NA	NA	NA	NA	NA	NA	NA	0	0	missense_cytosolic	other_missense	other_missense	FALSE	0	FALSE	FALSE	NA	NA	NA	NA	NA	0.695204	0.46	0.0135541	-0.835555	Benign_moderate	-0.823588
A4A	synon	synon	synon	A	4	A	1.0773	0.0170549	1.23088	0.131982	0.857457	0.0580965	1.31343	0.211965	NA	NA	NA	NA	NA	NA	NA	NA	NA	NA	NA	NA	NA	NA	NA	0	0	synon	synon	synon	FALSE	0	FALSE	FALSE	0	0	0	0	0	NA	NA	NA	-0.9415	Benign_moderate	-0.928812
A4C	missense	missense	missense	A	4	C	1.08957	0.0481424	1.03693	0.170224	0.855054	0.0880962	1.34921	0.340141	NA	NA	NA	NA	NA	NA	NA	NA	NA	NA	NA	NA	NA	NA	NA	0	0	missense_cytosolic	other_missense	other_missense	FALSE	0	FALSE	FALSE	NA	NA	NA	NA	NA	0.437171	0.27	0.00164849	-0.869598	Benign_moderate	-0.860172
A4D	missense	missense	missense	A	4	D	1.24411	0.0361672	0.995821	0.170181	1.19514	0.111063	1.11794	0.252126	NA	NA	NA	NA	NA	NA	NA	NA	NA	NA	NA	NA	NA	NA	NA	0	0	missense_cytosolic	other_missense	other_missense	FALSE	0	FALSE	FALSE	0	0	0	0	0	0.466627	0.33	0.00330905	-0.832018	Benign_moderate	-0.819778
A4E	missense	missense	missense	A	4	E	1.22751	0.0222543	1.06051	0.102324	1.20428	0.0719205	0.330736	0.388147	NA	NA	NA	NA	NA	NA	NA	NA	NA	NA	NA	NA	NA	NA	NA	0	0	missense_cytosolic	other_missense	other_missense	FALSE	0	FALSE	FALSE	NA	NA	NA	NA	NA	0.726628	0.72	0.102075	-0.887397	Benign_moderate	-0.879157
A4F	missense	missense	missense	A	4	F	0.5661	0.0172999	NA	NA	NA	NA	-0.247337	0.36469	NA	NA	NA	NA	NA	NA	NA	NA	NA	NA	NA	NA	NA	NA	NA	0	0	missense_cytosolic	other_missense	other_missense	FALSE	1	FALSE	FALSE	NA	NA	NA	NA	NA	NA	NA	NA	NA	NA	NA
A4G	missense	missense	missense	A	4	G	0.765091	0.0422804	0.990653	0.0609787	1.05283	0.0181126	0.743647	0.146949	NA	NA	NA	NA	NA	NA	NA	NA	NA	NA	NA	NA	NA	NA	NA	0	0	missense_cytosolic	other_missense	other_missense	FALSE	0	FALSE	FALSE	0	0	0	0	0	0.727721	0.72	0.0611186	-0.826691	Benign_moderate	-0.814037
A4H	missense	missense	missense	A	4	H	0.900755	0.0774556	1.00742	0.123663	0.783708	0.0524271	1.94299	0.306301	NA	NA	NA	NA	NA	NA	NA	NA	NA	NA	NA	NA	NA	NA	NA	0	0	missense_cytosolic	other_missense	other_missense	FALSE	0	FALSE	FALSE	NA	NA	NA	NA	NA	0.286374	0.3	0.00277522	-0.843479	Benign_moderate	-0.832121
A4I	missense	missense	missense	A	4	I	0.886823	0.0321675	0.987435	0.209334	0.686337	0.0315114	0.993761	0.484075	NA	NA	NA	NA	NA	NA	NA	NA	NA	NA	NA	NA	NA	NA	NA	0	0	missense_cytosolic	other_missense	other_missense	FALSE	0	FALSE	FALSE	NA	NA	NA	NA	NA	0.666972	0.43	0.0366906	-0.823304	Benign_moderate	-0.810386
A4K	missense	missense	missense	A	4	K	0.831067	0.0532701	0.835379	0.143731	0.829342	0.0657842	1.14115	0.22063	NA	NA	NA	NA	NA	NA	NA	NA	NA	NA	NA	NA	NA	NA	NA	0	0	missense_cytosolic	other_missense	other_missense	FALSE	0	FALSE	FALSE	NA	NA	NA	NA	NA	0.681126	0.61	0.0518661	-0.598152	Benign_supporting	-0.567846
A4L	missense	missense	missense	A	4	L	0.97162	0.0165171	NA	NA	1.00623	0.0328332	0.73449	0.262461	NA	NA	NA	NA	NA	NA	NA	NA	NA	NA	NA	NA	NA	NA	NA	0	0	missense_cytosolic	other_missense	other_missense	FALSE	0	FALSE	FALSE	NA	NA	NA	NA	NA	NA	NA	NA	NA	NA	NA
A4M	missense	missense	missense	A	4	M	1.04905	0.0294521	1.15162	0.156651	0.959028	0.0518346	0.753468	0.196239	NA	NA	NA	NA	NA	NA	NA	NA	NA	NA	NA	NA	NA	NA	NA	0	0	missense_cytosolic	other_missense	other_missense	FALSE	0	FALSE	FALSE	NA	NA	NA	NA	NA	0.602672	0.43	0.00631177	-0.931913	Benign_moderate	-0.924567
A4N	missense	missense	missense	A	4	N	1.17661	0.141733	NA	NA	NA	NA	NA	NA	NA	NA	NA	NA	NA	NA	NA	NA	NA	NA	NA	NA	NA	NA	NA	0	0	missense_cytosolic	other_missense	other_missense	FALSE	0	FALSE	FALSE	NA	NA	NA	NA	NA	NA	NA	NA	NA	NA	NA
A4P	missense	missense	missense	A	4	P	1.17045	0.0282695	1.39617	0.148438	1.05291	0.0301285	1.25521	0.250565	NA	NA	NA	NA	NA	NA	NA	NA	NA	NA	NA	NA	NA	NA	NA	0	0	missense_cytosolic	other_missense	other_missense	FALSE	0	FALSE	FALSE	0	0	0	0	0	0.256319	0.44	0.00161699	-0.890646	Benign_moderate	-0.841977
A4Q	missense	missense	missense	A	4	Q	1.11359	0.0146859	NA	NA	0.739663	0.294304	1.69055	0.36812	NA	NA	NA	NA	NA	NA	NA	NA	NA	NA	NA	NA	NA	NA	NA	0	0	missense_cytosolic	other_missense	other_missense	FALSE	0	FALSE	FALSE	NA	NA	NA	NA	NA	NA	NA	NA	NA	NA	NA
A4R	missense	missense	missense	A	4	R	1.00478	0.0141461	1.25272	0.102232	1.04629	0.0621942	0.979865	0.241912	NA	NA	NA	NA	NA	NA	NA	NA	NA	NA	NA	NA	NA	NA	NA	0	0	missense_cytosolic	other_missense	other_missense	FALSE	0	FALSE	FALSE	NA	NA	NA	NA	NA	0.45813	0.39	0.00198455	-0.939802	Benign_moderate	-0.92443
A4S	missense	missense	missense	A	4	S	1.10725	0.0276157	0.966633	0.166355	0.876632	0.0633574	0.997091	0.267224	NA	NA	NA	NA	NA	NA	NA	NA	NA	NA	NA	NA	NA	NA	NA	0	0	missense_cytosolic	other_missense	other_missense	FALSE	0	FALSE	FALSE	0	0	0	0	0	0.604826	0.35	0.00686818	-0.800107	Benign_moderate	-0.785368
A4T	missense	missense	missense	A	4	T	1.0943	0.0220489	1.12597	0.226314	1.00564	0.0981631	0.69687	0.30197	NA	NA	NA	NA	NA	NA	NA	NA	NA	NA	NA	NA	NA	NA	NA	1.83126e-06	1.288e-05	missense_cytosolic	other_missense	other_missense	FALSE	0	FALSE	FALSE	0	0	0	0	0	0.620927	0.62	0.00766836	-0.923159	Benign_moderate	-0.916232
A4V	missense	missense	missense	A	4	V	0.891535	0.0309419	1.00848	0.0965472	0.931924	0.0719337	1.68638	0.316582	NA	NA	NA	NA	NA	NA	NA	NA	NA	NA	NA	NA	NA	NA	NA	9.15e-07	0	missense_cytosolic	other_missense	other_missense	FALSE	0	FALSE	FALSE	0	0	0	0	0	0.357309	0.19	0.00149582	-0.844488	Benign_moderate	-0.833207
A4W	missense	missense	missense	A	4	W	0.422302	0.05717	0.94382	0.146858	0.940972	0.103364	0.584367	0.216316	NA	NA	NA	NA	NA	NA	NA	NA	NA	NA	NA	NA	NA	NA	NA	0	0	missense_cytosolic	other_missense	other_missense	FALSE	0	FALSE	FALSE	NA	NA	NA	NA	NA	0.846816	0.63	0.996577	-0.772024	Benign_moderate	-0.755075
A4X	early_nonsense	early_nonsense	early_nonsense	A	4	X	0.042704	0.0258486	0.515684	0.200371	1.32535	0.0102498	0.0236744	0.343363	NA	NA	NA	NA	NA	NA	NA	NA	NA	NA	NA	NA	NA	NA	NA	0	0	early_nonsense	early_nonsense	early_nonsense	FALSE	1	FALSE	FALSE	NA	NA	NA	NA	NA	NA	NA	NA	0.317425	Path_supporting	0.433227
A4Y	missense	missense	missense	A	4	Y	0.723301	0.0501119	1.18603	0.16283	NA	NA	NA	NA	NA	NA	NA	NA	NA	NA	NA	NA	NA	NA	NA	NA	NA	NA	NA	0	0	missense_cytosolic	other_missense	other_missense	FALSE	0	FALSE	FALSE	NA	NA	NA	NA	NA	NA	NA	NA	-0.939226	Benign_moderate	-0.930359
A512A	synon	synon	synon	A	512	A	0.950929	0.0553227	0.754459	0.168424	1.04718	0.16106	0.849031	0.248668	NA	NA	NA	NA	NA	NA	NA	NA	NA	NA	NA	NA	NA	NA	NA	0	0	synon	synon	synon	FALSE	0	FALSE	FALSE	0	0	0	0	0	NA	NA	NA	-0.421652	Benign_supporting	-0.377872
A512C	missense	missense	missense	A	512	C	1.02261	0.0200489	1.17878	0.139654	0.902996	0.0263977	1.12712	0.323948	NA	NA	NA	NA	NA	NA	NA	NA	NA	NA	NA	NA	NA	NA	NA	0	0	missense_cytosolic	Cyto_helix	HB	FALSE	0	FALSE	FALSE	NA	NA	NA	NA	NA	0.456364	0.17	0.00171095	-0.938097	Benign_moderate	-0.929647
A512D	missense	missense	missense	A	512	D	0.956797	0.0603073	0.476514	0.0954528	NA	NA	1.75781	0.358505	Uncertain significance	vus	vus	vus	NA	NA	NA	NA	NA	NA	NA	NA	NA	NA	NA	0	0	missense_cytosolic	Cyto_helix	HB	FALSE	0	FALSE	FALSE	0	0	0	0	0	NA	NA	NA	0.459788	Path_supporting	0.595151
A512E	missense	missense	missense	A	512	E	0.971932	0.0888573	0.770492	0.115499	1.37561	0.0527864	1.89167	0.247587	NA	NA	NA	NA	NA	NA	NA	NA	NA	NA	NA	NA	NA	NA	NA	0	0	missense_cytosolic	Cyto_helix	HB	FALSE	0	FALSE	FALSE	NA	NA	NA	NA	NA	0.326569	0.7	0.00659107	-0.45991	Benign_supporting	-0.419094
A512F	missense	missense	missense	A	512	F	0.890953	0.0195221	0.85566	0.0791486	0.928296	0.0291097	0.348986	0.244878	NA	NA	NA	NA	NA	NA	NA	NA	NA	NA	NA	NA	NA	NA	NA	0	0	missense_cytosolic	Cyto_helix	HB	FALSE	0	FALSE	FALSE	NA	NA	NA	NA	NA	0.864497	0.33	0.455715	-0.635971	Benign_moderate	-0.608528
A512G	missense	missense	missense	A	512	G	0.679766	0.0355749	0.679558	0.113879	1.03951	0.120431	0.779848	0.179052	NA	NA	NA	NA	NA	NA	NA	NA	NA	NA	NA	NA	NA	NA	NA	0	0	missense_cytosolic	Cyto_helix	HB	FALSE	0	FALSE	FALSE	0	0	0	0	0	0.843126	0.96	0.864324	-0.221768	No_evidence	-0.161712
A512H	missense	missense	missense	A	512	H	0.802753	0.0411386	0.893076	0.250009	1.16498	0.27459	1.13324	0.280146	NA	NA	NA	NA	NA	NA	NA	NA	NA	NA	NA	NA	NA	NA	NA	0	0	missense_cytosolic	Cyto_helix	HB	FALSE	0	FALSE	FALSE	NA	NA	NA	NA	NA	0.618021	0.46	0.0153703	-0.69922	Benign_moderate	-0.676607
A512I	missense	missense	missense	A	512	I	1.1097	0.0240362	1.08709	0.0876915	0.98293	0.060512	1.72257	0.33399	NA	NA	NA	NA	NA	NA	NA	NA	NA	NA	NA	NA	NA	NA	NA	0	0	missense_cytosolic	Cyto_helix	HB	FALSE	0	FALSE	FALSE	NA	NA	NA	NA	NA	0.261044	0.25	0.000462821	-0.9043	Benign_moderate	-0.896971
A512K	missense	missense	missense	A	512	K	0.625516	0.0386139	0.725947	0.264452	1.29583	0.125869	1.05826	0.412501	NA	NA	NA	NA	NA	NA	NA	NA	NA	NA	NA	NA	NA	NA	NA	0	0	missense_cytosolic	Cyto_helix	HB	FALSE	0	FALSE	FALSE	NA	NA	NA	NA	NA	0.739952	0.83	0.699059	-0.349619	Benign_supporting	-0.300145
A512L	missense	missense	missense	A	512	L	1.13219	0.0240656	0.985199	0.217052	1.08427	0.186499	1.07198	0.209354	NA	NA	NA	NA	NA	NA	NA	NA	NA	NA	NA	NA	NA	NA	NA	0	0	missense_cytosolic	Cyto_helix	HB	FALSE	0	FALSE	FALSE	NA	NA	NA	NA	NA	0.531562	0.27	0.00251231	-0.820919	Benign_moderate	-0.807814
A512M	missense	missense	missense	A	512	M	1.0017	0.0431036	0.903003	0.247156	NA	NA	1.14724	0.285438	NA	NA	NA	NA	NA	NA	NA	NA	NA	NA	NA	NA	NA	NA	NA	0	0	missense_cytosolic	Cyto_helix	HB	FALSE	0	FALSE	FALSE	NA	NA	NA	NA	NA	NA	NA	NA	-0.714615	Benign_moderate	-0.69319
A512N	missense	missense	missense	A	512	N	0.9067	0.0690696	NA	NA	1.48872	0.185632	0.412871	0.265535	NA	NA	NA	NA	NA	NA	NA	NA	NA	NA	NA	NA	NA	NA	NA	0	0	missense_cytosolic	Cyto_helix	HB	FALSE	0	FALSE	FALSE	NA	NA	NA	NA	NA	NA	NA	NA	NA	NA	NA
A512P	missense	missense	missense	A	512	P	0.114384	0.0353177	0.374044	0.17092	NA	NA	0.782933	0.223074	NA	NA	NA	NA	NA	NA	NA	NA	NA	NA	NA	NA	NA	NA	NA	0	0	missense_cytosolic	Cyto_helix	HB	FALSE	1	FALSE	FALSE	0	0	0	0	0	NA	NA	NA	0.83835	Path_moderate	1.04462
A512Q	missense	missense	missense	A	512	Q	1.00367	0.0393197	0.965185	0.21004	1.15608	0.258049	1.14825	0.329782	NA	NA	NA	NA	NA	NA	NA	NA	NA	NA	NA	NA	NA	NA	NA	0	0	missense_cytosolic	Cyto_helix	HB	FALSE	0	FALSE	FALSE	NA	NA	NA	NA	NA	0.531189	0.04	0.00204096	-0.798407	Benign_moderate	-0.783535
A512R	missense	missense	missense	A	512	R	0.735065	0.0429106	1.0593	0.103487	0.734766	0.0768256	0.690702	0.214239	NA	NA	NA	NA	NA	NA	NA	NA	NA	NA	NA	NA	NA	NA	NA	0	0	missense_cytosolic	Cyto_helix	HB	FALSE	0	FALSE	FALSE	NA	NA	NA	NA	NA	0.755341	0.73	0.272496	-0.886553	Benign_moderate	-0.878261
A512S	missense	missense	missense	A	512	S	0.974211	0.047607	0.809259	0.109146	1.20123	0.119036	0.830764	0.169088	NA	NA	NA	NA	NA	NA	NA	NA	NA	NA	NA	NA	NA	NA	NA	0	0	missense_cytosolic	Cyto_helix	HB	FALSE	0	FALSE	FALSE	0	0	0	0	0	0.723617	0.75	0.0332673	-0.54569	Benign_supporting	-0.511417
A512T	missense	missense	missense	A	512	T	1.15094	0.0442264	0.987022	0.262127	1.00256	0.137013	1.36191	0.165311	NA	NA	NA	NA	NA	NA	NA	NA	NA	NA	NA	NA	NA	NA	NA	0	0	missense_cytosolic	Cyto_helix	HB	FALSE	0	FALSE	FALSE	0	0	0	0	0	0.42436	0.28	0.00136389	-0.822865	Benign_moderate	-0.809913
A512V	missense	missense	missense	A	512	V	1.10516	0.030351	1.15201	0.184102	1.21974	0.103223	0.75653	0.235268	NA	NA	NA	NA	NA	NA	NA	NA	NA	NA	NA	NA	NA	NA	NA	0	0	missense_cytosolic	Cyto_helix	HB	FALSE	0	FALSE	FALSE	0	0	0	0	0	0.552624	0.75	0.00430741	-0.932024	Benign_moderate	-0.924667
A512W	missense	missense	missense	A	512	W	0.972956	0.040881	0.674146	0.0876777	1.45983	0.0528418	1.501	0.183155	NA	NA	NA	NA	NA	NA	NA	NA	NA	NA	NA	NA	NA	NA	NA	0	0	missense_cytosolic	Cyto_helix	HB	FALSE	0	FALSE	FALSE	NA	NA	NA	NA	NA	0.512697	0.74	0.0478234	-0.206025	No_evidence	-0.144615
A512X	early_nonsense	early_nonsense	early_nonsense	A	512	X	-0.000990317	0.0120862	0.107772	0.120897	0.860374	0.154007	-0.303231	0.256101	NA	NA	NA	NA	NA	NA	NA	NA	NA	NA	NA	NA	NA	NA	NA	0	0	early_nonsense	early_nonsense	early_nonsense	FALSE	3	FALSE	TRUE	NA	NA	NA	NA	NA	NA	NA	NA	1.69939	Path_strong	2.37045
A512Y	missense	missense	missense	A	512	Y	0.873297	0.0348306	0.874908	0.143388	1.31938	0.179944	1.04812	0.483689	NA	NA	NA	NA	NA	NA	NA	NA	NA	NA	NA	NA	NA	NA	NA	0	0	missense_cytosolic	Cyto_helix	HB	FALSE	0	FALSE	FALSE	NA	NA	NA	NA	NA	0.623024	0.42	0.0141288	-0.66955	Benign_moderate	-0.644663
A525A	synon	synon	synon	A	525	A	1.01932	0.0231619	1.16591	0.224327	1.08234	0.0420353	1.11864	0.22436	NA	NA	NA	NA	NA	NA	NA	NA	NA	NA	NA	NA	NA	NA	NA	0	0	synon	synon	synon	FALSE	0	FALSE	FALSE	0	0	0	0	0	NA	NA	NA	-0.935556	Benign_moderate	-0.927718
A525C	missense	missense	missense	A	525	C	0.519051	0.0657278	NA	NA	NA	NA	0.15835	0.356382	NA	NA	NA	NA	NA	NA	NA	NA	NA	NA	NA	NA	NA	NA	NA	0	0	missense_cytosolic	Cyto_helix	HB	FALSE	0	FALSE	FALSE	NA	NA	NA	NA	NA	NA	NA	NA	NA	NA	NA
A525D	missense	missense	missense	A	525	D	0.0627019	0.0143088	-0.225806	0.140643	0.83473	0.151402	-0.326088	0.424962	NA	NA	NA	NA	NA	NA	NA	NA	NA	NA	NA	NA	NA	NA	NA	0	0	missense_cytosolic	Cyto_helix	HB	FALSE	3	FALSE	TRUE	0	0	0	0	0	0.997655	1	1	1.97008	Path_strong	4.46856
A525E	missense	missense	missense	A	525	E	0.0456782	0.0258731	0.273609	0.0372439	NA	NA	0.943665	0.478775	NA	NA	NA	NA	NA	NA	NA	NA	NA	NA	NA	NA	NA	NA	NA	0	0	missense_cytosolic	Cyto_helix	HB	FALSE	1	FALSE	FALSE	NA	NA	NA	NA	NA	NA	NA	NA	1.19819	Path_moderate	1.51661
A525F	missense	missense	missense	A	525	F	0.0756182	0.0352942	0.156422	0.146355	NA	NA	0.402954	0.297207	NA	NA	NA	NA	NA	NA	NA	NA	NA	NA	NA	NA	NA	NA	NA	0	0	missense_cytosolic	Cyto_helix	HB	FALSE	2	FALSE	FALSE	NA	NA	NA	NA	NA	NA	NA	NA	1.57144	Path_strong	2.10897
A525G	missense	missense	missense	A	525	G	0.0624616	0.0331349	0.117478	0.134041	0.878404	0.0936433	0.142986	0.194152	NA	NA	NA	NA	NA	NA	NA	NA	NA	NA	NA	NA	NA	NA	NA	0	0	missense_cytosolic	Cyto_helix	HB	FALSE	2	FALSE	FALSE	0	0	0	0	0	0.989534	1	1	1.67559	Path_strong	2.31748
A525H	missense	missense	missense	A	525	H	0.166761	0.083349	-0.118011	0.0810515	NA	NA	1.13799	0.379277	NA	NA	NA	NA	NA	NA	NA	NA	NA	NA	NA	NA	NA	NA	NA	0	0	missense_cytosolic	Cyto_helix	HB	FALSE	2	FALSE	FALSE	NA	NA	NA	NA	NA	NA	NA	NA	1.96279	Path_strong	3.73008
A525I	missense	missense	missense	A	525	I	0.0778992	0.0492369	NA	NA	0.267777	0.16071	0.526657	0.347942	NA	NA	NA	NA	NA	NA	NA	NA	NA	NA	NA	NA	NA	NA	NA	0	0	missense_cytosolic	Cyto_helix	HB	FALSE	1	FALSE	FALSE	NA	NA	NA	NA	NA	NA	NA	NA	NA	NA	NA
A525K	missense	missense	missense	A	525	K	0.109311	0.0483291	0.760035	0.243116	NA	NA	0.460344	0.467824	NA	NA	NA	NA	NA	NA	NA	NA	NA	NA	NA	NA	NA	NA	NA	0	0	missense_cytosolic	Cyto_helix	HB	FALSE	1	FALSE	FALSE	NA	NA	NA	NA	NA	NA	NA	NA	-0.435142	Benign_supporting	-0.392411
A525L	missense	missense	missense	A	525	L	0.0368489	0.0438456	-0.182143	0.226846	0.595968	0.0769374	-0.399575	0.22091	NA	NA	NA	NA	NA	NA	NA	NA	NA	NA	NA	NA	NA	NA	NA	0	0	missense_cytosolic	Cyto_helix	HB	FALSE	3	FALSE	TRUE	NA	NA	NA	NA	NA	0.998044	1	1	1.96871	Path_strong	4.16274
A525M	missense	missense	missense	A	525	M	0.564774	0.0447442	0.658067	0.0371804	0.723549	0.234345	0.372622	0.19743	NA	NA	NA	NA	NA	NA	NA	NA	NA	NA	NA	NA	NA	NA	NA	0	0	missense_cytosolic	Cyto_helix	HB	FALSE	0	FALSE	FALSE	NA	NA	NA	NA	NA	0.93429	0.95	0.999724	-0.158273	No_evidence	-0.0926841
A525N	missense	missense	missense	A	525	N	0.0908825	0.0511176	0.316278	0.13925	NA	NA	0.580338	0.43127	NA	NA	NA	NA	NA	NA	NA	NA	NA	NA	NA	NA	NA	NA	NA	0	0	missense_cytosolic	Cyto_helix	HB	FALSE	1	FALSE	FALSE	NA	NA	NA	NA	NA	NA	NA	NA	1.04815	Path_moderate	1.31237
A525P	missense	missense	missense	A	525	P	0.0601407	0.0512022	-0.176698	0.0852059	0.469668	0.103148	-0.709136	0.19001	NA	NA	NA	NA	NA	NA	NA	NA	NA	NA	NA	NA	NA	NA	NA	0	0	missense_cytosolic	Cyto_helix	HB	FALSE	3	FALSE	TRUE	0	0	0	0	0	0.998844	1	1	1.96851	Path_strong	4.12523
A525Q	missense	missense	missense	A	525	Q	0.269446	0.068086	0.677692	0.147459	0.717268	0.205976	0.598335	0.278495	NA	NA	NA	NA	NA	NA	NA	NA	NA	NA	NA	NA	NA	NA	NA	0	0	missense_cytosolic	Cyto_helix	HB	FALSE	0	FALSE	FALSE	NA	NA	NA	NA	NA	0.926071	1	1	-0.216358	No_evidence	-0.155837
A525R	missense	missense	missense	A	525	R	0.150199	0.0313401	0.353227	0.127374	0.457125	0.0584092	0.0162265	0.171043	NA	NA	NA	NA	NA	NA	NA	NA	NA	NA	NA	NA	NA	NA	NA	0	0	missense_cytosolic	Cyto_helix	HB	FALSE	1	FALSE	FALSE	NA	NA	NA	NA	NA	0.98789	1	1	0.914615	Path_moderate	1.13996
A525S	missense	missense	missense	A	525	S	0.599293	0.0500352	0.783609	0.085189	0.977101	0.105056	0.285755	0.178765	NA	NA	NA	NA	NA	NA	NA	NA	NA	NA	NA	NA	NA	NA	NA	0	0	missense_cytosolic	Cyto_helix	HB	FALSE	0	FALSE	FALSE	0	0	0	0	0	0.912521	0.8	0.992642	-0.489999	Benign_supporting	-0.451492
A525T	missense	missense	missense	A	525	T	0.142302	0.042157	NA	NA	0.575326	0.167865	0.644507	0.273155	Pathogenic/Likely pathogenic	plp	plp	plp	NA	0.24	NA	NA	NA	NA	NA	NA	0.11	NA	NA	6.2e-07	0	missense_cytosolic	Cyto_helix	HB	FALSE	1	FALSE	FALSE	0	0	0	0	0	NA	NA	NA	NA	NA	NA
A525V	missense	missense	missense	A	525	V	0.0778387	0.030405	0.138355	0.138469	0.502538	0.131798	0.0288136	0.232225	Conflicting classifications of pathogenicity	conflicting	conflicting	conflicting	NA	NA	NA	NA	NA	NA	NA	NA	NA	NA	NA	0	0	missense_cytosolic	Cyto_helix	HB	FALSE	2	FALSE	FALSE	0	0	0	0	0	NA	NA	NA	1.62138	Path_strong	2.20491
A525W	missense	missense	missense	A	525	W	0.221275	0.0571938	0.575702	0.172314	0.953236	0.06928	0.357485	0.31491	NA	NA	NA	NA	NA	NA	NA	NA	NA	NA	NA	NA	NA	NA	NA	0	0	missense_cytosolic	Cyto_helix	HB	FALSE	1	FALSE	FALSE	NA	NA	NA	NA	NA	0.954191	0.98	1	0.106966	No_evidence	0.198268
A525X	early_nonsense	early_nonsense	early_nonsense	A	525	X	0.0135791	0.0316496	-0.00363525	0.169009	1.02318	0.024057	-0.27766	0.305197	NA	NA	NA	NA	NA	NA	NA	NA	NA	NA	NA	NA	NA	NA	NA	0	0	early_nonsense	early_nonsense	early_nonsense	FALSE	3	FALSE	TRUE	NA	NA	NA	NA	NA	NA	NA	NA	1.89676	Path_strong	3.00971
A525Y	missense	missense	missense	A	525	Y	0.0427619	0.037309	0.353097	0.214796	NA	NA	0.986904	0.273877	NA	NA	NA	NA	NA	NA	NA	NA	NA	NA	NA	NA	NA	NA	NA	0	0	missense_cytosolic	Cyto_helix	HB	FALSE	1	FALSE	FALSE	NA	NA	NA	NA	NA	NA	NA	NA	0.915088	Path_moderate	1.14056
A52A	synon	synon	synon	A	52	A	0.930773	0.0547577	1.23749	0.122337	1.23881	0.0991458	1.57953	0.287907	NA	NA	NA	NA	NA	NA	NA	NA	NA	NA	NA	NA	NA	NA	NA	0	0	synon	synon	synon	FALSE	0	FALSE	FALSE	0	0	0	0	0	NA	NA	NA	-0.941174	Benign_moderate	-0.927733
A52C	missense	missense	missense	A	52	C	1.00889	0.0178164	0.944545	0.105068	0.940072	0.145332	1.07872	0.27147	NA	NA	NA	NA	NA	NA	NA	NA	NA	NA	NA	NA	NA	NA	NA	0	0	missense_cytosolic	other_missense	other_missense	FALSE	0	FALSE	FALSE	NA	NA	NA	NA	NA	0.598101	0.16	0.00471576	-0.772959	Benign_moderate	-0.756084
A52D	missense	missense	missense	A	52	D	1.05955	0.0887737	1.23507	0.206281	NA	NA	1.71644	0.348277	NA	NA	NA	NA	NA	NA	NA	NA	NA	NA	NA	NA	NA	NA	NA	0	0	missense_cytosolic	other_missense	other_missense	FALSE	0	FALSE	FALSE	NA	NA	NA	NA	NA	NA	NA	NA	-0.941312	Benign_moderate	-0.928153
A52E	missense	missense	missense	A	52	E	1.13125	0.0256737	0.944364	0.17651	0.91726	0.143994	1.15185	0.367663	NA	NA	NA	NA	NA	NA	NA	NA	NA	NA	NA	NA	NA	NA	NA	0	0	missense_cytosolic	other_missense	other_missense	FALSE	0	FALSE	FALSE	0	0	0	0	0	0.546052	0.22	0.00414595	-0.772725	Benign_moderate	-0.755832
A52F	missense	missense	missense	A	52	F	0.979043	0.0129683	0.886516	0.185643	0.909685	0.0274237	0.936364	0.212506	NA	NA	NA	NA	NA	NA	NA	NA	NA	NA	NA	NA	NA	NA	NA	0	0	missense_cytosolic	other_missense	other_missense	FALSE	0	FALSE	FALSE	NA	NA	NA	NA	NA	0.688146	0.36	0.0164872	-0.688732	Benign_moderate	-0.665313
A52G	missense	missense	missense	A	52	G	1.02732	0.0357234	1.03772	0.0732121	1.00972	0.0437712	1.08102	0.166629	NA	NA	NA	NA	NA	NA	NA	NA	NA	NA	NA	NA	NA	NA	NA	0	0	missense_cytosolic	other_missense	other_missense	FALSE	0	FALSE	FALSE	0	0	0	0	0	0.534095	0.14	0.00198954	-0.870239	Benign_moderate	-0.860857
A52H	missense	missense	missense	A	52	H	0.948663	0.0531906	1.00306	0.24542	0.633072	0.0918814	1.94139	0.260263	NA	NA	NA	NA	NA	NA	NA	NA	NA	NA	NA	NA	NA	NA	NA	0	0	missense_cytosolic	other_missense	other_missense	FALSE	0	FALSE	FALSE	NA	NA	NA	NA	NA	0.297628	0.39	0.00646427	-0.839252	Benign_moderate	-0.82757
A52I	missense	missense	missense	A	52	I	1.00196	0.108716	1.28458	0.217412	1.16291	0.0571809	1.32923	0.490279	NA	NA	NA	NA	NA	NA	NA	NA	NA	NA	NA	NA	NA	NA	NA	0	0	missense_cytosolic	other_missense	other_missense	FALSE	0	FALSE	FALSE	NA	NA	NA	NA	NA	0.299163	0.25	0.000609876	-0.934257	Benign_moderate	-0.913925
A52K	missense	missense	missense	A	52	K	0.767168	0.0318415	NA	NA	0.83227	0.181936	0.83776	0.224758	NA	NA	NA	NA	NA	NA	NA	NA	NA	NA	NA	NA	NA	NA	NA	0	0	missense_cytosolic	other_missense	other_missense	FALSE	0	FALSE	FALSE	NA	NA	NA	NA	NA	NA	NA	NA	NA	NA	NA
A52L	missense	missense	missense	A	52	L	1.22594	0.0297363	1.06248	0.0932546	1.18314	0.0407922	1.42868	0.185094	NA	NA	NA	NA	NA	NA	NA	NA	NA	NA	NA	NA	NA	NA	NA	0	0	missense_cytosolic	other_missense	other_missense	FALSE	0	FALSE	FALSE	NA	NA	NA	NA	NA	0.322155	0.28	0.00090167	-0.888763	Benign_moderate	-0.880607
A52M	missense	missense	missense	A	52	M	1.02467	0.00597161	0.955191	0.113146	1.10559	0.0887912	1.13892	0.200223	NA	NA	NA	NA	NA	NA	NA	NA	NA	NA	NA	NA	NA	NA	NA	0	0	missense_cytosolic	other_missense	other_missense	FALSE	0	FALSE	FALSE	NA	NA	NA	NA	NA	0.542632	0.13	0.00225891	-0.786373	Benign_moderate	-0.770553
A52N	missense	missense	missense	A	52	N	1.0429	0.0378746	1.18929	0.190003	1.10408	0.149411	1.34373	0.393128	NA	NA	NA	NA	NA	NA	NA	NA	NA	NA	NA	NA	NA	NA	NA	0	0	missense_cytosolic	other_missense	other_missense	FALSE	0	FALSE	FALSE	NA	NA	NA	NA	NA	0.337993	0.14	0.000508149	-0.939662	Benign_moderate	-0.93059
A52P	missense	missense	missense	A	52	P	1.09246	0.0152814	0.972951	0.0520189	1.10338	0.112905	1.26075	0.179699	NA	NA	NA	NA	NA	NA	NA	NA	NA	NA	NA	NA	NA	NA	NA	0	0	missense_cytosolic	other_missense	other_missense	FALSE	0	FALSE	FALSE	0	0	0	0	0	0.470132	0.19	0.00135974	-0.807393	Benign_moderate	-0.793227
A52Q	missense	missense	missense	A	52	Q	0.964522	0.0476195	1.0914	0.119009	0.938456	0.191518	1.04895	0.270524	NA	NA	NA	NA	NA	NA	NA	NA	NA	NA	NA	NA	NA	NA	NA	0	0	missense_cytosolic	other_missense	other_missense	FALSE	0	FALSE	FALSE	NA	NA	NA	NA	NA	0.542166	0.07	0.00273013	-0.906728	Benign_moderate	-0.8995
A52R	missense	missense	missense	A	52	R	0.843846	0.0280453	1.05097	0.0543235	0.922009	0.0411254	0.705958	0.118012	NA	NA	NA	NA	NA	NA	NA	NA	NA	NA	NA	NA	NA	NA	NA	0	0	missense_cytosolic	other_missense	other_missense	FALSE	0	FALSE	FALSE	NA	NA	NA	NA	NA	0.714164	0.44	0.0341826	-0.880522	Benign_moderate	-0.871843
A52S	missense	missense	missense	A	52	S	0.949773	0.0342335	0.806096	0.116978	0.98394	0.10339	1.02826	0.183073	NA	NA	NA	NA	NA	NA	NA	NA	NA	NA	NA	NA	NA	NA	NA	0	0	missense_cytosolic	other_missense	other_missense	FALSE	0	FALSE	FALSE	0	0	0	0	0	0.69086	0.47	0.0234996	-0.539048	Benign_supporting	-0.504272
A52T	missense	missense	missense	A	52	T	1.02397	0.031721	0.850503	0.156918	1.00619	0.0604842	1.18056	0.286843	NA	NA	NA	NA	NA	NA	NA	NA	NA	NA	NA	NA	NA	NA	NA	0	0	missense_cytosolic	other_missense	other_missense	FALSE	0	FALSE	FALSE	0	0	0	0	0	0.595885	0.35	0.00626442	-0.626594	Benign_supporting	-0.598441
A52V	missense	missense	missense	A	52	V	1.10533	0.0232489	1.10038	0.106103	0.947415	0.0919957	1.02518	0.151413	NA	NA	NA	NA	NA	NA	NA	NA	NA	NA	NA	NA	NA	NA	NA	0	0	missense_cytosolic	other_missense	other_missense	FALSE	0	FALSE	FALSE	0	0	0	0	0	0.513585	0.22	0.00233236	-0.911519	Benign_moderate	-0.904458
A52W	missense	missense	missense	A	52	W	0.876752	0.0226687	0.98631	0.03679	0.915271	0.0684043	0.776633	0.148378	NA	NA	NA	NA	NA	NA	NA	NA	NA	NA	NA	NA	NA	NA	NA	0	0	missense_cytosolic	other_missense	other_missense	FALSE	0	FALSE	FALSE	NA	NA	NA	NA	NA	0.714573	0.48	0.026633	-0.822107	Benign_moderate	-0.809095
A52X	early_nonsense	early_nonsense	early_nonsense	A	52	X	-0.000579336	0.0222052	-0.137536	0.130945	1.12472	0.133333	-0.205776	0.205495	NA	NA	NA	NA	NA	NA	NA	NA	NA	NA	NA	NA	NA	NA	NA	0	0	early_nonsense	early_nonsense	early_nonsense	FALSE	3	FALSE	TRUE	NA	NA	NA	NA	NA	NA	NA	NA	1.9657	Path_strong	3.85967
A52Y	missense	missense	missense	A	52	Y	1.00666	0.0265244	1.159	0.206278	1.22293	0.0407262	1.12808	0.271648	NA	NA	NA	NA	NA	NA	NA	NA	NA	NA	NA	NA	NA	NA	NA	0	0	missense_cytosolic	other_missense	other_missense	FALSE	0	FALSE	FALSE	NA	NA	NA	NA	NA	0.425076	0.16	0.00097021	-0.933903	Benign_moderate	-0.926327
A532A	synon	synon	synon	A	532	A	1.20048	0.0815639	NA	NA	NA	NA	NA	NA	Likely benign;Conflicting classifications of pathogenicity	blb	blb	NA	NA	NA	NA	NA	NA	NA	NA	NA	NA	NA	NA	0	0	synon	synon	synon	FALSE	0	FALSE	FALSE	0.25	0	0	0	0.25	NA	NA	NA	NA	NA	NA
A532C	missense	missense	missense	A	532	C	NA	NA	NA	NA	NA	NA	1.4575	0.34355	NA	NA	NA	NA	NA	NA	NA	NA	NA	NA	NA	NA	NA	NA	NA	0	0	missense_cytosolic	Cyto_helix	HB	FALSE	0	FALSE	FALSE	NA	NA	NA	NA	NA	NA	NA	NA	NA	NA	NA
A532D	missense	missense	missense	A	532	D	0.758219	0.0392117	1.03684	0.170091	0.825966	0.172711	1.40105	0.362743	NA	NA	NA	NA	NA	NA	NA	NA	NA	NA	NA	NA	NA	NA	NA	0	0	missense_cytosolic	Cyto_helix	HB	FALSE	0	FALSE	FALSE	NA	NA	NA	NA	NA	0.495736	0.47	0.0125727	-0.869521	Benign_moderate	-0.860089
A532E	missense	missense	missense	A	532	E	0.99518	0.0436023	0.955218	0.135329	0.807878	0.139039	1.56987	0.432289	NA	NA	NA	NA	NA	NA	NA	NA	NA	NA	NA	NA	NA	NA	NA	6.42e-07	0	missense_cytosolic	Cyto_helix	HB	FALSE	0	FALSE	FALSE	0.23	0	0	0	0.23	0.422678	0.2	0.00258842	-0.786405	Benign_moderate	-0.770587
A532G	missense	missense	missense	A	532	G	0.676105	0.0237471	0.92477	0.0849338	1.09036	0.28625	0.859702	0.288013	NA	NA	NA	NA	NA	NA	NA	NA	NA	NA	NA	NA	NA	NA	NA	0	0	missense_cytosolic	Cyto_helix	HB	FALSE	0	FALSE	FALSE	0.09	0	0	0	0.09	0.731346	0.79	0.174755	-0.746395	Benign_moderate	-0.727438
A532H	missense	missense	missense	A	532	H	0.532263	0.0333921	NA	NA	NA	NA	NA	NA	NA	NA	NA	NA	NA	NA	NA	NA	NA	NA	NA	NA	NA	NA	NA	0	0	missense_cytosolic	Cyto_helix	HB	FALSE	0	FALSE	FALSE	NA	NA	NA	NA	NA	NA	NA	NA	NA	NA	NA
A532I	missense	missense	missense	A	532	I	0.790062	0.166693	NA	NA	NA	NA	NA	NA	NA	NA	NA	NA	NA	NA	NA	NA	NA	NA	NA	NA	NA	NA	NA	0	0	missense_cytosolic	Cyto_helix	HB	FALSE	0	FALSE	FALSE	NA	NA	NA	NA	NA	NA	NA	NA	NA	NA	NA
A532K	missense	missense	missense	A	532	K	0.218191	0.0428662	0.841754	0.127858	0.295893	0.292114	0.972352	0.267613	NA	NA	NA	NA	NA	NA	NA	NA	NA	NA	NA	NA	NA	NA	NA	0	0	missense_cytosolic	Cyto_helix	HB	FALSE	1	FALSE	FALSE	NA	NA	NA	NA	NA	0.866636	0.8	1	-0.610313	Benign_supporting	-0.580927
A532M	missense	missense	missense	A	532	M	0.778159	0.0583661	0.807682	0.140619	1.0347	0.0163816	1.21365	0.274848	NA	NA	NA	NA	NA	NA	NA	NA	NA	NA	NA	NA	NA	NA	NA	0	0	missense_cytosolic	Cyto_helix	HB	FALSE	0	FALSE	FALSE	NA	NA	NA	NA	NA	0.653657	0.56	0.0461881	-0.542388	Benign_supporting	-0.507864
A532N	missense	missense	missense	A	532	N	0.691323	0.0483176	1.36341	0.121853	NA	NA	1.57684	0.412992	NA	NA	NA	NA	NA	NA	NA	NA	NA	NA	NA	NA	NA	NA	NA	0	0	missense_cytosolic	Cyto_helix	HB	FALSE	0	FALSE	FALSE	NA	NA	NA	NA	NA	NA	NA	NA	-0.906799	Benign_moderate	-0.868358
A532P	missense	missense	missense	A	532	P	0.0769097	0.056871	NA	NA	NA	NA	0.548522	0.368194	NA	NA	NA	NA	NA	NA	NA	NA	NA	NA	NA	NA	NA	NA	NA	0	0	missense_cytosolic	Cyto_helix	HB	FALSE	1	FALSE	FALSE	0	0	0	0	0	NA	NA	NA	NA	NA	NA
A532Q	missense	missense	missense	A	532	Q	0.760577	0.225544	NA	NA	NA	NA	2.08615	0.389091	NA	NA	NA	NA	NA	NA	NA	NA	NA	NA	NA	NA	NA	NA	NA	0	0	missense_cytosolic	Cyto_helix	HB	FALSE	0	FALSE	FALSE	NA	NA	NA	NA	NA	NA	NA	NA	NA	NA	NA
A532R	missense	missense	missense	A	532	R	0.244299	0.0283464	0.357323	0.184934	NA	NA	1.23135	0.30946	NA	NA	NA	NA	NA	NA	NA	NA	NA	NA	NA	NA	NA	NA	NA	0	0	missense_cytosolic	Cyto_helix	HB	FALSE	1	FALSE	FALSE	NA	NA	NA	NA	NA	NA	NA	NA	0.899656	Path_moderate	1.1211
A532S	missense	missense	missense	A	532	S	0.937969	0.0154891	0.952282	0.170243	1.12949	0.103365	1.08518	0.257279	NA	NA	NA	NA	NA	NA	NA	NA	NA	NA	NA	NA	NA	NA	NA	6.42e-07	0	missense_cytosolic	Cyto_helix	HB	FALSE	0	FALSE	FALSE	0	0	0	0	0	0.581009	0.18	0.00367574	-0.782768	Benign_moderate	-0.766664
A532T	missense	missense	missense	A	532	T	0.857284	0.121226	0.820268	0.17029	0.692888	0.0947037	0.922925	0.247251	NA	NA	NA	NA	NA	NA	NA	NA	NA	NA	NA	NA	NA	NA	NA	0	0	missense_cytosolic	Cyto_helix	HB	FALSE	0	FALSE	FALSE	0	0	0	0	0	0.766673	0.59	0.218735	-0.568322	Benign_supporting	-0.535761
A532V	missense	missense	missense	A	532	V	0.780545	0.0563646	1.04957	0.146942	0.873284	0.154612	0.895572	0.305259	Uncertain significance	vus	vus	vus	NA	NA	NA	NA	NA	NA	NA	NA	NA	NA	NA	1.92493e-06	2.9e-07	missense_cytosolic	Cyto_helix	HB	FALSE	0	FALSE	FALSE	0.13	0	0	0	0.13	NA	NA	NA	-0.879475	Benign_moderate	-0.870727
A532X	early_nonsense	early_nonsense	early_nonsense	A	532	X	-0.0280333	0.015613	0.392541	0.250997	0.674946	0.287367	0.545474	0.394318	NA	NA	NA	NA	NA	NA	NA	NA	NA	NA	NA	NA	NA	NA	NA	0	0	early_nonsense	early_nonsense	early_nonsense	FALSE	1	FALSE	FALSE	NA	NA	NA	NA	NA	NA	NA	NA	0.770159	Path_moderate	0.960997
A532Y	missense	missense	missense	A	532	Y	0.477752	0.064459	0.95488	0.104826	NA	NA	1.46614	0.27252	NA	NA	NA	NA	NA	NA	NA	NA	NA	NA	NA	NA	NA	NA	NA	0	0	missense_cytosolic	Cyto_helix	HB	FALSE	0	FALSE	FALSE	NA	NA	NA	NA	NA	NA	NA	NA	-0.78599	Benign_moderate	-0.770139
A55A	synon	synon	synon	A	55	A	1.044	0.0474196	1.02821	0.193526	0.99634	0.155791	1.15562	0.297647	Likely benign	blb	blb	NA	NA	NA	NA	NA	NA	NA	NA	NA	NA	NA	NA	0	0	synon	synon	synon	FALSE	0	FALSE	FALSE	0	0	0	0	0	NA	NA	NA	-0.862324	Benign_moderate	-0.852376
A55C	missense	missense	missense	A	55	C	1.01876	0.0151695	0.971244	0.111585	1.05777	0.0689462	0.862053	0.269215	NA	NA	NA	NA	NA	NA	NA	NA	NA	NA	NA	NA	NA	NA	NA	0	0	missense_cytosolic	other_missense	other_missense	FALSE	0	FALSE	FALSE	NA	NA	NA	NA	NA	0.646893	0.67	0.0063712	-0.805445	Benign_moderate	-0.791127
A55D	missense	missense	missense	A	55	D	1.08501	0.0347121	0.964301	0.095742	0.98127	0.183488	1.19123	0.247249	NA	NA	NA	NA	NA	NA	NA	NA	NA	NA	NA	NA	NA	NA	NA	0	0	missense_cytosolic	other_missense	other_missense	FALSE	0	FALSE	FALSE	NA	NA	NA	NA	NA	0.521252	0.22	0.0023006	-0.797365	Benign_moderate	-0.782411
A55E	missense	missense	missense	A	55	E	0.973474	0.0442074	1.12378	0.20718	0.950914	0.047174	1.1049	0.184464	NA	NA	NA	NA	NA	NA	NA	NA	NA	NA	NA	NA	NA	NA	NA	0	0	missense_cytosolic	other_missense	other_missense	FALSE	0	FALSE	FALSE	0	0	0	0	0	0.498954	0.14	0.00188907	-0.922281	Benign_moderate	-0.915362
A55F	missense	missense	missense	A	55	F	1.00378	0.0108298	0.780168	0.131088	0.912419	0.0877896	0.948619	0.223392	NA	NA	NA	NA	NA	NA	NA	NA	NA	NA	NA	NA	NA	NA	NA	0	0	missense_cytosolic	other_missense	other_missense	FALSE	0	FALSE	FALSE	NA	NA	NA	NA	NA	0.726596	0.88	0.0460008	-0.482211	Benign_supporting	-0.443108
A55G	missense	missense	missense	A	55	G	1.00437	0.0269719	1.04325	0.0660139	0.917706	0.0431482	1.10357	0.151219	NA	NA	NA	NA	NA	NA	NA	NA	NA	NA	NA	NA	NA	NA	NA	0	0	missense_cytosolic	other_missense	other_missense	FALSE	0	FALSE	FALSE	0	0	0	0	0	0.540524	0.06	0.00258336	-0.874633	Benign_moderate	-0.865558
A55H	missense	missense	missense	A	55	H	0.286323	0.0389059	0.717869	0.269089	0.699445	0.170445	0.645187	0.281986	NA	NA	NA	NA	NA	NA	NA	NA	NA	NA	NA	NA	NA	NA	NA	0	0	missense_cytosolic	other_missense	other_missense	FALSE	0	FALSE	FALSE	NA	NA	NA	NA	NA	0.913902	0.92	0.999998	-0.32829	Benign_supporting	-0.277096
A55I	missense	missense	missense	A	55	I	1.01783	0.024603	1.34596	0.190857	0.868783	0.130283	0.767297	0.327062	NA	NA	NA	NA	NA	NA	NA	NA	NA	NA	NA	NA	NA	NA	NA	0	0	missense_cytosolic	other_missense	other_missense	FALSE	0	FALSE	FALSE	NA	NA	NA	NA	NA	0.51391	0.59	0.0123368	-0.914379	Benign_moderate	-0.880711
A55K	missense	missense	missense	A	55	K	0.740909	0.049469	0.953659	0.192583	0.76147	0.037999	1.20428	0.270989	NA	NA	NA	NA	NA	NA	NA	NA	NA	NA	NA	NA	NA	NA	NA	0	0	missense_cytosolic	other_missense	other_missense	FALSE	0	FALSE	FALSE	NA	NA	NA	NA	NA	0.628304	0.53	0.0616119	-0.78448	Benign_moderate	-0.768511
A55L	missense	missense	missense	A	55	L	1.02505	0.0129404	1.07795	0.118274	1.02969	0.127168	0.850143	0.162192	NA	NA	NA	NA	NA	NA	NA	NA	NA	NA	NA	NA	NA	NA	NA	0	0	missense_cytosolic	other_missense	other_missense	FALSE	0	FALSE	FALSE	NA	NA	NA	NA	NA	0.599762	0.46	0.00402027	-0.898863	Benign_moderate	-0.891275
A55M	missense	missense	missense	A	55	M	1.05586	0.0174539	1.12979	0.138244	0.916212	0.0546757	1.29671	0.29542	NA	NA	NA	NA	NA	NA	NA	NA	NA	NA	NA	NA	NA	NA	NA	0	0	missense_cytosolic	other_missense	other_missense	FALSE	0	FALSE	FALSE	NA	NA	NA	NA	NA	0.407479	0.26	0.00101008	-0.924646	Benign_moderate	-0.917693
A55N	missense	missense	missense	A	55	N	0.992696	0.0374023	0.908356	0.147838	0.861914	0.0953806	1.41918	0.279933	NA	NA	NA	NA	NA	NA	NA	NA	NA	NA	NA	NA	NA	NA	NA	0	0	missense_cytosolic	other_missense	other_missense	FALSE	0	FALSE	FALSE	NA	NA	NA	NA	NA	0.499546	0.15	0.00367886	-0.72268	Benign_moderate	-0.701879
A55P	missense	missense	missense	A	55	P	1.02419	0.00372994	1.03742	0.0980517	1.06301	0.0755952	0.557979	0.167301	NA	NA	NA	NA	NA	NA	NA	NA	NA	NA	NA	NA	NA	NA	NA	0	0	missense_cytosolic	other_missense	other_missense	FALSE	0	FALSE	FALSE	0	0	0	0	0	0.717918	0.79	0.0197723	-0.869993	Benign_moderate	-0.860594
A55Q	missense	missense	missense	A	55	Q	1.04655	0.00843849	1.01802	0.1295	1.05062	0.0569027	0.693636	0.1971	NA	NA	NA	NA	NA	NA	NA	NA	NA	NA	NA	NA	NA	NA	NA	0	0	missense_cytosolic	other_missense	other_missense	FALSE	0	FALSE	FALSE	NA	NA	NA	NA	NA	0.678943	0.88	0.0104351	-0.853362	Benign_moderate	-0.842752
A55R	missense	missense	missense	A	55	R	0.812907	0.024166	0.858146	0.0847026	0.818377	0.0428247	0.884348	0.16953	NA	NA	NA	NA	NA	NA	NA	NA	NA	NA	NA	NA	NA	NA	NA	0	0	missense_cytosolic	other_missense	other_missense	FALSE	0	FALSE	FALSE	NA	NA	NA	NA	NA	0.757202	0.63	0.127182	-0.640434	Benign_moderate	-0.61333
A55S	missense	missense	missense	A	55	S	1.00612	0.0263389	1.07575	0.064549	0.932014	0.0297261	0.812005	0.173897	NA	NA	NA	NA	NA	NA	NA	NA	NA	NA	NA	NA	NA	NA	NA	0	0	missense_cytosolic	other_missense	other_missense	FALSE	0	FALSE	FALSE	0	0	0	0	0	0.632336	0.29	0.00684703	-0.897494	Benign_moderate	-0.889835
A55T	missense	missense	missense	A	55	T	0.971191	0.0179157	0.633122	0.132278	1.06391	0.0410658	1.2147	0.176431	NA	NA	NA	NA	NA	NA	NA	NA	NA	NA	NA	NA	NA	NA	NA	0	0	missense_cytosolic	other_missense	other_missense	FALSE	0	FALSE	FALSE	0	0	0	0	0	0.693831	0.66	0.11033	-0.0814188	No_evidence	-0.00884496
A55V	missense	missense	missense	A	55	V	1.06589	0.00850374	1.05709	0.16492	0.978889	0.0122287	1.05006	0.122685	NA	NA	NA	NA	NA	NA	NA	NA	NA	NA	NA	NA	NA	NA	NA	5.75285e-06	1.49e-06	missense_cytosolic	other_missense	other_missense	FALSE	0	FALSE	FALSE	0	0	0	0	0	0.531525	0.09	0.00215937	-0.884983	Benign_moderate	-0.876592
A55W	missense	missense	missense	A	55	W	0.843216	0.0163828	0.867813	0.186853	1.1967	0.0397532	0.933811	0.174659	NA	NA	NA	NA	NA	NA	NA	NA	NA	NA	NA	NA	NA	NA	NA	0	0	missense_cytosolic	other_missense	other_missense	FALSE	0	FALSE	FALSE	NA	NA	NA	NA	NA	0.688945	0.58	0.0267429	-0.657433	Benign_moderate	-0.631622
A55X	early_nonsense	early_nonsense	early_nonsense	A	55	X	0.00527672	0.00883976	0.26177	0.22221	1.12116	0.100398	0.0204231	0.222286	NA	NA	NA	NA	NA	NA	NA	NA	NA	NA	NA	NA	NA	NA	NA	0	0	early_nonsense	early_nonsense	early_nonsense	FALSE	1	FALSE	FALSE	NA	NA	NA	NA	NA	NA	NA	NA	1.23881	Path_moderate	1.57429
A55Y	missense	missense	missense	A	55	Y	1.00708	0.0274513	1.26227	0.149538	0.773665	0.222408	0.979689	0.279338	NA	NA	NA	NA	NA	NA	NA	NA	NA	NA	NA	NA	NA	NA	NA	0	0	missense_cytosolic	other_missense	other_missense	FALSE	0	FALSE	FALSE	NA	NA	NA	NA	NA	0.491329	0.4	0.00642739	-0.938512	Benign_moderate	-0.921786
A58A	synon	synon	synon	A	58	A	0.995725	0.0311401	0.810668	0.218895	0.799961	0.111196	0.86576	0.314087	Likely benign	blb	blb	NA	NA	NA	NA	NA	NA	NA	NA	NA	NA	NA	NA	0	0	synon	synon	synon	FALSE	0	FALSE	FALSE	0	0	0	0	0	NA	NA	NA	-0.548631	Benign_supporting	-0.51458
A58C	missense	missense	missense	A	58	C	1.03178	0.0460744	1.23539	0.203449	0.781606	0.120466	0.851086	0.258886	NA	NA	NA	NA	NA	NA	NA	NA	NA	NA	NA	NA	NA	NA	NA	0	0	missense_cytosolic	other_missense	other_missense	FALSE	0	FALSE	FALSE	NA	NA	NA	NA	NA	0.549596	0.54	0.0095654	-0.941295	Benign_moderate	-0.928098
A58D	missense	missense	missense	A	58	D	1.07349	0.0198613	1.33011	0.254325	0.937222	0.0421173	0.523909	0.27323	Uncertain significance	vus	vus	vus	NA	NA	NA	NA	NA	NA	NA	NA	NA	NA	NA	0	0	missense_cytosolic	other_missense	other_missense	FALSE	0	FALSE	FALSE	0	0	0	0	0	NA	NA	NA	-0.920572	Benign_moderate	-0.890851
A58E	missense	missense	missense	A	58	E	1.14216	0.0409036	1.23964	0.27079	1.04134	0.0947852	1.05387	0.239787	NA	NA	NA	NA	NA	NA	NA	NA	NA	NA	NA	NA	NA	NA	NA	0	0	missense_cytosolic	other_missense	other_missense	FALSE	0	FALSE	FALSE	NA	NA	NA	NA	NA	0.406586	0.22	0.00155643	-0.941032	Benign_moderate	-0.927335
A58F	missense	missense	missense	A	58	F	1.02599	0.0367547	1.01924	0.220664	1.00492	0.14191	0.69768	0.466529	NA	NA	NA	NA	NA	NA	NA	NA	NA	NA	NA	NA	NA	NA	NA	0	0	missense_cytosolic	other_missense	other_missense	FALSE	0	FALSE	FALSE	NA	NA	NA	NA	NA	0.686686	0.7	0.0116433	-0.854455	Benign_moderate	-0.843926
A58G	missense	missense	missense	A	58	G	1.03359	0.0215854	1.22415	0.160144	0.86259	0.126496	1.20127	0.228193	NA	NA	NA	NA	NA	NA	NA	NA	NA	NA	NA	NA	NA	NA	NA	0	0	missense_cytosolic	other_missense	other_missense	FALSE	0	FALSE	FALSE	0	0	0	0	0	0.406952	0.12	0.00162397	-0.941662	Benign_moderate	-0.929689
A58H	missense	missense	missense	A	58	H	0.979699	0.058646	1.39763	0.200725	NA	NA	1.71394	0.167133	NA	NA	NA	NA	NA	NA	NA	NA	NA	NA	NA	NA	NA	NA	NA	0	0	missense_cytosolic	other_missense	other_missense	FALSE	0	FALSE	FALSE	NA	NA	NA	NA	NA	NA	NA	NA	-0.889875	Benign_moderate	-0.84071
A58I	missense	missense	missense	A	58	I	1.02466	0.0485506	1.08748	0.0990581	NA	NA	1.67091	0.402127	NA	NA	NA	NA	NA	NA	NA	NA	NA	NA	NA	NA	NA	NA	NA	0	0	missense_cytosolic	other_missense	other_missense	FALSE	0	FALSE	FALSE	NA	NA	NA	NA	NA	NA	NA	NA	-0.904522	Benign_moderate	-0.897203
A58K	missense	missense	missense	A	58	K	0.704805	0.0589224	0.89139	0.178212	0.785454	0.142473	0.789056	0.311613	NA	NA	NA	NA	NA	NA	NA	NA	NA	NA	NA	NA	NA	NA	NA	0	0	missense_cytosolic	other_missense	other_missense	FALSE	0	FALSE	FALSE	NA	NA	NA	NA	NA	0.791298	0.66	0.447064	-0.696549	Benign_moderate	-0.67373
A58L	missense	missense	missense	A	58	L	1.12735	0.0186407	1.10279	0.0999329	1.091	0.0634828	0.719652	0.173107	NA	NA	NA	NA	NA	NA	NA	NA	NA	NA	NA	NA	NA	NA	NA	0	0	missense_cytosolic	other_missense	other_missense	FALSE	0	FALSE	FALSE	NA	NA	NA	NA	NA	0.605598	0.31	0.00642351	-0.912745	Benign_moderate	-0.905719
A58M	missense	missense	missense	A	58	M	1.18314	0.0551305	0.928371	0.223786	1.12304	0.129035	0.553685	0.303882	NA	NA	NA	NA	NA	NA	NA	NA	NA	NA	NA	NA	NA	NA	NA	0	0	missense_cytosolic	other_missense	other_missense	FALSE	0	FALSE	FALSE	NA	NA	NA	NA	NA	0.730588	0.75	0.0479803	-0.751394	Benign_moderate	-0.732827
A58N	missense	missense	missense	A	58	N	0.994386	0.0501251	1.13633	0.0644469	1.0021	0.134389	1.39443	0.240937	NA	NA	NA	NA	NA	NA	NA	NA	NA	NA	NA	NA	NA	NA	NA	0	0	missense_cytosolic	other_missense	other_missense	FALSE	0	FALSE	FALSE	NA	NA	NA	NA	NA	0.369165	0.18	0.000651993	-0.927043	Benign_moderate	-0.920016
A58P	missense	missense	missense	A	58	P	1.02749	0.0377325	0.832793	0.180482	1.12813	0.179908	0.30229	0.234126	NA	NA	NA	NA	NA	NA	NA	NA	NA	NA	NA	NA	NA	NA	NA	0	0	missense_cytosolic	other_missense	other_missense	FALSE	0	FALSE	FALSE	0	0	0	0	0	0.850457	0.69	0.327304	-0.593148	Benign_supporting	-0.562464
A58Q	missense	missense	missense	A	58	Q	0.960697	0.0434012	1.21075	0.0846544	1.0213	0.0251158	0.799285	0.215197	NA	NA	NA	NA	NA	NA	NA	NA	NA	NA	NA	NA	NA	NA	NA	0	0	missense_cytosolic	other_missense	other_missense	FALSE	0	FALSE	FALSE	NA	NA	NA	NA	NA	0.565001	0.68	0.00512617	-0.941463	Benign_moderate	-0.930761
A58R	missense	missense	missense	A	58	R	0.844438	0.0188333	1.01773	0.167429	0.887301	0.0739461	1.20824	0.138224	NA	NA	NA	NA	NA	NA	NA	NA	NA	NA	NA	NA	NA	NA	NA	0	0	missense_cytosolic	other_missense	other_missense	FALSE	0	FALSE	FALSE	NA	NA	NA	NA	NA	0.55351	0.25	0.00629717	-0.853098	Benign_moderate	-0.842467
A58S	missense	missense	missense	A	58	S	1.04442	0.0352612	0.9298	0.0647304	0.917503	0.0859535	1.11147	0.211174	NA	NA	NA	NA	NA	NA	NA	NA	NA	NA	NA	NA	NA	NA	NA	0	0	missense_cytosolic	other_missense	other_missense	FALSE	0	FALSE	FALSE	0	0	0	0	0	0.588647	0.27	0.00489137	-0.753357	Benign_moderate	-0.734944
A58T	missense	missense	missense	A	58	T	0.94528	0.0696288	1.01258	0.277252	NA	NA	0.645588	0.362741	Uncertain significance	vus	vus	vus	NA	NA	NA	NA	NA	NA	NA	NA	NA	NA	NA	8.11e-07	0	missense_cytosolic	other_missense	other_missense	FALSE	0	FALSE	FALSE	0	0	0	0	0	NA	NA	NA	-0.848363	Benign_moderate	-0.837377
A58V	missense	missense	missense	A	58	V	1.0949	0.0246117	0.831048	0.159139	0.928021	0.0845915	0.441608	0.234405	NA	NA	NA	NA	NA	NA	NA	NA	NA	NA	NA	NA	NA	NA	NA	7.95e-07	0	missense_cytosolic	other_missense	other_missense	FALSE	0	FALSE	FALSE	0	0	0	0	0	0.828553	0.58	0.241981	-0.589748	Benign_supporting	-0.558806
A58W	missense	missense	missense	A	58	W	1.0442	0.0284127	0.951598	0.194591	1.18272	0.0234506	0.877868	0.151398	NA	NA	NA	NA	NA	NA	NA	NA	NA	NA	NA	NA	NA	NA	NA	0	0	missense_cytosolic	other_missense	other_missense	FALSE	0	FALSE	FALSE	NA	NA	NA	NA	NA	0.629123	0.79	0.00579978	-0.781914	Benign_moderate	-0.765743
A58X	early_nonsense	early_nonsense	early_nonsense	A	58	X	-0.0462935	0.0120289	-0.185598	0.0740549	1.22113	0.209442	-0.117206	0.305966	NA	NA	NA	NA	NA	NA	NA	NA	NA	NA	NA	NA	NA	NA	NA	0	0	early_nonsense	early_nonsense	early_nonsense	FALSE	3	FALSE	TRUE	NA	NA	NA	NA	NA	NA	NA	NA	1.96883	Path_strong	4.18662
A58Y	missense	missense	missense	A	58	Y	1.05821	0.0464337	1.03287	0.167865	1.03801	0.193047	1.14676	0.304336	NA	NA	NA	NA	NA	NA	NA	NA	NA	NA	NA	NA	NA	NA	NA	0	0	missense_cytosolic	other_missense	other_missense	FALSE	0	FALSE	FALSE	NA	NA	NA	NA	NA	0.499819	0.08	0.00147738	-0.866255	Benign_moderate	-0.856591
A590A	synon	synon	synon	A	590	A	1.04495	0.0285141	1.43992	0.164579	0.922173	0.173404	0.97658	0.278384	Likely benign	blb	blb	NA	NA	NA	NA	NA	NA	NA	NA	NA	NA	NA	NA	0	0	synon	synon	synon	FALSE	0	FALSE	FALSE	0	0	0	0	0	NA	NA	NA	-0.865864	Benign_moderate	-0.800761
A590C	missense	missense	missense	A	590	C	0.87043	0.0554072	0.751054	0.167777	0.904563	0.0965753	0.719265	0.260667	NA	NA	NA	NA	NA	NA	NA	NA	NA	NA	NA	NA	NA	NA	NA	0	0	missense_cytosolic	Cyto_helix	HD	FALSE	0	FALSE	FALSE	NA	NA	NA	NA	NA	0.821588	0.86	0.304257	-0.413318	Benign_supporting	-0.368887
A590E	missense	missense	missense	A	590	E	1.03255	0.0633364	1.02252	0.239538	NA	NA	0.69582	0.38925	NA	NA	NA	NA	NA	NA	NA	NA	NA	NA	NA	NA	NA	NA	NA	0	0	missense_cytosolic	Cyto_helix	HD	FALSE	0	FALSE	FALSE	NA	NA	NA	NA	NA	NA	NA	NA	-0.857386	Benign_moderate	-0.847075
A590F	missense	missense	missense	A	590	F	0.0848976	0.016814	0.869603	0.119191	1.17424	0.220872	0.708964	0.286215	NA	NA	NA	NA	NA	NA	NA	NA	NA	NA	NA	NA	NA	NA	NA	0	0	missense_cytosolic	Cyto_helix	HD	FALSE	1	FALSE	FALSE	NA	NA	NA	NA	NA	0.863692	0.73	1	-0.660518	Benign_moderate	-0.634941
A590G	missense	missense	missense	A	590	G	0.95223	0.0656456	0.699649	0.26507	1.18718	0.275216	0.945389	0.309593	NA	NA	NA	NA	NA	NA	NA	NA	NA	NA	NA	NA	NA	NA	NA	0	0	missense_cytosolic	Cyto_helix	HD	FALSE	0	FALSE	FALSE	0	0	0	0	0	0.740014	0.83	0.093536	-0.278724	No_evidence	-0.223466
A590H	missense	missense	missense	A	590	H	1.05326	0.0632478	1.25435	0.120281	1.25435	0.0307729	1.12223	0.375718	NA	NA	NA	NA	NA	NA	NA	NA	NA	NA	NA	NA	NA	NA	NA	0	0	missense_cytosolic	Cyto_helix	HD	FALSE	0	FALSE	FALSE	NA	NA	NA	NA	NA	0.363893	0.11	0.000975674	-0.939605	Benign_moderate	-0.92401
A590I	missense	missense	missense	A	590	I	0.258045	0.0334051	0.981695	0.150748	0.959041	0.260555	0.346581	0.159223	NA	NA	NA	NA	NA	NA	NA	NA	NA	NA	NA	NA	NA	NA	NA	0	0	missense_cytosolic	Cyto_helix	HD	FALSE	0	FALSE	FALSE	NA	NA	NA	NA	NA	0.894888	0.76	0.999993	-0.817129	Benign_moderate	-0.803728
A590K	missense	missense	missense	A	590	K	0.0254952	0.0223879	0.345381	0.211447	NA	NA	1.00754	0.326053	NA	NA	NA	NA	NA	NA	NA	NA	NA	NA	NA	NA	NA	NA	NA	0	0	missense_cytosolic	Cyto_helix	HD	FALSE	1	FALSE	FALSE	NA	NA	NA	NA	NA	NA	NA	NA	0.943192	Path_moderate	1.17623
A590L	missense	missense	missense	A	590	L	0.0734011	0.0324481	0.403146	0.0860532	0.775054	0.00595701	0.511273	0.161939	NA	NA	NA	NA	NA	NA	NA	NA	NA	NA	NA	NA	NA	NA	NA	0	0	missense_cytosolic	Cyto_helix	HD	FALSE	1	FALSE	FALSE	NA	NA	NA	NA	NA	0.96776	1	1	0.730943	Path_moderate	0.913525
A590M	missense	missense	missense	A	590	M	0.849672	0.0590318	1.02094	0.125489	0.597902	0.229103	1.24132	0.246734	NA	NA	NA	NA	NA	NA	NA	NA	NA	NA	NA	NA	NA	NA	NA	0	0	missense_cytosolic	Cyto_helix	HD	FALSE	0	FALSE	FALSE	NA	NA	NA	NA	NA	0.578405	0.42	0.0377125	-0.855977	Benign_moderate	-0.845561
A590N	missense	missense	missense	A	590	N	0.677878	0.0328741	0.998378	0.224663	1.2569	0.178415	0.631633	0.419733	NA	NA	NA	NA	NA	NA	NA	NA	NA	NA	NA	NA	NA	NA	NA	0	0	missense_cytosolic	Cyto_helix	HD	FALSE	0	FALSE	FALSE	NA	NA	NA	NA	NA	0.751315	0.82	0.265089	-0.834603	Benign_moderate	-0.822564
A590P	missense	missense	missense	A	590	P	0.0674729	0.0194219	0.238748	0.177983	0.421535	0.139886	0.713469	0.307404	Uncertain significance	vus	vus	vus	NA	NA	NA	NA	NA	NA	NA	NA	NA	NA	NA	0	0	missense_cytosolic	Cyto_helix	HD	FALSE	2	FALSE	FALSE	0	0	0	0	0	NA	NA	NA	1.31627	Path_strong	1.68777
A590Q	missense	missense	missense	A	590	Q	0.813822	0.0365907	0.890091	0.123798	NA	NA	0.329785	0.31779	NA	NA	NA	NA	NA	NA	NA	NA	NA	NA	NA	NA	NA	NA	NA	0	0	missense_cytosolic	Cyto_helix	HD	FALSE	0	FALSE	FALSE	NA	NA	NA	NA	NA	NA	NA	NA	-0.694479	Benign_moderate	-0.671501
A590R	missense	missense	missense	A	590	R	0.0856091	0.0293135	0.48402	0.140541	0.742185	0.0743845	0.570572	0.220445	NA	NA	NA	NA	NA	NA	NA	NA	NA	NA	NA	NA	NA	NA	NA	0	0	missense_cytosolic	Cyto_helix	HD	FALSE	1	FALSE	FALSE	NA	NA	NA	NA	NA	0.958577	1	1	0.432295	Path_supporting	0.563651
A590S	missense	missense	missense	A	590	S	0.952949	0.0524607	0.849849	0.09323	0.682221	0.130857	1.24546	0.155252	NA	NA	NA	NA	NA	NA	NA	NA	NA	NA	NA	NA	NA	NA	NA	6.2e-07	0	missense_cytosolic	Cyto_helix	HD	FALSE	0	FALSE	FALSE	0	0	0	0	0	0.631055	0.33	0.0355045	-0.625393	Benign_supporting	-0.597149
A590T	missense	missense	missense	A	590	T	0.131132	0.0375222	0.382236	0.191505	0.531282	0.22245	0.423836	0.355656	Conflicting classifications of pathogenicity	conflicting	conflicting	conflicting	NA	NA	NA	NA	NA	NA	NA	NA	NA	NA	NA	4.95805e-06	1.24e-06	missense_cytosolic	Cyto_helix	HD	FALSE	1	FALSE	FALSE	0	0	0	0	0	NA	NA	NA	0.808188	Path_moderate	1.00746
A590V	missense	missense	missense	A	590	V	0.703093	0.0338194	0.624781	0.230633	0.983196	0.0769742	0.672779	0.219957	NA	NA	NA	NA	NA	NA	NA	NA	NA	NA	NA	NA	NA	NA	NA	6.2e-07	0	missense_cytosolic	Cyto_helix	HD	FALSE	0	FALSE	FALSE	0	0	0	0	0	0.87863	0.94	0.956851	-0.0550036	No_evidence	0.0200509
A590W	missense	missense	missense	A	590	W	0.0972038	0.0358446	NA	NA	NA	NA	1.1297	0.27709	NA	NA	NA	NA	NA	NA	NA	NA	NA	NA	NA	NA	NA	NA	NA	0	0	missense_cytosolic	Cyto_helix	HD	FALSE	1	FALSE	FALSE	NA	NA	NA	NA	NA	NA	NA	NA	NA	NA	NA
A590X	early_nonsense	early_nonsense	early_nonsense	A	590	X	0.000603894	0.00799955	0.458892	0.219461	NA	NA	0.491181	0.302696	NA	NA	NA	NA	NA	NA	NA	NA	NA	NA	NA	NA	NA	NA	NA	0	0	early_nonsense	early_nonsense	early_nonsense	FALSE	1	FALSE	FALSE	NA	NA	NA	NA	NA	NA	NA	NA	0.524619	Path_supporting	0.669927
A590Y	missense	missense	missense	A	590	Y	0.102651	0.0260671	0.5674	0.214853	0.689165	0.22146	0.894955	0.210276	NA	NA	NA	NA	NA	NA	NA	NA	NA	NA	NA	NA	NA	NA	NA	0	0	missense_cytosolic	Cyto_helix	HD	FALSE	1	FALSE	FALSE	NA	NA	NA	NA	NA	0.921676	1	1	0.135361	No_evidence	0.229719
A607A	synon	synon	synon	A	607	A	1.02611	0.0224668	1.09866	0.100539	1.08526	0.0192956	0.971298	0.173347	NA	NA	NA	NA	NA	NA	NA	NA	NA	NA	NA	NA	NA	NA	NA	0	0	synon	synon	synon	FALSE	0	FALSE	FALSE	0	0	0	0	0	NA	NA	NA	-0.910632	Benign_moderate	-0.903544
A607C	missense	missense	missense	A	607	C	1.00674	0.0182619	0.868696	0.162349	1.56861	0.17237	0.512572	0.296971	NA	NA	NA	NA	NA	NA	NA	NA	NA	NA	NA	NA	NA	NA	NA	0	0	missense_cytosolic	Cyto_helix	HD	FALSE	0	FALSE	FALSE	NA	NA	NA	NA	NA	0.749651	0.63	0.208486	-0.658957	Benign_moderate	-0.633262
A607D	missense	missense	missense	A	607	D	1.09543	0.0722513	1.17725	0.10128	0.92661	0.155033	0.808849	0.420404	NA	NA	NA	NA	NA	NA	NA	NA	NA	NA	NA	NA	NA	NA	NA	0	0	missense_cytosolic	Cyto_helix	HD	FALSE	0	FALSE	FALSE	NA	NA	NA	NA	NA	0.562295	0.59	0.00540393	-0.937833	Benign_moderate	-0.929464
A607E	missense	missense	missense	A	607	E	1.04637	0.0263348	0.98971	0.109901	0.97633	0.189565	0.965917	0.266012	NA	NA	NA	NA	NA	NA	NA	NA	NA	NA	NA	NA	NA	NA	NA	6.36e-07	0	missense_cytosolic	Cyto_helix	HD	FALSE	0	FALSE	FALSE	0	0	0	0	0	0.604277	0.34	0.00433179	-0.825704	Benign_moderate	-0.812973
A607G	missense	missense	missense	A	607	G	0.930818	0.0334639	1.03877	0.11978	0.850601	0.0593798	0.66945	0.164548	NA	NA	NA	NA	NA	NA	NA	NA	NA	NA	NA	NA	NA	NA	NA	0	0	missense_cytosolic	Cyto_helix	HD	FALSE	0	FALSE	FALSE	0	0	0	0	0	0.723408	0.49	0.0315966	-0.871082	Benign_moderate	-0.86176
A607H	missense	missense	missense	A	607	H	1.12671	0.053566	1.18148	0.255447	NA	NA	0.501912	0.316651	NA	NA	NA	NA	NA	NA	NA	NA	NA	NA	NA	NA	NA	NA	NA	0	0	missense_cytosolic	Cyto_helix	HD	FALSE	0	FALSE	FALSE	NA	NA	NA	NA	NA	NA	NA	NA	-0.938543	Benign_moderate	-0.929944
A607I	missense	missense	missense	A	607	I	1.03242	0.064902	0.960354	0.195641	1.32794	0.131476	0.698146	0.405507	NA	NA	NA	NA	NA	NA	NA	NA	NA	NA	NA	NA	NA	NA	NA	0	0	missense_cytosolic	Cyto_helix	HD	FALSE	0	FALSE	FALSE	NA	NA	NA	NA	NA	0.67276	0.78	0.0149937	-0.792657	Benign_moderate	-0.777331
A607K	missense	missense	missense	A	607	K	0.820338	0.0604206	NA	NA	NA	NA	0.607362	0.284943	NA	NA	NA	NA	NA	NA	NA	NA	NA	NA	NA	NA	NA	NA	NA	0	0	missense_cytosolic	Cyto_helix	HD	FALSE	0	FALSE	FALSE	NA	NA	NA	NA	NA	NA	NA	NA	NA	NA	NA
A607L	missense	missense	missense	A	607	L	1.03441	0.0398523	1.3043	0.108244	0.948282	0.157375	0.664788	0.254682	NA	NA	NA	NA	NA	NA	NA	NA	NA	NA	NA	NA	NA	NA	NA	0	0	missense_cytosolic	Cyto_helix	HD	FALSE	0	FALSE	FALSE	NA	NA	NA	NA	NA	0.561354	0.55	0.0121648	-0.929118	Benign_moderate	-0.905065
A607M	missense	missense	missense	A	607	M	1.08888	0.0615995	0.556967	0.207396	NA	NA	NA	NA	NA	NA	NA	NA	NA	NA	NA	NA	NA	NA	NA	NA	NA	NA	NA	0	0	missense_cytosolic	Cyto_helix	HD	FALSE	0	FALSE	FALSE	NA	NA	NA	NA	NA	NA	NA	NA	0.171405	No_evidence	0.269744
A607N	missense	missense	missense	A	607	N	1.01462	0.0333213	1.59372	0.0641798	NA	NA	0.632876	0.450397	NA	NA	NA	NA	NA	NA	NA	NA	NA	NA	NA	NA	NA	NA	NA	0	0	missense_cytosolic	Cyto_helix	HD	FALSE	0	FALSE	FALSE	NA	NA	NA	NA	NA	NA	NA	NA	-0.766281	Benign_moderate	-0.613066
A607P	missense	missense	missense	A	607	P	0.976317	0.026666	1.21397	0.074301	1.06187	0.181952	1.44565	0.319523	NA	NA	NA	NA	NA	NA	NA	NA	NA	NA	NA	NA	NA	NA	NA	0	0	missense_cytosolic	Cyto_helix	HD	FALSE	0	FALSE	FALSE	0	0	0	0	0	0.309675	0.15	0.000515779	-0.941575	Benign_moderate	-0.930586
A607Q	missense	missense	missense	A	607	Q	0.964076	0.0368372	1.05112	0.253775	1.17728	0.157632	1.32932	0.297782	NA	NA	NA	NA	NA	NA	NA	NA	NA	NA	NA	NA	NA	NA	NA	0	0	missense_cytosolic	Cyto_helix	HD	FALSE	0	FALSE	FALSE	NA	NA	NA	NA	NA	0.420202	0.05	0.00084882	-0.880627	Benign_moderate	-0.871955
A607R	missense	missense	missense	A	607	R	0.929601	0.0175288	1.12811	0.155417	1.22408	0.234793	0.860587	0.194067	NA	NA	NA	NA	NA	NA	NA	NA	NA	NA	NA	NA	NA	NA	NA	0	0	missense_cytosolic	Cyto_helix	HD	FALSE	0	FALSE	FALSE	NA	NA	NA	NA	NA	0.563532	0.51	0.00395977	-0.924	Benign_moderate	-0.917059
A607S	missense	missense	missense	A	607	S	0.931081	0.0241935	1.19718	0.0932475	0.947131	0.0790481	0.961693	0.195926	Uncertain significance	vus	vus	vus	NA	NA	NA	NA	NA	NA	NA	NA	NA	NA	NA	0	0	missense_cytosolic	Cyto_helix	HD	FALSE	0	FALSE	FALSE	0	0	0	0	0	NA	NA	NA	-0.94054	Benign_moderate	-0.930926
A607T	missense	missense	missense	A	607	T	0.884659	0.0424715	1.12539	0.117091	0.970507	0.138028	0.733054	0.255981	Uncertain significance	vus	vus	vus	NA	NA	NA	NA	NA	NA	NA	NA	NA	NA	NA	0	0	missense_cytosolic	Cyto_helix	HD	FALSE	0	FALSE	FALSE	0	0	0	0	0	NA	NA	NA	-0.92293	Benign_moderate	-0.916005
A607V	missense	missense	missense	A	607	V	1.0226	0.016652	0.985197	0.0860801	NA	NA	1.15313	0.209975	NA	NA	NA	NA	NA	NA	NA	NA	NA	NA	NA	NA	NA	NA	NA	0	0	missense_cytosolic	Cyto_helix	HD	FALSE	0	FALSE	FALSE	0	0	0	0	0	NA	NA	NA	-0.820917	Benign_moderate	-0.807812
A607W	missense	missense	missense	A	607	W	1.16674	0.0465434	0.828273	0.265186	0.79208	0.0652837	0.923982	0.339565	NA	NA	NA	NA	NA	NA	NA	NA	NA	NA	NA	NA	NA	NA	NA	0	0	missense_cytosolic	Cyto_helix	HD	FALSE	0	FALSE	FALSE	NA	NA	NA	NA	NA	0.697082	0.64	0.0597171	-0.584301	Benign_supporting	-0.552948
A607X	early_nonsense	early_nonsense	early_nonsense	A	607	X	0.0692452	0.0494198	0.53129	0.177579	0.676956	0.234728	0.433243	0.401343	NA	NA	NA	NA	NA	NA	NA	NA	NA	NA	NA	NA	NA	NA	NA	0	0	early_nonsense	early_nonsense	early_nonsense	FALSE	1	FALSE	FALSE	NA	NA	NA	NA	NA	NA	NA	NA	0.261648	No_evidence	0.370506
A607Y	missense	missense	missense	A	607	Y	1.19839	0.0287099	0.855911	0.203823	NA	NA	1.18093	0.343762	NA	NA	NA	NA	NA	NA	NA	NA	NA	NA	NA	NA	NA	NA	NA	0	0	missense_cytosolic	Cyto_helix	HD	FALSE	0	FALSE	FALSE	NA	NA	NA	NA	NA	NA	NA	NA	-0.636424	Benign_moderate	-0.609016
A62A	synon	synon	synon	A	62	A	0.98444	0.0319444	NA	NA	NA	NA	NA	NA	Likely benign	blb	blb	NA	NA	NA	NA	NA	NA	NA	NA	NA	NA	NA	NA	0	0	synon	synon	synon	FALSE	0	FALSE	FALSE	0	0	0	0	0	NA	NA	NA	NA	NA	NA
A62C	missense	missense	missense	A	62	C	1.04839	0.0617224	NA	NA	NA	NA	NA	NA	NA	NA	NA	NA	NA	NA	NA	NA	NA	NA	NA	NA	NA	NA	NA	0	0	missense_cytosolic	other_missense	other_missense	FALSE	0	FALSE	FALSE	NA	NA	NA	NA	NA	NA	NA	NA	NA	NA	NA
A62D	missense	missense	missense	A	62	D	1.10886	0.085603	1.02283	0.0800694	0.739995	0.136082	1.0614	0.279042	NA	NA	NA	NA	NA	NA	NA	NA	NA	NA	NA	NA	NA	NA	NA	0	0	missense_cytosolic	other_missense	other_missense	FALSE	0	FALSE	FALSE	NA	NA	NA	NA	NA	0.569451	0.36	0.008465	-0.857655	Benign_moderate	-0.847363
A62E	missense	missense	missense	A	62	E	1.15659	0.0273689	0.805245	0.157261	0.892752	0.150443	1.02909	0.264033	Uncertain significance	vus	vus	vus	NA	NA	NA	NA	NA	NA	NA	NA	NA	NA	NA	0	0	missense_cytosolic	other_missense	other_missense	FALSE	0	FALSE	FALSE	0	0	0	0	0	NA	NA	NA	-0.537249	Benign_supporting	-0.502337
A62F	missense	missense	missense	A	62	F	1.17563	0.0365227	1.13552	0.14831	NA	NA	0.99817	0.397705	NA	NA	NA	NA	NA	NA	NA	NA	NA	NA	NA	NA	NA	NA	NA	0	0	missense_cytosolic	other_missense	other_missense	FALSE	0	FALSE	FALSE	NA	NA	NA	NA	NA	NA	NA	NA	-0.926757	Benign_moderate	-0.919741
A62G	missense	missense	missense	A	62	G	0.94476	0.0259096	0.90346	0.188234	1.04481	0.00686273	0.870407	0.186185	NA	NA	NA	NA	NA	NA	NA	NA	NA	NA	NA	NA	NA	NA	NA	0	0	missense_cytosolic	other_missense	other_missense	FALSE	0	FALSE	FALSE	0	0	0	0	0	0.692724	0.54	0.0140478	-0.715311	Benign_moderate	-0.693939
A62H	missense	missense	missense	A	62	H	NA	NA	NA	NA	NA	NA	1.61656	0.403434	NA	NA	NA	NA	NA	NA	NA	NA	NA	NA	NA	NA	NA	NA	NA	0	0	missense_cytosolic	other_missense	other_missense	FALSE	0	FALSE	FALSE	NA	NA	NA	NA	NA	NA	NA	NA	NA	NA	NA
A62I	missense	missense	missense	A	62	I	1.04424	0.0915333	NA	NA	1.13931	0.000791975	1.425	0.260289	NA	NA	NA	NA	NA	NA	NA	NA	NA	NA	NA	NA	NA	NA	NA	0	0	missense_cytosolic	other_missense	other_missense	FALSE	0	FALSE	FALSE	NA	NA	NA	NA	NA	NA	NA	NA	NA	NA	NA
A62K	missense	missense	missense	A	62	K	0.842594	0.024504	0.961439	0.13995	0.718245	0.0169656	1.25821	0.235901	NA	NA	NA	NA	NA	NA	NA	NA	NA	NA	NA	NA	NA	NA	NA	0	0	missense_cytosolic	other_missense	other_missense	FALSE	0	FALSE	FALSE	NA	NA	NA	NA	NA	0.587976	0.31	0.0213913	-0.793959	Benign_moderate	-0.778736
A62L	missense	missense	missense	A	62	L	1.06845	0.0104277	1.0712	0.145711	1.07703	0.0682415	0.901166	0.156078	NA	NA	NA	NA	NA	NA	NA	NA	NA	NA	NA	NA	NA	NA	NA	0	0	missense_cytosolic	other_missense	other_missense	FALSE	0	FALSE	FALSE	NA	NA	NA	NA	NA	0.567638	0.47	0.00288696	-0.894597	Benign_moderate	-0.886781
A62M	missense	missense	missense	A	62	M	1.05551	0.0182485	0.720123	0.287898	1.1024	0.0772807	0.763369	0.330844	NA	NA	NA	NA	NA	NA	NA	NA	NA	NA	NA	NA	NA	NA	NA	0	0	missense_cytosolic	other_missense	other_missense	FALSE	0	FALSE	FALSE	NA	NA	NA	NA	NA	0.77618	0.88	0.121657	-0.334282	Benign_supporting	-0.283573
A62P	missense	missense	missense	A	62	P	0.979643	0.0199495	1.24043	0.231586	1.0368	0.103001	0.549967	0.201014	NA	NA	NA	NA	NA	NA	NA	NA	NA	NA	NA	NA	NA	NA	NA	0	0	missense_cytosolic	other_missense	other_missense	FALSE	0	FALSE	FALSE	0	0	0	0	0	0.637491	0.85	0.0173269	-0.940976	Benign_moderate	-0.927183
A62Q	missense	missense	missense	A	62	Q	0.982994	0.0248034	0.85143	0.1375	1.06217	0.0707501	0.958212	0.213916	NA	NA	NA	NA	NA	NA	NA	NA	NA	NA	NA	NA	NA	NA	NA	0	0	missense_cytosolic	other_missense	other_missense	FALSE	0	FALSE	FALSE	NA	NA	NA	NA	NA	0.677446	0.58	0.0132504	-0.628292	Benign_supporting	-0.600267
A62R	missense	missense	missense	A	62	R	0.871265	0.0205568	1.08167	0.111335	0.918763	0.00872854	0.751743	0.173729	NA	NA	NA	NA	NA	NA	NA	NA	NA	NA	NA	NA	NA	NA	NA	0	0	missense_cytosolic	other_missense	other_missense	FALSE	0	FALSE	FALSE	NA	NA	NA	NA	NA	0.680123	0.36	0.0193517	-0.901123	Benign_moderate	-0.893647
A62S	missense	missense	missense	A	62	S	0.984981	0.0309224	1.19164	0.147186	0.863325	0.0487362	1.06667	0.220429	NA	NA	NA	NA	NA	NA	NA	NA	NA	NA	NA	NA	NA	NA	NA	3.05438e-06	7.7e-07	missense_cytosolic	other_missense	other_missense	FALSE	0	FALSE	FALSE	0	0	0	0	0	0.487338	0.19	0.00278591	-0.93995	Benign_moderate	-0.930723
A62T	missense	missense	missense	A	62	T	0.985791	0.0315972	1.04872	0.146931	1.02765	0.123002	1.16317	0.259968	Likely benign	blb	blb	blb	NA	NA	NA	NA	NA	NA	NA	NA	NA	NA	NA	0	0	missense_cytosolic	other_missense	other_missense	FALSE	0	FALSE	FALSE	0	0	0	0	0	0.514844	0.15	0.00171382	-0.878835	Benign_moderate	-0.870044
A62V	missense	missense	missense	A	62	V	1.02269	0.0338137	0.994466	0.152884	0.852458	0.166135	0.848291	0.201775	NA	NA	NA	NA	NA	NA	NA	NA	NA	NA	NA	NA	NA	NA	NA	3.04391e-06	9e-07	missense_cytosolic	other_missense	other_missense	FALSE	0	FALSE	FALSE	0	0	0	0	0	0.666113	0.45	0.0119757	-0.830635	Benign_moderate	-0.818287
A62W	missense	missense	missense	A	62	W	1.07888	0.0211516	0.912561	0.153418	1.12749	0.0185946	1.52038	0.26866	NA	NA	NA	NA	NA	NA	NA	NA	NA	NA	NA	NA	NA	NA	NA	0	0	missense_cytosolic	other_missense	other_missense	FALSE	0	FALSE	FALSE	NA	NA	NA	NA	NA	0.401282	0.28	0.00120466	-0.728901	Benign_moderate	-0.708582
A62X	early_nonsense	early_nonsense	early_nonsense	A	62	X	0.0100783	0.0189411	-0.040521	0.148504	1.16577	0.090127	-0.599998	0.188265	NA	NA	NA	NA	NA	NA	NA	NA	NA	NA	NA	NA	NA	NA	NA	0	0	early_nonsense	early_nonsense	early_nonsense	FALSE	3	FALSE	TRUE	NA	NA	NA	NA	NA	NA	NA	NA	1.93035	Path_strong	3.23477
A62Y	missense	missense	missense	A	62	Y	0.984476	0.0759545	0.744827	0.226159	NA	NA	NA	NA	NA	NA	NA	NA	NA	NA	NA	NA	NA	NA	NA	NA	NA	NA	NA	0	0	missense_cytosolic	other_missense	other_missense	FALSE	0	FALSE	FALSE	NA	NA	NA	NA	NA	NA	NA	NA	-0.397887	Benign_supporting	-0.352245
A636A	synon	synon	synon	A	636	A	1.04244	0.0294657	1.14708	0.15368	0.73974	0.0817321	1.26003	0.150034	Likely benign	blb	blb	NA	NA	NA	NA	NA	NA	NA	NA	NA	NA	NA	NA	0	0	synon	synon	synon	FALSE	0	FALSE	FALSE	0	0	0	0	0	NA	NA	NA	-0.930573	Benign_moderate	-0.923344
A636C	missense	missense	missense	A	636	C	1.06084	0.0305291	0.855305	0.0548745	NA	NA	1.5177	0.320226	NA	NA	NA	NA	NA	NA	NA	NA	NA	NA	NA	NA	NA	NA	NA	0	0	missense_cytosolic	other_missense	other_missense	FALSE	0	FALSE	FALSE	NA	NA	NA	NA	NA	NA	NA	NA	-0.635331	Benign_moderate	-0.60784
A636D	missense	missense	missense	A	636	D	0.968267	0.0336329	1.21156	0.0740041	NA	NA	0.809059	0.335697	NA	NA	NA	NA	NA	NA	NA	NA	NA	NA	NA	NA	NA	NA	NA	0	0	missense_cytosolic	other_missense	other_missense	FALSE	0	FALSE	FALSE	0	0	0	0	0	NA	NA	NA	-0.941495	Benign_moderate	-0.930722
A636E	missense	missense	missense	A	636	E	0.931939	0.0265571	1.0617	0.175063	1.13528	0.0536522	1.17096	0.337786	NA	NA	NA	NA	NA	NA	NA	NA	NA	NA	NA	NA	NA	NA	NA	0	0	missense_cytosolic	other_missense	other_missense	FALSE	0	FALSE	FALSE	NA	NA	NA	NA	NA	0.489492	0.04	0.00150463	-0.88823	Benign_moderate	-0.880041
A636F	missense	missense	missense	A	636	F	1.07858	0.0520696	1.10042	0.197269	0.919655	0.0995131	NA	NA	NA	NA	NA	NA	NA	NA	NA	NA	NA	NA	NA	NA	NA	NA	NA	0	0	missense_cytosolic	other_missense	other_missense	FALSE	0	FALSE	FALSE	NA	NA	NA	NA	NA	NA	NA	NA	-0.911538	Benign_moderate	-0.904478
A636G	missense	missense	missense	A	636	G	1.00242	0.0253412	0.882902	0.167577	0.91635	0.212729	1.2879	0.158971	NA	NA	NA	NA	NA	NA	NA	NA	NA	NA	NA	NA	NA	NA	NA	0	0	missense_cytosolic	other_missense	other_missense	FALSE	0	FALSE	FALSE	0	0	0	0	0	0.554808	0.19	0.0047737	-0.682845	Benign_moderate	-0.658974
A636H	missense	missense	missense	A	636	H	1.04033	0.0537713	0.822157	0.130583	1.22878	0.171403	1.58261	0.363257	NA	NA	NA	NA	NA	NA	NA	NA	NA	NA	NA	NA	NA	NA	NA	0	0	missense_cytosolic	other_missense	other_missense	FALSE	0	FALSE	FALSE	NA	NA	NA	NA	NA	0.419172	0.41	0.00274879	-0.572129	Benign_supporting	-0.539856
A636I	missense	missense	missense	A	636	I	1.02993	0.0437785	1.53309	0.244848	NA	NA	NA	NA	NA	NA	NA	NA	NA	NA	NA	NA	NA	NA	NA	NA	NA	NA	NA	0	0	missense_cytosolic	other_missense	other_missense	FALSE	0	FALSE	FALSE	NA	NA	NA	NA	NA	NA	NA	NA	-0.806031	Benign_moderate	-0.693817
A636K	missense	missense	missense	A	636	K	1.03581	0.0314437	1.22361	0.191095	1.0125	0.134019	1.6275	0.230845	NA	NA	NA	NA	NA	NA	NA	NA	NA	NA	NA	NA	NA	NA	NA	0	0	missense_cytosolic	other_missense	other_missense	FALSE	0	FALSE	FALSE	NA	NA	NA	NA	NA	0.243267	0.21	0.000380957	-0.941667	Benign_moderate	-0.92975
A636L	missense	missense	missense	A	636	L	1.0827	0.0179822	0.788454	0.187823	0.989308	0.231902	0.174032	0.240335	NA	NA	NA	NA	NA	NA	NA	NA	NA	NA	NA	NA	NA	NA	NA	0	0	missense_cytosolic	other_missense	other_missense	FALSE	0	FALSE	FALSE	NA	NA	NA	NA	NA	0.887466	0.82	0.728059	-0.500838	Benign_supporting	-0.463157
A636M	missense	missense	missense	A	636	M	1.07343	0.0554502	0.938239	0.246165	1.4473	0.113734	1.17537	0.32778	NA	NA	NA	NA	NA	NA	NA	NA	NA	NA	NA	NA	NA	NA	NA	0	0	missense_cytosolic	other_missense	other_missense	FALSE	0	FALSE	FALSE	NA	NA	NA	NA	NA	0.477713	0.39	0.00352204	-0.764723	Benign_moderate	-0.747201
A636N	missense	missense	missense	A	636	N	0.975501	0.0792471	1.11501	0.218971	NA	NA	1.48648	0.338272	NA	NA	NA	NA	NA	NA	NA	NA	NA	NA	NA	NA	NA	NA	NA	0	0	missense_cytosolic	other_missense	other_missense	FALSE	0	FALSE	FALSE	NA	NA	NA	NA	NA	NA	NA	NA	-0.918536	Benign_moderate	-0.911615
A636P	missense	missense	missense	A	636	P	1.00049	0.0328992	0.738697	0.221697	1.75194	0.0676152	1.48956	0.277267	NA	NA	NA	NA	NA	NA	NA	NA	NA	NA	NA	NA	NA	NA	NA	0	0	missense_cytosolic	other_missense	other_missense	FALSE	0	FALSE	FALSE	0	0	0	0	0	0.434868	0.71	0.102641	-0.382459	Benign_supporting	-0.335601
A636Q	missense	missense	missense	A	636	Q	0.959351	0.0394602	0.765905	0.298138	0.966502	0.24064	1.73226	0.173832	NA	NA	NA	NA	NA	NA	NA	NA	NA	NA	NA	NA	NA	NA	NA	0	0	missense_cytosolic	other_missense	other_missense	FALSE	0	FALSE	FALSE	NA	NA	NA	NA	NA	0.445794	0.73	0.00861106	-0.449131	Benign_supporting	-0.407483
A636R	missense	missense	missense	A	636	R	1.04639	0.0141589	1.04994	0.170683	1.06578	0.0724862	1.22773	0.159272	NA	NA	NA	NA	NA	NA	NA	NA	NA	NA	NA	NA	NA	NA	NA	0	0	missense_cytosolic	other_missense	other_missense	FALSE	0	FALSE	FALSE	NA	NA	NA	NA	NA	0.457532	0.03	0.00101163	-0.879746	Benign_moderate	-0.871016
A636S	missense	missense	missense	A	636	S	1.03772	0.0312003	0.688974	0.15926	1.03478	0.0507687	0.737196	0.309943	NA	NA	NA	NA	NA	NA	NA	NA	NA	NA	NA	NA	NA	NA	NA	0	0	missense_cytosolic	other_missense	other_missense	FALSE	0	FALSE	FALSE	0	0	0	0	0	0.803241	0.96	0.2256	-0.248755	No_evidence	-0.19099
A636T	missense	missense	missense	A	636	T	0.982841	0.0402838	0.86401	0.123359	1.03998	0.131634	0.835921	0.193859	Uncertain significance	vus	vus	vus	NA	NA	NA	NA	NA	NA	NA	NA	NA	NA	NA	0	0	missense_cytosolic	other_missense	other_missense	FALSE	0	FALSE	FALSE	0	0	0	0	0	NA	NA	NA	-0.650813	Benign_moderate	-0.624498
A636V	missense	missense	missense	A	636	V	1.01772	0.047015	1.01938	0.152163	1.26257	0.119023	1.10164	0.281444	NA	NA	NA	NA	NA	NA	NA	NA	NA	NA	NA	NA	NA	NA	NA	6.33e-07	0	missense_cytosolic	other_missense	other_missense	FALSE	0	FALSE	FALSE	0	0	0	0	0	0.50201	0.1	0.00169477	-0.854587	Benign_moderate	-0.844068
A636W	missense	missense	missense	A	636	W	1.21051	0.0423984	0.519635	0.137432	NA	NA	0.54139	0.204878	NA	NA	NA	NA	NA	NA	NA	NA	NA	NA	NA	NA	NA	NA	NA	0	0	missense_cytosolic	other_missense	other_missense	FALSE	0	FALSE	FALSE	NA	NA	NA	NA	NA	NA	NA	NA	0.303245	No_evidence	0.417247
A636X	late_nonsense	late_nonsense	late_nonsense	A	636	X	0.0864672	0.0549752	0.674291	0.212979	0.126352	0.124738	1.09503	0.2899	NA	NA	NA	NA	NA	NA	NA	NA	NA	NA	NA	NA	NA	NA	NA	0	0	late_nonsense	late_nonsense	late_nonsense	FALSE	2	FALSE	FALSE	NA	NA	NA	NA	NA	NA	NA	NA	-0.206447	No_evidence	-0.145074
A636Y	missense	missense	missense	A	636	Y	1.21268	0.197856	1.03996	0.109593	NA	NA	1.75739	0.325508	NA	NA	NA	NA	NA	NA	NA	NA	NA	NA	NA	NA	NA	NA	NA	0	0	missense_cytosolic	other_missense	other_missense	FALSE	0	FALSE	FALSE	NA	NA	NA	NA	NA	NA	NA	NA	-0.872037	Benign_moderate	-0.862782
A65A	synon	synon	synon	A	65	A	0.476327	0.0966354	0.703577	0.185105	1.11371	0.0918704	0.795602	0.399229	Likely benign	blb	blb	NA	NA	NA	NA	NA	NA	NA	NA	NA	NA	NA	NA	0	0	synon	synon	synon	FALSE	0	FALSE	FALSE	0	0	0	0	0	NA	NA	NA	-0.289579	No_evidence	-0.23522
A65C	missense	missense	missense	A	65	C	1.0212	0.0308248	0.618865	0.282695	0.997398	0.025956	0.971527	0.267799	NA	NA	NA	NA	NA	NA	NA	NA	NA	NA	NA	NA	NA	NA	NA	0	0	missense_cytosolic	other_missense	other_missense	FALSE	0	FALSE	FALSE	NA	NA	NA	NA	NA	0.772899	0.92	0.272291	-0.036059	No_evidence	0.0408013
A65D	missense	missense	missense	A	65	D	1.20054	0.0791933	1.23807	0.100289	0.786834	0.213175	1.4024	0.238442	NA	NA	NA	NA	NA	NA	NA	NA	NA	NA	NA	NA	NA	NA	NA	0	0	missense_cytosolic	other_missense	other_missense	FALSE	0	FALSE	FALSE	NA	NA	NA	NA	NA	0.303262	0.47	0.00218068	-0.941137	Benign_moderate	-0.927628
A65E	missense	missense	missense	A	65	E	0.81721	0.0330602	0.690124	0.142438	0.957474	0.114064	0.336192	0.293747	NA	NA	NA	NA	NA	NA	NA	NA	NA	NA	NA	NA	NA	NA	NA	0	0	missense_cytosolic	other_missense	other_missense	FALSE	0	FALSE	FALSE	0	0	0	0	0	0.907242	0.9	0.933209	-0.252017	No_evidence	-0.194527
A65F	missense	missense	missense	A	65	F	1.10043	0.0324398	0.933711	0.151427	1.16133	0.113283	1.11293	0.216944	NA	NA	NA	NA	NA	NA	NA	NA	NA	NA	NA	NA	NA	NA	NA	0	0	missense_cytosolic	other_missense	other_missense	FALSE	0	FALSE	FALSE	NA	NA	NA	NA	NA	0.539343	0.4	0.0027489	-0.758673	Benign_moderate	-0.740676
A65G	missense	missense	missense	A	65	G	1.0219	0.0192137	1.35585	0.134169	0.927541	0.147579	1.33972	0.194246	NA	NA	NA	NA	NA	NA	NA	NA	NA	NA	NA	NA	NA	NA	NA	0	0	missense_cytosolic	other_missense	other_missense	FALSE	0	FALSE	FALSE	0	0	0	0	0	0.287981	0.45	0.00125518	-0.910176	Benign_moderate	-0.873858
A65H	missense	missense	missense	A	65	H	1.06944	0.0820069	1.50455	0.147255	NA	NA	1.42602	0.412773	NA	NA	NA	NA	NA	NA	NA	NA	NA	NA	NA	NA	NA	NA	NA	0	0	missense_cytosolic	other_missense	other_missense	FALSE	0	FALSE	FALSE	NA	NA	NA	NA	NA	NA	NA	NA	-0.824902	Benign_moderate	-0.72903
A65I	missense	missense	missense	A	65	I	1.08289	0.0431686	NA	NA	0.87068	0.134517	1.70225	0.183723	NA	NA	NA	NA	NA	NA	NA	NA	NA	NA	NA	NA	NA	NA	NA	0	0	missense_cytosolic	other_missense	other_missense	FALSE	0	FALSE	FALSE	NA	NA	NA	NA	NA	NA	NA	NA	NA	NA	NA
A65K	missense	missense	missense	A	65	K	0.790926	0.0389413	NA	NA	0.75746	0.0942262	1.0429	0.333742	NA	NA	NA	NA	NA	NA	NA	NA	NA	NA	NA	NA	NA	NA	NA	0	0	missense_cytosolic	other_missense	other_missense	FALSE	0	FALSE	FALSE	NA	NA	NA	NA	NA	NA	NA	NA	NA	NA	NA
A65L	missense	missense	missense	A	65	L	1.10786	0.0179796	1.13647	0.097638	0.997131	0.0757432	1.08442	0.106563	NA	NA	NA	NA	NA	NA	NA	NA	NA	NA	NA	NA	NA	NA	NA	0	0	missense_cytosolic	other_missense	other_missense	FALSE	0	FALSE	FALSE	NA	NA	NA	NA	NA	0.463194	0.25	0.00147142	-0.927091	Benign_moderate	-0.920062
A65M	missense	missense	missense	A	65	M	1.04543	0.0206011	1.29687	0.291314	0.911488	0.234024	1.12813	0.268674	NA	NA	NA	NA	NA	NA	NA	NA	NA	NA	NA	NA	NA	NA	NA	0	0	missense_cytosolic	other_missense	other_missense	FALSE	0	FALSE	FALSE	NA	NA	NA	NA	NA	0.38777	0.27	0.00186042	-0.931202	Benign_moderate	-0.908612
A65N	missense	missense	missense	A	65	N	1.15711	0.0493043	0.666641	0.0825688	1.12358	0.00843874	1.61279	0.29375	NA	NA	NA	NA	NA	NA	NA	NA	NA	NA	NA	NA	NA	NA	NA	0	0	missense_cytosolic	other_missense	other_missense	FALSE	0	FALSE	FALSE	NA	NA	NA	NA	NA	0.478925	0.8	0.0274587	-0.183917	No_evidence	-0.120586
A65P	missense	missense	missense	A	65	P	0.992603	0.020227	0.793162	0.17545	0.91778	0.0283013	1.1135	0.27258	Uncertain significance	vus	vus	vus	NA	NA	NA	NA	NA	NA	NA	NA	NA	NA	NA	7.35e-07	0	missense_cytosolic	other_missense	other_missense	FALSE	0	FALSE	FALSE	0	0	0	0	0	NA	NA	NA	-0.511228	Benign_supporting	-0.474339
A65Q	missense	missense	missense	A	65	Q	1.06691	0.0475086	0.941638	0.24936	0.850776	0.0553108	0.913161	0.237929	NA	NA	NA	NA	NA	NA	NA	NA	NA	NA	NA	NA	NA	NA	NA	0	0	missense_cytosolic	other_missense	other_missense	FALSE	0	FALSE	FALSE	NA	NA	NA	NA	NA	0.659965	0.54	0.0126914	-0.769189	Benign_moderate	-0.752018
A65R	missense	missense	missense	A	65	R	0.885572	0.0111378	1.12574	0.160144	0.916086	0.0958449	0.766941	0.192703	NA	NA	NA	NA	NA	NA	NA	NA	NA	NA	NA	NA	NA	NA	NA	0	0	missense_cytosolic	other_missense	other_missense	FALSE	0	FALSE	FALSE	NA	NA	NA	NA	NA	0.651111	0.42	0.014358	-0.923069	Benign_moderate	-0.916143
A65S	missense	missense	missense	A	65	S	0.973534	0.0224011	1.42547	0.210924	0.849371	0.150764	1.47795	0.312082	NA	NA	NA	NA	NA	NA	NA	NA	NA	NA	NA	NA	NA	NA	NA	0	0	missense_cytosolic	other_missense	other_missense	FALSE	0	FALSE	FALSE	0	0	0	0	0	0.234204	0.4	0.00236931	-0.874392	Benign_moderate	-0.815083
A65T	missense	missense	missense	A	65	T	0.998869	0.03686	0.982708	0.172592	0.903173	0.154768	1.18792	0.186584	NA	NA	NA	NA	NA	NA	NA	NA	NA	NA	NA	NA	NA	NA	NA	0	0	missense_cytosolic	other_missense	other_missense	FALSE	0	FALSE	FALSE	0	0	0	0	0	0.543214	0.03	0.00299739	-0.818231	Benign_moderate	-0.804917
A65V	missense	missense	missense	A	65	V	1.02643	0.028006	1.11408	0.192516	0.886232	0.0277386	0.722874	0.399327	Uncertain significance	vus	vus	vus	NA	NA	NA	NA	NA	NA	NA	NA	NA	NA	NA	2.2024e-06	7.5e-07	missense_cytosolic	other_missense	other_missense	FALSE	0	FALSE	FALSE	0	0	0	0	0	NA	NA	NA	-0.918118	Benign_moderate	-0.911194
A65W	missense	missense	missense	A	65	W	1.00263	0.0246401	0.877975	0.123031	0.946953	0.107471	1.15696	0.199592	NA	NA	NA	NA	NA	NA	NA	NA	NA	NA	NA	NA	NA	NA	NA	0	0	missense_cytosolic	other_missense	other_missense	FALSE	0	FALSE	FALSE	NA	NA	NA	NA	NA	0.603361	0.12	0.00646125	-0.674696	Benign_moderate	-0.650202
A65X	early_nonsense	early_nonsense	early_nonsense	A	65	X	-0.0018691	0.0144891	-0.329683	0.132474	1.20588	0.0787817	0.415941	0.354945	NA	NA	NA	NA	NA	NA	NA	NA	NA	NA	NA	NA	NA	NA	NA	0	0	early_nonsense	early_nonsense	early_nonsense	FALSE	2	FALSE	FALSE	NA	NA	NA	NA	NA	NA	NA	NA	1.98151	Path_strong	4.52296
A65Y	missense	missense	missense	A	65	Y	0.803404	0.0563769	0.863785	0.0719079	NA	NA	0.839397	0.371009	NA	NA	NA	NA	NA	NA	NA	NA	NA	NA	NA	NA	NA	NA	NA	0	0	missense_cytosolic	other_missense	other_missense	FALSE	0	FALSE	FALSE	NA	NA	NA	NA	NA	NA	NA	NA	-0.650417	Benign_moderate	-0.624072
A68A	synon	synon	synon	A	68	A	0.750169	0.0526939	0.867754	0.156528	1.00596	0.08657	0.83649	0.3532	Likely benign	blb	blb	NA	NA	NA	NA	NA	NA	NA	NA	NA	NA	NA	NA	0	0	synon	synon	synon	FALSE	0	FALSE	FALSE	0	0	0	0	0	NA	NA	NA	-0.657331	Benign_moderate	-0.631512
A68C	missense	missense	missense	A	68	C	1.02909	0.02699	1.30831	0.116888	0.979815	0.0645572	0.917031	0.282432	NA	NA	NA	NA	NA	NA	NA	NA	NA	NA	NA	NA	NA	NA	NA	0	0	missense_cytosolic	other_missense	other_missense	FALSE	0	FALSE	FALSE	NA	NA	NA	NA	NA	0.456911	0.55	0.00337273	-0.927921	Benign_moderate	-0.903047
A68D	missense	missense	missense	A	68	D	1.10876	0.0435243	1.11427	0.225293	1.1016	0.0276794	1.47936	0.367994	NA	NA	NA	NA	NA	NA	NA	NA	NA	NA	NA	NA	NA	NA	NA	0	0	missense_cytosolic	other_missense	other_missense	FALSE	0	FALSE	FALSE	0	0	0.01	0	0.01	0.313749	0.19	0.000439906	-0.918206	Benign_moderate	-0.911282
A68E	missense	missense	missense	A	68	E	1.18085	0.0272911	1.43642	0.0396029	1.12499	0.159684	1.57726	0.331758	NA	NA	NA	NA	NA	NA	NA	NA	NA	NA	NA	NA	NA	NA	NA	0	0	missense_cytosolic	other_missense	other_missense	FALSE	0	FALSE	FALSE	NA	NA	NA	NA	NA	0.153139	0.54	0.00104198	-0.867958	Benign_moderate	-0.804292
A68F	missense	missense	missense	A	68	F	1.17727	0.0419805	1.20179	0.0846049	0.832447	0.220752	1.45364	0.322396	NA	NA	NA	NA	NA	NA	NA	NA	NA	NA	NA	NA	NA	NA	NA	0	0	missense_cytosolic	other_missense	other_missense	FALSE	0	FALSE	FALSE	NA	NA	NA	NA	NA	0.301685	0.36	0.00130184	-0.940936	Benign_moderate	-0.930974
A68G	missense	missense	missense	A	68	G	1.06084	0.0172064	0.895539	0.156033	0.99125	0.0927111	0.831421	0.163556	NA	NA	NA	NA	NA	NA	NA	NA	NA	NA	NA	NA	NA	NA	NA	0	0	missense_cytosolic	other_missense	other_missense	FALSE	0	FALSE	FALSE	0	0	0	0	0	0.693538	0.59	0.015173	-0.703093	Benign_moderate	-0.680778
A68H	missense	missense	missense	A	68	H	1.02622	0.0347166	1.0757	0.2113	1.04131	0.171088	0.791402	0.170198	NA	NA	NA	NA	NA	NA	NA	NA	NA	NA	NA	NA	NA	NA	NA	0	0	missense_cytosolic	other_missense	other_missense	FALSE	0	FALSE	FALSE	NA	NA	NA	NA	NA	0.621102	0.51	0.00516567	-0.897464	Benign_moderate	-0.889803
A68I	missense	missense	missense	A	68	I	1.03172	0.0329727	0.850827	0.142815	0.873765	0.15615	1.05811	0.217278	NA	NA	NA	NA	NA	NA	NA	NA	NA	NA	NA	NA	NA	NA	NA	0	0	missense_cytosolic	other_missense	other_missense	FALSE	0	FALSE	FALSE	NA	NA	NA	NA	NA	0.656836	0.38	0.0152369	-0.627187	Benign_supporting	-0.599078
A68K	missense	missense	missense	A	68	K	0.886226	0.0389645	0.594064	0.18813	0.799186	0.174417	1.55571	0.289907	NA	NA	NA	NA	NA	NA	NA	NA	NA	NA	NA	NA	NA	NA	NA	0	0	missense_cytosolic	other_missense	other_missense	FALSE	0	FALSE	FALSE	NA	NA	NA	NA	NA	0.644027	0.79	0.358857	0.0451339	No_evidence	0.130007
A68L	missense	missense	missense	A	68	L	1.07689	0.018763	0.845388	0.196924	1.10168	0.10326	0.921007	0.281606	NA	NA	NA	NA	NA	NA	NA	NA	NA	NA	NA	NA	NA	NA	NA	0	0	missense_cytosolic	other_missense	other_missense	FALSE	0	FALSE	FALSE	NA	NA	NA	NA	NA	0.669525	0.72	0.0133994	-0.617132	Benign_supporting	-0.588262
A68M	missense	missense	missense	A	68	M	1.05929	0.0860589	NA	NA	0.677657	0.187773	1.2405	0.479935	NA	NA	NA	NA	NA	NA	NA	NA	NA	NA	NA	NA	NA	NA	NA	0	0	missense_cytosolic	other_missense	other_missense	FALSE	0	FALSE	FALSE	NA	NA	NA	NA	NA	NA	NA	NA	NA	NA	NA
A68N	missense	missense	missense	A	68	N	1.02436	0.00841577	1.13479	0.192581	1.02478	0.176198	1.17642	0.288217	NA	NA	NA	NA	NA	NA	NA	NA	NA	NA	NA	NA	NA	NA	NA	0	0	missense_cytosolic	other_missense	other_missense	FALSE	0	FALSE	FALSE	NA	NA	NA	NA	NA	0.443011	0.17	0.00101033	-0.926496	Benign_moderate	-0.919489
A68P	missense	missense	missense	A	68	P	0.943318	0.0307416	1.00751	0.208378	1.06614	0.236324	0.710414	0.350578	NA	NA	NA	NA	NA	NA	NA	NA	NA	NA	NA	NA	NA	NA	NA	0	0	missense_cytosolic	other_missense	other_missense	FALSE	0	FALSE	FALSE	0	0	0	0	0	0.696336	0.62	0.0133994	-0.843563	Benign_moderate	-0.832211
A68R	missense	missense	missense	A	68	R	0.939269	0.033109	0.845729	0.0348301	0.830464	0.105345	1.20227	0.242914	NA	NA	NA	NA	NA	NA	NA	NA	NA	NA	NA	NA	NA	NA	NA	0	0	missense_cytosolic	other_missense	other_missense	FALSE	0	FALSE	FALSE	NA	NA	NA	NA	NA	0.632167	0.21	0.0171558	-0.617769	Benign_supporting	-0.588947
A68S	missense	missense	missense	A	68	S	1.04063	0.0150583	0.930901	0.164484	1.00896	0.127804	1.05851	0.350187	NA	NA	NA	NA	NA	NA	NA	NA	NA	NA	NA	NA	NA	NA	NA	0	0	missense_cytosolic	other_missense	other_missense	FALSE	0	FALSE	FALSE	0	0	0	0	0	0.596459	0.51	0.00426725	-0.754862	Benign_moderate	-0.736567
A68T	missense	missense	missense	A	68	T	1.06586	0.0240999	1.22386	0.222501	1.08655	0.124873	0.99579	0.301308	NA	NA	NA	NA	NA	NA	NA	NA	NA	NA	NA	NA	NA	NA	NA	0	0	missense_cytosolic	other_missense	other_missense	FALSE	0	FALSE	FALSE	0	0	0	0	0	0.447909	0.26	0.00153901	-0.941665	Benign_moderate	-0.929722
A68V	missense	missense	missense	A	68	V	1.04379	0.0221878	1.25152	0.122387	0.985843	0.0301981	1.37583	0.178341	NA	NA	NA	NA	NA	NA	NA	NA	NA	NA	NA	NA	NA	NA	NA	0	0	missense_cytosolic	other_missense	other_missense	FALSE	0	FALSE	FALSE	0	0	0	0	0	0.312093	0.23	0.000642129	-0.939941	Benign_moderate	-0.924731
A68W	missense	missense	missense	A	68	W	NA	NA	NA	NA	NA	NA	1.20309	0.301789	NA	NA	NA	NA	NA	NA	NA	NA	NA	NA	NA	NA	NA	NA	NA	0	0	missense_cytosolic	other_missense	other_missense	FALSE	0	FALSE	FALSE	NA	NA	NA	NA	NA	NA	NA	NA	NA	NA	NA
A68X	early_nonsense	early_nonsense	early_nonsense	A	68	X	NA	NA	NA	NA	NA	NA	2.12605	0.152328	NA	NA	NA	NA	NA	NA	NA	NA	NA	NA	NA	NA	NA	NA	NA	0	0	early_nonsense	early_nonsense	early_nonsense	FALSE	0	FALSE	FALSE	NA	NA	NA	NA	NA	NA	NA	NA	NA	NA	NA
A68Y	missense	missense	missense	A	68	Y	1.05441	0.0382665	1.18935	0.164088	0.881653	0.28461	0.983246	0.203561	NA	NA	NA	NA	NA	NA	NA	NA	NA	NA	NA	NA	NA	NA	NA	0	0	missense_cytosolic	other_missense	other_missense	FALSE	0	FALSE	FALSE	NA	NA	NA	NA	NA	0.503088	0.22	0.00304223	-0.93967	Benign_moderate	-0.930594
A69A	synon	synon	synon	A	69	A	1.05758	0.0533974	0.894111	0.190139	1.24597	0.185376	1.38005	0.280444	Benign/Likely benign	blb	blb	NA	NA	NA	NA	NA	NA	NA	NA	NA	NA	NA	NA	0	0	synon	synon	synon	FALSE	0	FALSE	FALSE	0	0	0	0	0	NA	NA	NA	-0.700852	Benign_moderate	-0.678364
A69C	missense	missense	missense	A	69	C	1.28315	0.137228	NA	NA	NA	NA	NA	NA	NA	NA	NA	NA	NA	NA	NA	NA	NA	NA	NA	NA	NA	NA	NA	0	0	missense_cytosolic	other_missense	other_missense	FALSE	0	FALSE	FALSE	NA	NA	NA	NA	NA	NA	NA	NA	NA	NA	NA
A69E	missense	missense	missense	A	69	E	0.677796	0.0933964	NA	NA	0.899266	0.0721348	NA	NA	NA	NA	NA	NA	NA	NA	NA	NA	NA	NA	NA	NA	NA	NA	NA	0	0	missense_cytosolic	other_missense	other_missense	FALSE	0	FALSE	FALSE	0	0	0	0	0	NA	NA	NA	NA	NA	NA
A69G	missense	missense	missense	A	69	G	1.08884	0.0300374	0.917677	0.208105	0.897197	0.0394773	0.742752	0.134297	NA	NA	NA	NA	NA	NA	NA	NA	NA	NA	NA	NA	NA	NA	NA	0	0	missense_cytosolic	other_missense	other_missense	FALSE	0	FALSE	FALSE	0	0	0	0	0	0.7185	0.58	0.0270431	-0.736335	Benign_moderate	-0.716594
A69K	missense	missense	missense	A	69	K	0.893528	0.145745	NA	NA	1.14841	0.149655	1.68817	0.141554	NA	NA	NA	NA	NA	NA	NA	NA	NA	NA	NA	NA	NA	NA	NA	0	0	missense_cytosolic	other_missense	other_missense	FALSE	0	FALSE	FALSE	NA	NA	NA	NA	NA	NA	NA	NA	NA	NA	NA
A69L	missense	missense	missense	A	69	L	1.12384	0.0632088	1.02605	0.19474	1.18362	0.146783	0.901944	0.270087	NA	NA	NA	NA	NA	NA	NA	NA	NA	NA	NA	NA	NA	NA	NA	0	0	missense_cytosolic	other_missense	other_missense	FALSE	0	FALSE	FALSE	NA	NA	NA	NA	NA	0.563966	0.69	0.00345518	-0.860466	Benign_moderate	-0.850382
A69M	missense	missense	missense	A	69	M	1.06716	0.045522	0.737362	0.0688918	1.02681	0.207244	1.70326	0.47591	NA	NA	NA	NA	NA	NA	NA	NA	NA	NA	NA	NA	NA	NA	NA	0	0	missense_cytosolic	other_missense	other_missense	FALSE	0	FALSE	FALSE	NA	NA	NA	NA	NA	0.43964	0.74	0.00857793	-0.379068	Benign_supporting	-0.331942
A69P	missense	missense	missense	A	69	P	0.987488	0.00611	NA	NA	NA	NA	1.5272	0.104746	NA	NA	NA	NA	NA	NA	NA	NA	NA	NA	NA	NA	NA	NA	NA	0	0	missense_cytosolic	other_missense	other_missense	FALSE	0	FALSE	FALSE	0	0	0	0	0	NA	NA	NA	NA	NA	NA
A69Q	missense	missense	missense	A	69	Q	1.14572	0.0460607	NA	NA	NA	NA	1.81714	0.448	NA	NA	NA	NA	NA	NA	NA	NA	NA	NA	NA	NA	NA	NA	NA	0	0	missense_cytosolic	other_missense	other_missense	FALSE	0	FALSE	FALSE	NA	NA	NA	NA	NA	NA	NA	NA	NA	NA	NA
A69R	missense	missense	missense	A	69	R	0.917678	0.030525	1.08486	0.0987273	0.882911	0.0592325	0.73984	0.210668	NA	NA	NA	NA	NA	NA	NA	NA	NA	NA	NA	NA	NA	NA	NA	0	0	missense_cytosolic	other_missense	other_missense	FALSE	0	FALSE	FALSE	NA	NA	NA	NA	NA	0.677997	0.29	0.0169982	-0.903012	Benign_moderate	-0.895626
A69S	missense	missense	missense	A	69	S	1.07076	0.0250617	1.31928	0.218151	0.885788	0.223845	1.67709	0.379817	NA	NA	NA	NA	NA	NA	NA	NA	NA	NA	NA	NA	NA	NA	NA	0	0	missense_cytosolic	other_missense	other_missense	FALSE	0	FALSE	FALSE	0	0	0	0	0	0.201224	0.36	0.000710192	-0.924398	Benign_moderate	-0.897167
A69T	missense	missense	missense	A	69	T	1.16364	0.144472	NA	NA	NA	NA	0.902984	0.289785	NA	NA	NA	NA	NA	NA	NA	NA	NA	NA	NA	NA	NA	NA	NA	1.3993e-06	0	missense_cytosolic	other_missense	other_missense	FALSE	0	FALSE	FALSE	0	0	0	0	0	NA	NA	NA	NA	NA	NA
A69V	missense	missense	missense	A	69	V	1.0944	0.0367663	NA	NA	NA	NA	1.66204	0.44551	NA	NA	NA	NA	NA	NA	NA	NA	NA	NA	NA	NA	NA	NA	NA	0	0	missense_cytosolic	other_missense	other_missense	FALSE	0	FALSE	FALSE	0	0	0	0	0	NA	NA	NA	NA	NA	NA
A69W	missense	missense	missense	A	69	W	1.18392	0.0349384	NA	NA	1.26391	0.186877	0.662619	0.444144	NA	NA	NA	NA	NA	NA	NA	NA	NA	NA	NA	NA	NA	NA	NA	0	0	missense_cytosolic	other_missense	other_missense	FALSE	0	FALSE	FALSE	NA	NA	NA	NA	NA	NA	NA	NA	NA	NA	NA
A69X	early_nonsense	early_nonsense	early_nonsense	A	69	X	0.019025	0.0275136	0.409982	0.240944	1.30201	0.0937622	0.122884	0.468693	NA	NA	NA	NA	NA	NA	NA	NA	NA	NA	NA	NA	NA	NA	NA	0	0	early_nonsense	early_nonsense	early_nonsense	FALSE	1	FALSE	FALSE	NA	NA	NA	NA	NA	NA	NA	NA	0.705636	Path_moderate	0.88311
A71A	synon	synon	synon	A	71	A	0.726257	0.0415802	1.02005	0.150479	1.06004	0.00735947	0.989697	0.324612	Likely benign	blb	blb	NA	NA	NA	NA	NA	NA	NA	NA	NA	NA	NA	NA	0	0	synon	synon	synon	FALSE	0	FALSE	FALSE	0	0	0	0	0	NA	NA	NA	-0.855183	Benign_moderate	-0.844709
A71C	missense	missense	missense	A	71	C	1.10353	0.0176742	1.22022	0.110985	1.01876	0.0711348	1.7204	0.336918	NA	NA	NA	NA	NA	NA	NA	NA	NA	NA	NA	NA	NA	NA	NA	0	0	missense_cytosolic	other_missense	other_missense	FALSE	0	FALSE	FALSE	NA	NA	NA	NA	NA	0.207679	0.27	0.000347667	-0.941676	Benign_moderate	-0.930097
A71D	missense	missense	missense	A	71	D	1.0518	0.0956317	1.38763	0.284688	NA	NA	NA	NA	NA	NA	NA	NA	NA	NA	NA	NA	NA	NA	NA	NA	NA	NA	NA	0	0	missense_cytosolic	other_missense	other_missense	FALSE	0	FALSE	FALSE	0	0	0.01	0	0.01	NA	NA	NA	-0.895079	Benign_moderate	-0.84924
A71E	missense	missense	missense	A	71	E	1.11501	0.0199162	0.78508	0.14457	1.05738	0.0819263	1.07569	0.273315	NA	NA	NA	NA	NA	NA	NA	NA	NA	NA	NA	NA	NA	NA	NA	0	0	missense_cytosolic	other_missense	other_missense	FALSE	0	FALSE	FALSE	NA	NA	NA	NA	NA	0.641738	0.71	0.016939	-0.493306	Benign_supporting	-0.455051
A71F	missense	missense	missense	A	71	F	1.11491	0.0661205	0.717673	0.293726	1.21811	0.0488312	1.59539	0.213788	NA	NA	NA	NA	NA	NA	NA	NA	NA	NA	NA	NA	NA	NA	NA	0	0	missense_cytosolic	other_missense	other_missense	FALSE	0	FALSE	FALSE	NA	NA	NA	NA	NA	0.454472	0.77	0.0110297	-0.327768	Benign_supporting	-0.276532
A71G	missense	missense	missense	A	71	G	0.696347	0.0252401	0.770918	0.114061	1.03252	0.06092	0.504975	0.196181	NA	NA	NA	NA	NA	NA	NA	NA	NA	NA	NA	NA	NA	NA	NA	0	0	missense_cytosolic	other_missense	other_missense	FALSE	0	FALSE	FALSE	0	0	0	0	0	0.870677	0.89	0.852939	-0.460905	Benign_supporting	-0.420165
A71H	missense	missense	missense	A	71	H	1.09527	0.0612404	NA	NA	0.839445	0.248814	0.835855	0.108144	NA	NA	NA	NA	NA	NA	NA	NA	NA	NA	NA	NA	NA	NA	NA	0	0	missense_cytosolic	other_missense	other_missense	FALSE	0	FALSE	FALSE	NA	NA	NA	NA	NA	NA	NA	NA	NA	NA	NA
A71I	missense	missense	missense	A	71	I	0.983634	0.0522675	1.16135	0.121259	0.905161	0.113576	0.907681	0.36065	NA	NA	NA	NA	NA	NA	NA	NA	NA	NA	NA	NA	NA	NA	NA	0	0	missense_cytosolic	other_missense	other_missense	FALSE	0	FALSE	FALSE	NA	NA	NA	NA	NA	0.560357	0.51	0.00435998	-0.934488	Benign_moderate	-0.926828
A71K	missense	missense	missense	A	71	K	0.764054	0.0502579	NA	NA	0.733172	0.212363	1.06009	0.394496	NA	NA	NA	NA	NA	NA	NA	NA	NA	NA	NA	NA	NA	NA	NA	0	0	missense_cytosolic	other_missense	other_missense	FALSE	0	FALSE	FALSE	NA	NA	NA	NA	NA	NA	NA	NA	NA	NA	NA
A71L	missense	missense	missense	A	71	L	1.12923	0.0241101	0.869864	0.143124	1.09198	0.107901	1.1652	0.212621	NA	NA	NA	NA	NA	NA	NA	NA	NA	NA	NA	NA	NA	NA	NA	0	0	missense_cytosolic	other_missense	other_missense	FALSE	0	FALSE	FALSE	NA	NA	NA	NA	NA	0.55636	0.3	0.00470324	-0.660966	Benign_moderate	-0.635423
A71M	missense	missense	missense	A	71	M	1.10065	0.0267561	1.13465	0.154198	1.04823	0.0436461	0.429113	0.233493	NA	NA	NA	NA	NA	NA	NA	NA	NA	NA	NA	NA	NA	NA	NA	0	0	missense_cytosolic	other_missense	other_missense	FALSE	0	FALSE	FALSE	NA	NA	NA	NA	NA	0.704075	0.76	0.0313285	-0.926445	Benign_moderate	-0.919441
A71N	missense	missense	missense	A	71	N	1.0412	0.0737201	1.32671	0.111934	0.865396	0.15948	1.40105	0.287953	NA	NA	NA	NA	NA	NA	NA	NA	NA	NA	NA	NA	NA	NA	NA	0	0	missense_cytosolic	other_missense	other_missense	FALSE	0	FALSE	FALSE	NA	NA	NA	NA	NA	0.284734	0.36	0.00123275	-0.921811	Benign_moderate	-0.89289
A71P	missense	missense	missense	A	71	P	1.02495	0.0166972	0.959006	0.131045	1.20981	0.0455277	1.13069	0.305188	NA	NA	NA	NA	NA	NA	NA	NA	NA	NA	NA	NA	NA	NA	NA	0	0	missense_cytosolic	other_missense	other_missense	FALSE	0	FALSE	FALSE	0	0	0	0	0	0.528957	0.13	0.00214759	-0.79103	Benign_moderate	-0.775577
A71Q	missense	missense	missense	A	71	Q	1.01518	0.0703377	0.965917	0.15807	1.07165	0.0438218	1.04335	0.242455	NA	NA	NA	NA	NA	NA	NA	NA	NA	NA	NA	NA	NA	NA	NA	0	0	missense_cytosolic	other_missense	other_missense	FALSE	0	FALSE	FALSE	NA	NA	NA	NA	NA	0.580891	0.21	0.00311624	-0.799268	Benign_moderate	-0.784463
A71R	missense	missense	missense	A	71	R	0.927298	0.022163	0.902912	0.0657381	1.00687	0.110319	0.841267	0.120828	NA	NA	NA	NA	NA	NA	NA	NA	NA	NA	NA	NA	NA	NA	NA	0	0	missense_cytosolic	other_missense	other_missense	FALSE	0	FALSE	FALSE	NA	NA	NA	NA	NA	0.710433	0.52	0.0193755	-0.714477	Benign_moderate	-0.69304
A71S	missense	missense	missense	A	71	S	1.05581	0.0320809	0.984515	0.189026	0.90899	0.137426	0.931569	0.182186	NA	NA	NA	NA	NA	NA	NA	NA	NA	NA	NA	NA	NA	NA	NA	1.37469e-06	0	missense_cytosolic	other_missense	other_missense	FALSE	0	FALSE	FALSE	0	0	0	0	0	0.626806	0.45	0.0065932	-0.820184	Benign_moderate	-0.807022
A71T	missense	missense	missense	A	71	T	1.06298	0.0364284	1.05906	0.116995	0.950595	0.0900283	1.38628	0.349221	NA	NA	NA	NA	NA	NA	NA	NA	NA	NA	NA	NA	NA	NA	NA	0	0	missense_cytosolic	other_missense	other_missense	FALSE	0	FALSE	FALSE	0	0	0	0	0	0.403913	0.12	0.000890944	-0.886379	Benign_moderate	-0.878076
A71V	missense	missense	missense	A	71	V	1.05487	0.00917924	1.07073	0.0666946	0.823998	0.172267	1.01166	0.208799	NA	NA	NA	NA	NA	NA	NA	NA	NA	NA	NA	NA	NA	NA	NA	1.36514e-06	3e-07	missense_cytosolic	other_missense	other_missense	FALSE	0	FALSE	FALSE	0	0	0	0	0	0.5636	0.16	0.00466438	-0.89429	Benign_moderate	-0.886457
A71W	missense	missense	missense	A	71	W	1.07982	0.0329285	0.865675	0.118863	1.12727	0.065285	0.363146	0.313142	NA	NA	NA	NA	NA	NA	NA	NA	NA	NA	NA	NA	NA	NA	NA	0	0	missense_cytosolic	other_missense	other_missense	FALSE	0	FALSE	FALSE	NA	NA	NA	NA	NA	0.821187	0.71	0.18051	-0.653722	Benign_moderate	-0.627628
A71X	early_nonsense	early_nonsense	early_nonsense	A	71	X	-0.0342495	0.0183448	0.0287946	0.18979	1.09264	0.090604	0.307507	0.272545	NA	NA	NA	NA	NA	NA	NA	NA	NA	NA	NA	NA	NA	NA	NA	0	0	early_nonsense	early_nonsense	early_nonsense	FALSE	2	FALSE	FALSE	NA	NA	NA	NA	NA	NA	NA	NA	1.85453	Path_strong	2.81747
A71Y	missense	missense	missense	A	71	Y	1.0424	0.035994	1.29836	0.258091	0.976542	0.109574	1.60666	0.205086	NA	NA	NA	NA	NA	NA	NA	NA	NA	NA	NA	NA	NA	NA	NA	0	0	missense_cytosolic	other_missense	other_missense	FALSE	0	FALSE	FALSE	NA	NA	NA	NA	NA	0.222941	0.36	0.000501636	-0.930797	Benign_moderate	-0.907919
A72C	missense	missense	missense	A	72	C	1.07761	0.0251514	0.835855	0.0970893	0.878365	0.252166	1.13742	0.290819	NA	NA	NA	NA	NA	NA	NA	NA	NA	NA	NA	NA	NA	NA	NA	0	0	missense_cytosolic	other_missense	other_missense	FALSE	0	FALSE	FALSE	NA	NA	NA	NA	NA	0.625331	0.31	0.0131213	-0.59907	Benign_supporting	-0.568833
A72D	missense	missense	missense	A	72	D	1.09687	0.0723631	1.25005	0.19661	NA	NA	1.05176	0.303839	NA	NA	NA	NA	NA	NA	NA	NA	NA	NA	NA	NA	NA	NA	NA	0	0	missense_cytosolic	other_missense	other_missense	FALSE	0	FALSE	FALSE	NA	NA	NA	NA	NA	NA	NA	NA	-0.940104	Benign_moderate	-0.92509
A72E	missense	missense	missense	A	72	E	0.667739	0.0582672	0.548137	0.141215	1.31766	0.111562	0.900817	0.329874	NA	NA	NA	NA	NA	NA	NA	NA	NA	NA	NA	NA	NA	NA	NA	0	0	missense_cytosolic	other_missense	other_missense	FALSE	0	FALSE	FALSE	0	0	0	0	0	0.835686	0.95	0.978859	0.202202	No_evidence	0.304039
A72F	missense	missense	missense	A	72	F	1.17727	0.0435484	1.22508	0.131025	1.49838	0.0902674	1.20561	0.379499	NA	NA	NA	NA	NA	NA	NA	NA	NA	NA	NA	NA	NA	NA	NA	0	0	missense_cytosolic	other_missense	other_missense	FALSE	0	FALSE	FALSE	NA	NA	NA	NA	NA	0.293474	0.41	0.00190001	-0.94165	Benign_moderate	-0.929581
A72G	missense	missense	missense	A	72	G	0.843419	0.0266687	0.566617	0.0754359	0.913841	0.215882	0.909587	0.322011	NA	NA	NA	NA	NA	NA	NA	NA	NA	NA	NA	NA	NA	NA	NA	0	0	missense_cytosolic	other_missense	other_missense	FALSE	0	FALSE	FALSE	0	0	0	0	0	0.838071	0.98	0.826264	0.138053	No_evidence	0.232704
A72H	missense	missense	missense	A	72	H	1.18575	0.0100957	NA	NA	NA	NA	NA	NA	NA	NA	NA	NA	NA	NA	NA	NA	NA	NA	NA	NA	NA	NA	NA	0	0	missense_cytosolic	other_missense	other_missense	FALSE	0	FALSE	FALSE	NA	NA	NA	NA	NA	NA	NA	NA	NA	NA	NA
A72I	missense	missense	missense	A	72	I	1.02678	0.134103	NA	NA	NA	NA	NA	NA	NA	NA	NA	NA	NA	NA	NA	NA	NA	NA	NA	NA	NA	NA	NA	0	0	missense_cytosolic	other_missense	other_missense	FALSE	0	FALSE	FALSE	NA	NA	NA	NA	NA	NA	NA	NA	NA	NA	NA
A72K	missense	missense	missense	A	72	K	0.785631	0.0226803	0.664474	0.188047	0.749436	0.187674	0.826055	0.281032	NA	NA	NA	NA	NA	NA	NA	NA	NA	NA	NA	NA	NA	NA	NA	0	0	missense_cytosolic	other_missense	other_missense	FALSE	0	FALSE	FALSE	NA	NA	NA	NA	NA	0.846952	0.95	0.843814	-0.177472	No_evidence	-0.113577
A72L	missense	missense	missense	A	72	L	1.12102	0.0279086	1.40378	0.120453	1.07395	0.0776786	1.24196	0.211235	NA	NA	NA	NA	NA	NA	NA	NA	NA	NA	NA	NA	NA	NA	NA	0	0	missense_cytosolic	other_missense	other_missense	FALSE	0	FALSE	FALSE	NA	NA	NA	NA	NA	0.263493	0.36	0.00142828	-0.886574	Benign_moderate	-0.835282
A72M	missense	missense	missense	A	72	M	1.06445	0.0302086	1.15319	0.235099	1.05683	0.0739514	0.74827	0.244021	NA	NA	NA	NA	NA	NA	NA	NA	NA	NA	NA	NA	NA	NA	NA	0	0	missense_cytosolic	other_missense	other_missense	FALSE	0	FALSE	FALSE	NA	NA	NA	NA	NA	0.587012	0.71	0.0049064	-0.932358	Benign_moderate	-0.924967
A72N	missense	missense	missense	A	72	N	0.983651	0.0622136	NA	NA	1.16956	0.15928	1.54531	0.442695	NA	NA	NA	NA	NA	NA	NA	NA	NA	NA	NA	NA	NA	NA	NA	0	0	missense_cytosolic	other_missense	other_missense	FALSE	0	FALSE	FALSE	NA	NA	NA	NA	NA	NA	NA	NA	NA	NA	NA
A72P	missense	missense	missense	A	72	P	0.977634	0.0445231	NA	NA	NA	NA	NA	NA	Uncertain significance	vus	vus	vus	NA	NA	NA	NA	NA	NA	NA	NA	NA	NA	NA	0	0	missense_cytosolic	other_missense	other_missense	FALSE	0	FALSE	FALSE	0	0	0	0	0	NA	NA	NA	NA	NA	NA
A72Q	missense	missense	missense	A	72	Q	1.04701	0.0339599	0.875294	0.136456	1.12649	0.145103	1.34985	0.27377	NA	NA	NA	NA	NA	NA	NA	NA	NA	NA	NA	NA	NA	NA	NA	0	0	missense_cytosolic	other_missense	other_missense	FALSE	0	FALSE	FALSE	NA	NA	NA	NA	NA	0.494626	0.23	0.00239016	-0.670201	Benign_moderate	-0.645363
A72R	missense	missense	missense	A	72	R	0.910119	0.0187449	1.11898	0.221143	0.9144	0.0607404	0.770219	0.166192	NA	NA	NA	NA	NA	NA	NA	NA	NA	NA	NA	NA	NA	NA	NA	0	0	missense_cytosolic	other_missense	other_missense	FALSE	0	FALSE	FALSE	NA	NA	NA	NA	NA	0.648405	0.41	0.0121523	-0.920272	Benign_moderate	-0.913361
A72S	missense	missense	missense	A	72	S	0.98759	0.0311575	0.935505	0.212914	1.16716	0.176981	1.05574	0.330203	NA	NA	NA	NA	NA	NA	NA	NA	NA	NA	NA	NA	NA	NA	NA	0	0	missense_cytosolic	other_missense	other_missense	FALSE	0	FALSE	FALSE	0	0	0	0	0	0.584916	0.31	0.00365802	-0.761083	Benign_moderate	-0.743275
A72T	missense	missense	missense	A	72	T	0.956315	0.0447175	NA	NA	1.08114	0.149094	NA	NA	Uncertain significance	vus	vus	vus	NA	NA	NA	NA	NA	NA	NA	NA	NA	NA	NA	0	0	missense_cytosolic	other_missense	other_missense	FALSE	0	FALSE	FALSE	0	0	0	0	0	NA	NA	NA	NA	NA	NA
A72V	missense	missense	missense	A	72	V	1.07574	0.0364641	0.218695	0.20768	1.13996	0.119129	1.88578	0.472195	NA	NA	NA	NA	NA	NA	NA	NA	NA	NA	NA	NA	NA	NA	NA	0	0	missense_cytosolic	other_missense	other_missense	FALSE	1	FALSE	FALSE	0	0	0	0	0	0.626087	0.72	0.998589	1.38188	Path_strong	1.78809
A72W	missense	missense	missense	A	72	W	1.0744	0.0349076	1.34086	0.113115	1.23514	0.0816823	1.17009	0.245968	NA	NA	NA	NA	NA	NA	NA	NA	NA	NA	NA	NA	NA	NA	NA	0	0	missense_cytosolic	other_missense	other_missense	FALSE	0	FALSE	FALSE	NA	NA	NA	NA	NA	0.303927	0.23	0.00107991	-0.916446	Benign_moderate	-0.884087
A72X	early_nonsense	early_nonsense	early_nonsense	A	72	X	-0.0196978	0.0103404	-0.0146505	0.25109	1.20692	0.0908094	0.00474526	0.261023	NA	NA	NA	NA	NA	NA	NA	NA	NA	NA	NA	NA	NA	NA	NA	0	0	early_nonsense	early_nonsense	early_nonsense	FALSE	2	FALSE	FALSE	NA	NA	NA	NA	NA	NA	NA	NA	1.90832	Path_strong	3.0762
A72Y	missense	missense	missense	A	72	Y	1.0663	0.0376269	1.17344	0.297546	0.778525	0.116737	0.777788	0.291716	NA	NA	NA	NA	NA	NA	NA	NA	NA	NA	NA	NA	NA	NA	NA	0	0	missense_cytosolic	other_missense	other_missense	FALSE	0	FALSE	FALSE	NA	NA	NA	NA	NA	0.603148	0.6	0.013133	-0.937127	Benign_moderate	-0.928951
A76A	synon	synon	synon	A	76	A	1.01764	0.0216073	1.06868	0.147843	1.07125	0.0835823	0.940431	0.201055	Likely benign	blb	blb	NA	NA	NA	NA	NA	NA	NA	NA	NA	NA	NA	NA	0	0	synon	synon	synon	FALSE	0	FALSE	FALSE	0	0	0	0	0	NA	NA	NA	-0.89295	Benign_moderate	-0.885041
A76C	missense	missense	missense	A	76	C	1.07539	0.0284625	0.906699	0.213437	1.11055	0.166216	1.37079	0.360139	NA	NA	NA	NA	NA	NA	NA	NA	NA	NA	NA	NA	NA	NA	NA	0	0	missense_cytosolic	other_missense	other_missense	FALSE	0	FALSE	FALSE	NA	NA	NA	NA	NA	0.465345	0.23	0.00171415	-0.720202	Benign_moderate	-0.699208
A76D	missense	missense	missense	A	76	D	1.08216	0.0246255	1.06586	0.142835	0.90721	0.202328	1.46163	0.395794	NA	NA	NA	NA	NA	NA	NA	NA	NA	NA	NA	NA	NA	NA	NA	6.35e-07	0	missense_cytosolic	other_missense	other_missense	FALSE	0	FALSE	FALSE	0	0	0.01	0	0.01	0.373962	0.18	0.000890887	-0.891068	Benign_moderate	-0.88305
A76E	missense	missense	missense	A	76	E	1.12002	0.0383472	0.98987	0.109118	0.938666	0.186939	1.4366	0.368019	NA	NA	NA	NA	NA	NA	NA	NA	NA	NA	NA	NA	NA	NA	NA	0	0	missense_cytosolic	other_missense	other_missense	FALSE	0	FALSE	FALSE	NA	NA	NA	NA	NA	0.409926	0.25	0.00129218	-0.825872	Benign_moderate	-0.813154
A76F	missense	missense	missense	A	76	F	1.04974	0.0339077	1.19263	0.270308	1.22939	0.0983804	1.23449	0.314905	NA	NA	NA	NA	NA	NA	NA	NA	NA	NA	NA	NA	NA	NA	NA	0	0	missense_cytosolic	other_missense	other_missense	FALSE	0	FALSE	FALSE	NA	NA	NA	NA	NA	0.35779	0.08	0.000643088	-0.940065	Benign_moderate	-0.930771
A76G	missense	missense	missense	A	76	G	1.03854	0.00910579	0.88256	0.171785	0.890447	0.0669614	1.01518	0.136815	NA	NA	NA	NA	NA	NA	NA	NA	NA	NA	NA	NA	NA	NA	NA	0	0	missense_cytosolic	other_missense	other_missense	FALSE	0	FALSE	FALSE	0	0	0	0	0	0.653118	0.41	0.0118725	-0.682285	Benign_moderate	-0.658372
A76H	missense	missense	missense	A	76	H	1.00016	0.0519511	1.32874	0.113188	NA	NA	0.599828	0.354058	NA	NA	NA	NA	NA	NA	NA	NA	NA	NA	NA	NA	NA	NA	NA	0	0	missense_cytosolic	other_missense	other_missense	FALSE	0	FALSE	FALSE	NA	NA	NA	NA	NA	NA	NA	NA	-0.921076	Benign_moderate	-0.89168
A76I	missense	missense	missense	A	76	I	1.08906	0.0515495	1.02909	0.176673	0.760967	0.263542	0.856365	0.291527	NA	NA	NA	NA	NA	NA	NA	NA	NA	NA	NA	NA	NA	NA	NA	0	0	missense_cytosolic	other_missense	other_missense	FALSE	0	FALSE	FALSE	NA	NA	NA	NA	NA	0.644583	0.57	0.0157094	-0.863077	Benign_moderate	-0.853184
A76K	missense	missense	missense	A	76	K	0.748249	0.0447886	0.910893	0.119565	0.976674	0.131527	0.624731	0.227782	NA	NA	NA	NA	NA	NA	NA	NA	NA	NA	NA	NA	NA	NA	NA	0	0	missense_cytosolic	other_missense	other_missense	FALSE	0	FALSE	FALSE	NA	NA	NA	NA	NA	0.802378	0.54	0.254103	-0.726446	Benign_moderate	-0.705937
A76L	missense	missense	missense	A	76	L	1.11876	0.0197748	1.03447	0.130239	1.04966	0.050459	1.02638	0.23032	NA	NA	NA	NA	NA	NA	NA	NA	NA	NA	NA	NA	NA	NA	NA	0	0	missense_cytosolic	other_missense	other_missense	FALSE	0	FALSE	FALSE	NA	NA	NA	NA	NA	0.530968	0.32	0.00230107	-0.867581	Benign_moderate	-0.858012
A76M	missense	missense	missense	A	76	M	1.07655	0.0329108	0.828673	0.13153	1.23872	0.0120169	0.599197	0.263426	NA	NA	NA	NA	NA	NA	NA	NA	NA	NA	NA	NA	NA	NA	NA	0	0	missense_cytosolic	other_missense	other_missense	FALSE	0	FALSE	FALSE	NA	NA	NA	NA	NA	0.763407	0.76	0.0710482	-0.585089	Benign_supporting	-0.553796
A76N	missense	missense	missense	A	76	N	0.885361	0.0572077	0.935777	0.108433	1.05117	0.272568	0.85922	0.230737	NA	NA	NA	NA	NA	NA	NA	NA	NA	NA	NA	NA	NA	NA	NA	0	0	missense_cytosolic	other_missense	other_missense	FALSE	0	FALSE	FALSE	NA	NA	NA	NA	NA	0.692341	0.7	0.0161269	-0.761448	Benign_moderate	-0.743668
A76P	missense	missense	missense	A	76	P	1.07988	0.0132332	1.30394	0.165739	0.987705	0.0989749	1.10159	0.201074	NA	NA	NA	NA	NA	NA	NA	NA	NA	NA	NA	NA	NA	NA	NA	0	0	missense_cytosolic	other_missense	other_missense	FALSE	0	FALSE	FALSE	0	0	0	0	0	0.376403	0.39	0.00156703	-0.929222	Benign_moderate	-0.905241
A76Q	missense	missense	missense	A	76	Q	0.990785	0.0339993	0.998982	0.0858991	1.07484	0.0475225	0.61032	0.131111	NA	NA	NA	NA	NA	NA	NA	NA	NA	NA	NA	NA	NA	NA	NA	0	0	missense_cytosolic	other_missense	other_missense	FALSE	0	FALSE	FALSE	NA	NA	NA	NA	NA	0.722733	0.85	0.0193034	-0.83521	Benign_moderate	-0.823217
A76R	missense	missense	missense	A	76	R	0.892647	0.0211793	0.806152	0.0995417	0.985833	0.0420124	1.06075	0.173028	NA	NA	NA	NA	NA	NA	NA	NA	NA	NA	NA	NA	NA	NA	NA	0	0	missense_cytosolic	other_missense	other_missense	FALSE	0	FALSE	FALSE	NA	NA	NA	NA	NA	0.690731	0.53	0.0292832	-0.539167	Benign_supporting	-0.504399
A76S	missense	missense	missense	A	76	S	1.05652	0.0118715	1.06713	0.0577686	0.983633	0.0380954	0.772517	0.176666	NA	NA	NA	NA	NA	NA	NA	NA	NA	NA	NA	NA	NA	NA	NA	0	0	missense_cytosolic	other_missense	other_missense	FALSE	0	FALSE	FALSE	0	0	0	0	0	0.633651	0.34	0.00661358	-0.891919	Benign_moderate	-0.883951
A76T	missense	missense	missense	A	76	T	1.02517	0.0311207	1.06979	0.210424	0.901178	0.0235059	1.47004	0.2697	NA	NA	NA	NA	NA	NA	NA	NA	NA	NA	NA	NA	NA	NA	NA	3.85441e-06	1.86e-06	missense_cytosolic	other_missense	other_missense	FALSE	0	FALSE	FALSE	0	0	0.01	0	0.01	0.381813	0.17	0.000912913	-0.893675	Benign_moderate	-0.885808
A76V	missense	missense	missense	A	76	V	1.03208	0.0260294	1.09154	0.207915	0.990781	0.134983	1.13481	0.303335	NA	NA	NA	NA	NA	NA	NA	NA	NA	NA	NA	NA	NA	NA	NA	6.35e-07	0	missense_cytosolic	other_missense	other_missense	FALSE	0	FALSE	FALSE	0	0	0	0	0	0.485569	0.15	0.00139771	-0.906811	Benign_moderate	-0.899586
A76W	missense	missense	missense	A	76	W	0.970515	0.028434	1.01908	0.174415	0.944619	0.101359	0.997287	0.25694	NA	NA	NA	NA	NA	NA	NA	NA	NA	NA	NA	NA	NA	NA	NA	0	0	missense_cytosolic	other_missense	other_missense	FALSE	0	FALSE	FALSE	NA	NA	NA	NA	NA	0.598073	0.15	0.00432229	-0.854317	Benign_moderate	-0.843778
A76X	early_nonsense	early_nonsense	early_nonsense	A	76	X	0.00294247	0.0101224	-0.379936	0.0862863	1.08648	0.0590554	-0.235734	0.170988	NA	NA	NA	NA	NA	NA	NA	NA	NA	NA	NA	NA	NA	NA	NA	0	0	early_nonsense	early_nonsense	early_nonsense	FALSE	3	FALSE	TRUE	NA	NA	NA	NA	NA	NA	NA	NA	1.99465	Path_strong	4.37718
A76Y	missense	missense	missense	A	76	Y	0.821405	0.0281102	0.837508	0.248658	0.994722	0.0656102	0.166975	0.36597	NA	NA	NA	NA	NA	NA	NA	NA	NA	NA	NA	NA	NA	NA	NA	0	0	missense_cytosolic	other_missense	other_missense	FALSE	0	FALSE	FALSE	NA	NA	NA	NA	NA	0.90064	0.63	0.845916	-0.602241	Benign_supporting	-0.572244
C122A	missense	missense	missense	C	122	A	0.704145	0.0520545	0.775936	0.176361	0.901088	0.106441	0.620782	0.218238	NA	NA	NA	NA	NA	NA	NA	NA	NA	NA	NA	NA	NA	NA	NA	0	0	missense_transmembrane	VSD_helix	S1	FALSE	0	FALSE	FALSE	NA	NA	NA	NA	NA	0.855885	0.98	0.794011	-0.47253	Benign_supporting	-0.432684
C122C	synon	synon	synon	C	122	C	0.963102	0.0484505	1.0739	0.181669	1.15958	0.151605	0.691755	0.253577	NA	NA	NA	NA	NA	NA	NA	NA	NA	NA	NA	NA	NA	NA	NA	0	0	synon	synon	synon	FALSE	0	FALSE	FALSE	0	0	0	0.01	0.01	NA	NA	NA	-0.896328	Benign_moderate	-0.888607
C122D	missense	missense	missense	C	122	D	0.347338	0.0442178	0.79447	0.274307	0.640106	0.0850595	0.0512067	0.325941	NA	NA	NA	NA	NA	NA	NA	NA	NA	NA	NA	NA	NA	NA	NA	0	0	missense_transmembrane	VSD_helix	S1	FALSE	0	FALSE	FALSE	NA	NA	NA	NA	NA	0.957382	0.9	1	-0.514089	Benign_supporting	-0.477418
C122E	missense	missense	missense	C	122	E	0.49744	0.0409604	NA	NA	0.729838	0.169031	0.747442	0.40999	NA	NA	NA	NA	NA	NA	NA	NA	NA	NA	NA	NA	NA	NA	NA	0	0	missense_transmembrane	VSD_helix	S1	FALSE	0	FALSE	FALSE	NA	NA	NA	NA	NA	NA	NA	NA	NA	NA	NA
C122F	missense	missense	missense	C	122	F	0.418323	0.0450032	0.486454	0.03707	NA	NA	1.26934	0.377466	NA	NA	NA	NA	NA	NA	NA	NA	NA	NA	NA	NA	NA	NA	NA	0	0	missense_transmembrane	VSD_helix	S1	FALSE	0	FALSE	FALSE	0	0	0	0	0	NA	NA	NA	0.423396	Path_supporting	0.55348
C122G	missense	missense	missense	C	122	G	0.904722	0.0225673	0.674612	0.194337	0.83402	0.0561844	0.451962	0.155541	NA	NA	NA	NA	NA	NA	NA	NA	NA	NA	NA	NA	NA	NA	NA	0	0	missense_transmembrane	VSD_helix	S1	FALSE	0	FALSE	FALSE	0	0	0	0	0	0.893066	0.91	0.872363	-0.207385	No_evidence	-0.146092
C122H	missense	missense	missense	C	122	H	0.512427	0.157179	NA	NA	NA	NA	2.00377	0.102217	NA	NA	NA	NA	NA	NA	NA	NA	NA	NA	NA	NA	NA	NA	NA	0	0	missense_transmembrane	VSD_helix	S1	FALSE	0	FALSE	FALSE	NA	NA	NA	NA	NA	NA	NA	NA	NA	NA	NA
C122I	missense	missense	missense	C	122	I	0.559922	0.0374853	0.380384	0.154203	0.793323	0.01156	0.545386	0.234554	NA	NA	NA	NA	NA	NA	NA	NA	NA	NA	NA	NA	NA	NA	NA	0	0	missense_transmembrane	VSD_helix	S1	FALSE	0	FALSE	FALSE	NA	NA	NA	NA	NA	0.950046	1	0.999997	0.815014	Path_moderate	1.01584
C122K	missense	missense	missense	C	122	K	0.192882	0.0611468	0.522595	0.171586	0.297825	0.0805484	0.923471	0.386331	NA	NA	NA	NA	NA	NA	NA	NA	NA	NA	NA	NA	NA	NA	NA	0	0	missense_transmembrane	VSD_helix	S1	FALSE	1	FALSE	FALSE	NA	NA	NA	NA	NA	0.934532	1	1	0.292646	No_evidence	0.405318
C122L	missense	missense	missense	C	122	L	0.277206	0.0275823	0.548123	0.235233	0.504397	0.108153	0.553405	0.391505	NA	NA	NA	NA	NA	NA	NA	NA	NA	NA	NA	NA	NA	NA	NA	0	0	missense_transmembrane	VSD_helix	S1	FALSE	0	FALSE	FALSE	NA	NA	NA	NA	NA	0.952231	1	1	0.202249	No_evidence	0.304092
C122M	missense	missense	missense	C	122	M	0.739073	0.0331441	NA	NA	0.912057	0.122803	0.257026	0.32062	NA	NA	NA	NA	NA	NA	NA	NA	NA	NA	NA	NA	NA	NA	NA	0	0	missense_transmembrane	VSD_helix	S1	FALSE	0	FALSE	FALSE	NA	NA	NA	NA	NA	NA	NA	NA	NA	NA	NA
C122N	missense	missense	missense	C	122	N	0.820456	0.0993561	NA	NA	NA	NA	0.785764	0.492868	NA	NA	NA	NA	NA	NA	NA	NA	NA	NA	NA	NA	NA	NA	NA	0	0	missense_transmembrane	VSD_helix	S1	FALSE	0	FALSE	FALSE	NA	NA	NA	NA	NA	NA	NA	NA	NA	NA	NA
C122P	missense	missense	missense	C	122	P	0.938312	0.0568474	NA	NA	1.11268	0.0959952	0.861926	0.217662	NA	NA	NA	NA	NA	NA	NA	NA	NA	NA	NA	NA	NA	NA	NA	0	0	missense_transmembrane	VSD_helix	S1	FALSE	0	FALSE	FALSE	NA	NA	NA	NA	NA	NA	NA	NA	NA	NA	NA
C122Q	missense	missense	missense	C	122	Q	0.679206	0.0529349	1.11008	0.141388	NA	NA	0.953285	0.336839	NA	NA	NA	NA	NA	NA	NA	NA	NA	NA	NA	NA	NA	NA	NA	0	0	missense_transmembrane	VSD_helix	S1	FALSE	0	FALSE	FALSE	NA	NA	NA	NA	NA	NA	NA	NA	-0.91628	Benign_moderate	-0.909331
C122R	missense	missense	missense	C	122	R	0.146662	0.0206299	0.319266	0.203789	0.429614	0.104021	-0.0690284	0.150066	NA	NA	NA	NA	NA	NA	NA	NA	NA	NA	NA	NA	NA	NA	NA	0	0	missense_transmembrane	VSD_helix	S1	FALSE	2	FALSE	FALSE	0	0	0	0	0	0.990321	1	1	1.03746	Path_moderate	1.29827
C122S	missense	missense	missense	C	122	S	0.731937	0.0241029	0.631077	0.100999	0.92159	0.0164479	0.667904	0.254108	NA	NA	NA	NA	NA	NA	NA	NA	NA	NA	NA	NA	NA	NA	NA	0	0	missense_transmembrane	VSD_helix	S1	FALSE	0	FALSE	FALSE	0	0	0	0	0	0.878961	1	0.943175	-0.0749741	No_evidence	-0.00179905
C122T	missense	missense	missense	C	122	T	0.743255	0.0373468	0.836576	0.167989	0.81843	0.204721	0.923569	0.334106	NA	NA	NA	NA	NA	NA	NA	NA	NA	NA	NA	NA	NA	NA	NA	0	0	missense_transmembrane	VSD_helix	S1	FALSE	0	FALSE	FALSE	NA	NA	NA	NA	NA	0.765883	0.63	0.267511	-0.600456	Benign_supporting	-0.570324
C122V	missense	missense	missense	C	122	V	0.739706	0.0446076	0.6846	0.207738	0.748181	0.061799	0.82314	0.153741	NA	NA	NA	NA	NA	NA	NA	NA	NA	NA	NA	NA	NA	NA	NA	0	0	missense_transmembrane	VSD_helix	S1	FALSE	0	FALSE	FALSE	NA	NA	NA	NA	NA	0.847414	0.98	0.878264	-0.236283	No_evidence	-0.177463
C122W	missense	missense	missense	C	122	W	0.0669791	0.0157268	-0.13937	0.207566	0.59335	0.169816	0.044938	0.252929	NA	NA	NA	NA	NA	NA	NA	NA	NA	NA	NA	NA	NA	NA	NA	0	0	missense_transmembrane	VSD_helix	S1	FALSE	2	FALSE	FALSE	0	0	0.3	0.02	0.31	0.995575	1	1	1.96591	Path_strong	3.87193
C122X	early_nonsense	early_nonsense	early_nonsense	C	122	X	-0.0366847	0.0108086	0.295662	0.144385	1.18673	0.265854	-0.383609	0.335105	NA	NA	NA	NA	NA	NA	NA	NA	NA	NA	NA	NA	NA	NA	NA	0	0	early_nonsense	early_nonsense	early_nonsense	FALSE	2	FALSE	FALSE	0	0	0	0.01	0.01	NA	NA	NA	1.12129	Path_moderate	1.41034
C122Y	missense	missense	missense	C	122	Y	0.27381	0.0483398	NA	NA	0.504315	0.0930424	1.08193	0.409017	Conflicting classifications of pathogenicity	conflicting	conflicting	conflicting	NA	0.73	0.88	NA	NA	NA	NA	NA	-0.039	15.1	NA	0	0	missense_transmembrane	VSD_helix	S1	FALSE	0	FALSE	FALSE	0	0	0	0	0	NA	NA	NA	NA	NA	NA
C136A	missense	missense	missense	C	136	A	0.752571	0.0750776	1.23966	0.261187	1.37695	0.140891	0.811507	0.302053	NA	NA	NA	NA	NA	NA	NA	NA	NA	NA	NA	NA	NA	NA	NA	0	0	missense_transmembrane	VSD_helix	S1	FALSE	0	FALSE	FALSE	NA	NA	NA	NA	NA	0.541328	0.81	0.0327575	-0.941031	Benign_moderate	-0.927331
C136C	synon	synon	synon	C	136	C	1.00926	0.0272903	1.04229	0.242633	1.15769	0.113635	1.18465	0.306864	Likely benign	blb	blb	NA	NA	NA	NA	NA	NA	NA	NA	NA	NA	NA	NA	0	0	synon	synon	synon	FALSE	0	FALSE	FALSE	0.05	0	0	0	0.05	NA	NA	NA	-0.873876	Benign_moderate	-0.864748
C136D	missense	missense	missense	C	136	D	0.936807	0.0701897	1.25571	0.210751	1.30385	0.0435303	1.16075	0.226024	NA	NA	NA	NA	NA	NA	NA	NA	NA	NA	NA	NA	NA	NA	NA	0	0	missense_transmembrane	VSD_helix	S1	FALSE	0	FALSE	FALSE	NA	NA	NA	NA	NA	0.367073	0.13	0.00131303	-0.939434	Benign_moderate	-0.92365
C136E	missense	missense	missense	C	136	E	0.895444	0.0636983	1.12926	0.146495	0.907822	0.0505365	0.816638	0.169229	NA	NA	NA	NA	NA	NA	NA	NA	NA	NA	NA	NA	NA	NA	NA	0	0	missense_transmembrane	VSD_helix	S1	FALSE	0	FALSE	FALSE	NA	NA	NA	NA	NA	0.630359	0.39	0.010856	-0.924445	Benign_moderate	-0.917496
C136F	missense	missense	missense	C	136	F	0.933149	0.0141384	1.28756	0.166717	0.954068	0.238113	0.240545	0.356363	Uncertain significance	vus	vus	vus	NA	NA	NA	NA	NA	NA	NA	NA	0.234	-6.3	NA	1.23908e-06	2.8e-07	missense_transmembrane	VSD_helix	S1	FALSE	0	FALSE	FALSE	0.02	0	0	0	0.02	NA	NA	NA	-0.933561	Benign_moderate	-0.9127
C136G	missense	missense	missense	C	136	G	1.04682	0.0269592	1.18417	0.0564393	0.91259	0.037558	1.01952	0.203064	NA	NA	NA	NA	NA	NA	NA	NA	NA	NA	NA	NA	NA	NA	NA	0	0	missense_transmembrane	VSD_helix	S1	FALSE	0	FALSE	FALSE	0	0	0	0	0	0.488894	0.18	0.00231956	-0.938957	Benign_moderate	-0.930202
C136H	missense	missense	missense	C	136	H	0.987994	0.0794099	NA	NA	NA	NA	1.15233	0.244338	NA	NA	NA	NA	NA	NA	NA	NA	NA	NA	NA	NA	NA	NA	NA	0	0	missense_transmembrane	VSD_helix	S1	FALSE	0	FALSE	FALSE	NA	NA	NA	NA	NA	NA	NA	NA	NA	NA	NA
C136I	missense	missense	missense	C	136	I	0.492786	0.0467487	1.22697	0.0514073	NA	NA	1.1474	0.12751	NA	NA	NA	NA	NA	NA	NA	NA	NA	NA	NA	NA	NA	NA	NA	0	0	missense_transmembrane	VSD_helix	S1	FALSE	0	FALSE	FALSE	NA	NA	NA	NA	NA	NA	NA	NA	-0.941615	Benign_moderate	-0.929349
C136K	missense	missense	missense	C	136	K	1.20095	0.0729535	NA	NA	0.664362	0.150097	1.45456	0.386553	NA	NA	NA	NA	NA	NA	NA	NA	NA	NA	NA	NA	NA	NA	NA	0	0	missense_transmembrane	VSD_helix	S1	FALSE	0	FALSE	FALSE	NA	NA	NA	NA	NA	NA	NA	NA	NA	NA	NA
C136L	missense	missense	missense	C	136	L	1.02955	0.0132755	0.841689	0.15739	0.799899	0.0523242	0.60121	0.176216	NA	NA	NA	NA	NA	NA	NA	NA	NA	NA	NA	NA	NA	NA	NA	0	0	missense_transmembrane	VSD_helix	S1	FALSE	0	FALSE	FALSE	NA	NA	NA	NA	NA	0.80741	0.54	0.173206	-0.610189	Benign_supporting	-0.580794
C136P	missense	missense	missense	C	136	P	0.436224	0.0289605	NA	NA	0.931392	0.0867939	0.968577	0.340187	NA	NA	NA	NA	NA	NA	NA	NA	NA	NA	NA	NA	NA	NA	NA	0	0	missense_transmembrane	VSD_helix	S1	FALSE	0	FALSE	FALSE	NA	NA	NA	NA	NA	NA	NA	NA	NA	NA	NA
C136Q	missense	missense	missense	C	136	Q	1.07877	0.0641016	NA	NA	1.14994	0.289401	0.87596	0.278853	NA	NA	NA	NA	NA	NA	NA	NA	NA	NA	NA	NA	NA	NA	NA	0	0	missense_transmembrane	VSD_helix	S1	FALSE	0	FALSE	FALSE	NA	NA	NA	NA	NA	NA	NA	NA	NA	NA	NA
C136R	missense	missense	missense	C	136	R	1.29865	0.0326454	1.16088	0.0769693	0.787138	0.0310908	0.786332	0.113989	NA	NA	NA	NA	NA	NA	NA	NA	NA	NA	NA	NA	NA	NA	NA	0	0	missense_transmembrane	VSD_helix	S1	FALSE	0	FALSE	FALSE	0	0	0	0	0	0.553935	0.58	0.0374887	-0.934373	Benign_moderate	-0.92673
C136S	missense	missense	missense	C	136	S	0.888832	0.0499425	1.33632	0.196824	1.0858	0.135894	1.43324	0.363038	NA	NA	NA	NA	NA	NA	NA	NA	NA	NA	NA	NA	NA	NA	NA	0	0	missense_transmembrane	VSD_helix	S1	FALSE	0	FALSE	FALSE	0.01	0	0	0	0.01	0.27286	0.27	0.00112446	-0.918228	Benign_moderate	-0.887003
C136T	missense	missense	missense	C	136	T	0.716441	0.0531028	1.03064	0.0894908	0.862276	0.159514	0.700798	0.271698	NA	NA	NA	NA	NA	NA	NA	NA	NA	NA	NA	NA	NA	NA	NA	0	0	missense_transmembrane	VSD_helix	S1	FALSE	0	FALSE	FALSE	NA	NA	NA	NA	NA	0.753487	0.64	0.198664	-0.864391	Benign_moderate	-0.854592
C136V	missense	missense	missense	C	136	V	0.628942	0.0773801	1.30149	0.00756233	0.51749	0.200485	1.10769	0.400603	NA	NA	NA	NA	NA	NA	NA	NA	NA	NA	NA	NA	NA	NA	NA	0	0	missense_transmembrane	VSD_helix	S1	FALSE	0	FALSE	FALSE	NA	NA	NA	NA	NA	0.541931	0.84	0.673401	-0.929925	Benign_moderate	-0.906433
C136W	missense	missense	missense	C	136	W	0.529389	0.0205	1.2373	0.095919	0.580086	0.139095	1.02632	0.232619	NA	NA	NA	NA	NA	NA	NA	NA	NA	NA	NA	NA	NA	NA	NA	0	0	missense_transmembrane	VSD_helix	S1	FALSE	0	FALSE	FALSE	0	0	0	0	0	0.619948	0.8	0.91013	-0.941185	Benign_moderate	-0.927766
C136X	early_nonsense	early_nonsense	early_nonsense	C	136	X	-0.0758923	0.00972953	NA	NA	NA	NA	NA	NA	NA	NA	NA	NA	NA	NA	NA	NA	NA	NA	NA	NA	NA	NA	NA	0	0	early_nonsense	early_nonsense	early_nonsense	FALSE	1	FALSE	FALSE	0	0	0	0	0	NA	NA	NA	NA	NA	NA
C136Y	missense	missense	missense	C	136	Y	0.994249	0.0696554	0.908122	0.0878734	NA	NA	1.84793	0.410959	NA	NA	NA	NA	NA	NA	NA	NA	NA	NA	NA	NA	NA	NA	NA	6.2e-07	0	missense_transmembrane	VSD_helix	S1	FALSE	0	FALSE	FALSE	0	0	0	0	0	NA	NA	NA	-0.722332	Benign_moderate	-0.701504
C180A	missense	missense	missense	C	180	A	0.941457	0.0426358	1.06147	0.167871	0.805651	0.0675996	1.04114	0.225068	NA	NA	NA	NA	NA	NA	NA	NA	NA	NA	NA	NA	NA	NA	NA	0	0	missense_transmembrane	VSD_helix	S2	FALSE	0	FALSE	FALSE	NA	NA	NA	NA	NA	0.584822	0.11	0.00666058	-0.888069	Benign_moderate	-0.879871
C180C	synon	synon	synon	C	180	C	1.05478	0.0376501	1.06192	0.135586	1.29392	0.0581159	1.18905	0.298091	NA	NA	NA	NA	NA	NA	NA	NA	NA	NA	NA	NA	NA	NA	NA	0	0	synon	synon	synon	FALSE	0	FALSE	FALSE	0	0	0.01	0	0.01	NA	NA	NA	-0.888381	Benign_moderate	-0.880202
C180E	missense	missense	missense	C	180	E	0.013304	0.0241009	0.428632	0.106117	0.206643	0.0389023	-0.189359	0.0885019	NA	NA	NA	NA	NA	NA	NA	NA	NA	NA	NA	NA	NA	NA	NA	0	0	missense_transmembrane	VSD_helix	S2	FALSE	3	FALSE	TRUE	NA	NA	NA	NA	NA	0.992078	1	1	0.636542	Path_moderate	0.800887
C180F	missense	missense	missense	C	180	F	0.991445	0.0127599	0.717778	0.189443	0.838727	0.106	0.734152	0.23578	NA	NA	NA	NA	NA	NA	NA	NA	NA	NA	NA	NA	NA	NA	NA	0	0	missense_transmembrane	VSD_helix	S2	FALSE	0	FALSE	FALSE	0	0	0	0	0	0.818056	0.84	0.310073	-0.328049	Benign_supporting	-0.276835
C180G	missense	missense	missense	C	180	G	0.125082	0.0239647	0.4955	0.171979	0.213161	0.0345289	-0.208024	0.142374	NA	NA	NA	NA	NA	NA	NA	NA	NA	NA	NA	NA	NA	NA	NA	0	0	missense_transmembrane	VSD_helix	S2	FALSE	3	FALSE	TRUE	0	0	0	0	0	0.990149	1	1	0.39042	Path_supporting	0.515893
C180H	missense	missense	missense	C	180	H	1.03553	0.0225769	0.800935	0.151389	0.679378	0.0673013	0.730406	0.222652	NA	NA	NA	NA	NA	NA	NA	NA	NA	NA	NA	NA	NA	NA	NA	0	0	missense_transmembrane	VSD_helix	S2	FALSE	0	FALSE	FALSE	NA	NA	NA	NA	NA	0.799125	0.8	0.278088	-0.528073	Benign_supporting	-0.492464
C180I	missense	missense	missense	C	180	I	0.799813	0.0681198	0.619852	0.0925182	0.786403	0.143755	0.489601	0.347933	NA	NA	NA	NA	NA	NA	NA	NA	NA	NA	NA	NA	NA	NA	NA	0	0	missense_transmembrane	VSD_helix	S2	FALSE	0	FALSE	FALSE	NA	NA	NA	NA	NA	0.909166	0.91	0.979224	-0.0392339	No_evidence	0.0373222
C180K	missense	missense	severe_DN	C	180	K	-0.00743105	0.0105514	0.12685	0.248932	0.18945	0.144584	-0.283184	0.156661	NA	NA	NA	NA	NA	NA	NA	NA	NA	NA	NA	NA	NA	NA	NA	0	0	missense_transmembrane	VSD_helix	S2	FALSE	4	TRUE	TRUE	NA	NA	NA	NA	NA	NA	NA	NA	1.65175	Path_strong	2.26671
C180L	missense	missense	missense	C	180	L	0.0139798	0.0155129	-0.0914242	0.101588	0.305571	0.111253	-0.302436	0.182529	NA	NA	NA	NA	NA	NA	NA	NA	NA	NA	NA	NA	NA	NA	NA	0	0	missense_transmembrane	VSD_helix	S2	FALSE	3	FALSE	TRUE	NA	NA	NA	NA	NA	0.9977	1	1	1.95614	Path_strong	3.5567
C180M	missense	missense	missense	C	180	M	0.0842338	0.0197902	0.256597	0.161581	0.250337	0.0546473	0.461448	0.2382	NA	NA	NA	NA	NA	NA	NA	NA	NA	NA	NA	NA	NA	NA	NA	0	0	missense_transmembrane	VSD_helix	S2	FALSE	1	FALSE	FALSE	NA	NA	NA	NA	NA	0.983469	1	1	1.25639	Path_moderate	1.59964
C180N	missense	missense	missense	C	180	N	0.0378069	0.0287657	0.417199	0.13516	0.168104	0.00615253	0.608041	0.373353	NA	NA	NA	NA	NA	NA	NA	NA	NA	NA	NA	NA	NA	NA	NA	0	0	missense_transmembrane	VSD_helix	S2	FALSE	2	FALSE	FALSE	NA	NA	NA	NA	NA	0.973341	1	1	0.678901	Path_moderate	0.851158
C180P	missense	missense	severe_DN	C	180	P	0.0204607	0.0141543	-0.151909	0.213456	0.124385	0.032199	-0.12528	0.208604	NA	NA	NA	NA	NA	NA	NA	NA	NA	NA	NA	NA	NA	NA	NA	0	0	missense_transmembrane	VSD_helix	S2	FALSE	4	TRUE	TRUE	NA	NA	NA	NA	NA	NA	NA	NA	1.96709	Path_strong	3.95626
C180Q	missense	missense	missense	C	180	Q	0.0228155	0.0129026	0.463142	0.185498	0.315234	0.0218353	-0.0830423	0.251195	NA	NA	NA	NA	NA	NA	NA	NA	NA	NA	NA	NA	NA	NA	NA	0	0	missense_transmembrane	VSD_helix	S2	FALSE	2	FALSE	FALSE	NA	NA	NA	NA	NA	0.989202	1	1	0.508953	Path_supporting	0.651791
C180R	missense	missense	severe_DN	C	180	R	0.0147833	0.0096357	-0.0747523	0.104174	0.241667	0.0143405	-0.247771	0.180074	NA	NA	NA	NA	NA	NA	NA	NA	NA	NA	NA	NA	NA	NA	NA	0	0	missense_transmembrane	VSD_helix	S2	FALSE	4	TRUE	TRUE	0	0	0	0	0	NA	NA	NA	1.94987	Path_strong	3.44981
C180S	missense	missense	missense	C	180	S	0.880017	0.0169053	1.04316	0.138885	0.627394	0.163	0.566034	0.161675	NA	NA	NA	NA	NA	NA	NA	NA	NA	NA	NA	NA	NA	NA	NA	0	0	missense_transmembrane	VSD_helix	S2	FALSE	0	FALSE	FALSE	0	0	0.04	0	0.04	0.783882	0.6	0.272411	-0.874562	Benign_moderate	-0.865482
C180T	missense	missense	missense	C	180	T	0.585684	0.0366235	0.921021	0.18887	0.55463	0.121654	0.39477	0.224897	NA	NA	NA	NA	NA	NA	NA	NA	NA	NA	NA	NA	NA	NA	NA	0	0	missense_transmembrane	VSD_helix	S2	FALSE	0	FALSE	FALSE	NA	NA	NA	NA	NA	0.893802	0.86	0.996737	-0.741112	Benign_moderate	-0.721743
C180V	missense	missense	missense	C	180	V	1.06113	0.0373014	0.723205	0.159199	0.925105	0.0790501	0.836671	0.230973	NA	NA	NA	NA	NA	NA	NA	NA	NA	NA	NA	NA	NA	NA	NA	0	0	missense_transmembrane	VSD_helix	S2	FALSE	0	FALSE	FALSE	NA	NA	NA	NA	NA	0.771613	0.92	0.130621	-0.342424	Benign_supporting	-0.292372
C180W	missense	missense	missense	C	180	W	1.34582	0.0382343	0.441843	0.145056	0.933859	0.121017	0.456346	0.407051	NA	NA	NA	NA	NA	NA	NA	NA	NA	NA	NA	NA	NA	NA	NA	0	0	missense_transmembrane	VSD_helix	S2	FALSE	0	FALSE	FALSE	0	0	0	0	0	0.896631	0.99	0.999222	0.587617	Path_supporting	0.743326
C180X	early_nonsense	early_nonsense	early_nonsense	C	180	X	-0.0228586	0.0201175	-0.142923	0.151107	1.17792	0.0444551	-0.0908781	0.219142	NA	NA	NA	NA	NA	NA	NA	NA	NA	NA	NA	NA	NA	NA	NA	0	0	early_nonsense	early_nonsense	early_nonsense	FALSE	3	FALSE	TRUE	0	0	0.07	0	0.07	NA	NA	NA	1.96629	Path_strong	3.89575
C180Y	missense	missense	missense	C	180	Y	1.00801	0.0392966	0.928286	0.204163	0.736749	0.21928	0.808806	0.407188	NA	NA	NA	NA	NA	NA	NA	NA	NA	NA	NA	NA	NA	NA	NA	0	0	missense_transmembrane	VSD_helix	S2	FALSE	0	FALSE	FALSE	0	0	0.05	0	0.05	0.726099	0.49	0.0466477	-0.751276	Benign_moderate	-0.7327
C214A	missense	missense	missense	C	214	A	0.920129	0.0060445	0.968257	0.257699	1.32341	0.13208	1.18924	0.342174	NA	NA	NA	NA	NA	NA	NA	NA	NA	NA	NA	NA	NA	NA	NA	0	0	missense_transmembrane	VSD_helix	S3	FALSE	0	FALSE	FALSE	NA	NA	NA	NA	NA	0.508485	0.17	0.00290083	-0.802001	Benign_moderate	-0.787411
C214C	synon	synon	synon	C	214	C	1.00853	0.0543745	0.99535	0.173222	0.945892	0.0322961	1.83602	0.344251	Benign/Likely benign	blb	blb	NA	NA	NA	NA	NA	NA	NA	NA	NA	NA	NA	NA	0	0	synon	synon	synon	FALSE	0	FALSE	FALSE	0	0	0	0	0	NA	NA	NA	-0.831538	Benign_moderate	-0.819261
C214D	missense	missense	missense	C	214	D	0.0484138	0.0163594	0.550007	0.178637	0.2084	0.0690966	0.28011	0.302068	NA	NA	NA	NA	NA	NA	NA	NA	NA	NA	NA	NA	NA	NA	NA	0	0	missense_transmembrane	VSD_helix	S3	FALSE	2	FALSE	FALSE	NA	NA	NA	NA	NA	0.978024	1	1	0.195657	No_evidence	0.296743
C214E	missense	missense	missense	C	214	E	0.017693	0.0231289	-0.123557	0.166054	0.210623	0.106777	0.2585	0.368487	NA	NA	NA	NA	NA	NA	NA	NA	NA	NA	NA	NA	NA	NA	NA	0	0	missense_transmembrane	VSD_helix	S3	FALSE	3	FALSE	TRUE	NA	NA	NA	NA	NA	0.995074	1	1	1.96376	Path_strong	3.7667
C214F	missense	missense	missense	C	214	F	1.00592	0.0247232	0.760037	0.0987071	1.07753	0.119701	1.04786	0.225051	NA	NA	NA	NA	NA	NA	NA	NA	NA	NA	NA	NA	NA	NA	NA	0	0	missense_transmembrane	VSD_helix	S3	FALSE	0	FALSE	FALSE	0	0	0	0	0	0.683134	0.75	0.0254392	-0.435147	Benign_supporting	-0.392416
C214G	missense	missense	missense	C	214	G	0.868159	0.0304241	1.00561	0.0472544	0.854443	0.052281	0.450301	0.177047	NA	NA	NA	NA	NA	NA	NA	NA	NA	NA	NA	NA	NA	NA	NA	0	0	missense_transmembrane	VSD_helix	S3	FALSE	0	FALSE	FALSE	0	0	0	0	0	0.807371	0.53	0.174853	-0.841731	Benign_moderate	-0.830239
C214H	missense	missense	missense	C	214	H	0.267456	0.0313339	1.28146	0.196436	NA	NA	NA	NA	NA	NA	NA	NA	NA	NA	NA	NA	NA	NA	NA	NA	NA	NA	NA	0	0	missense_transmembrane	VSD_helix	S3	FALSE	0	FALSE	FALSE	NA	NA	NA	NA	NA	NA	NA	NA	-0.934955	Benign_moderate	-0.915166
C214I	missense	missense	missense	C	214	I	0.810637	0.0519683	0.868247	0.288056	1.00761	0.016415	1.01217	0.289073	NA	NA	NA	NA	NA	NA	NA	NA	NA	NA	NA	NA	NA	NA	NA	0	0	missense_transmembrane	VSD_helix	S3	FALSE	0	FALSE	FALSE	NA	NA	NA	NA	NA	0.691724	0.76	0.0345932	-0.658181	Benign_moderate	-0.632427
C214K	missense	missense	missense	C	214	K	0.6479	0.0224052	1.05685	0.214366	0.864995	0.0408286	1.2897	0.273031	NA	NA	NA	NA	NA	NA	NA	NA	NA	NA	NA	NA	NA	NA	NA	0	0	missense_transmembrane	VSD_helix	S3	FALSE	0	FALSE	FALSE	NA	NA	NA	NA	NA	0.548126	0.59	0.0632089	-0.884812	Benign_moderate	-0.876411
C214L	missense	missense	missense	C	214	L	0.89874	0.0204361	1.055	0.066603	1.01464	0.113832	0.956636	0.141387	NA	NA	NA	NA	NA	NA	NA	NA	NA	NA	NA	NA	NA	NA	NA	0	0	missense_transmembrane	VSD_helix	S3	FALSE	0	FALSE	FALSE	NA	NA	NA	NA	NA	0.600898	0.39	0.00506883	-0.883482	Benign_moderate	-0.874996
C214M	missense	missense	missense	C	214	M	0.815263	0.019083	0.760958	0.146583	0.856517	0.0915417	0.994236	0.201242	NA	NA	NA	NA	NA	NA	NA	NA	NA	NA	NA	NA	NA	NA	NA	0	0	missense_transmembrane	VSD_helix	S3	FALSE	0	FALSE	FALSE	NA	NA	NA	NA	NA	0.759473	0.95	0.1908	-0.437355	Benign_supporting	-0.394796
C214N	missense	missense	missense	C	214	N	0.539834	0.0288488	NA	NA	0.324089	0.099306	0.640548	0.409308	NA	NA	NA	NA	NA	NA	NA	NA	NA	NA	NA	NA	NA	NA	NA	0	0	missense_transmembrane	VSD_helix	S3	FALSE	0	FALSE	FALSE	NA	NA	NA	NA	NA	NA	NA	NA	NA	NA	NA
C214P	missense	missense	missense	C	214	P	0.457957	0.0299588	0.703765	0.0657832	0.498682	0.0619969	0.805804	0.222867	NA	NA	NA	NA	NA	NA	NA	NA	NA	NA	NA	NA	NA	NA	NA	0	0	missense_transmembrane	VSD_helix	S3	FALSE	0	FALSE	FALSE	NA	NA	NA	NA	NA	0.890745	0.88	0.999927	-0.290097	No_evidence	-0.23578
C214Q	missense	missense	missense	C	214	Q	0.507062	0.0440073	0.719973	0.0920383	0.665765	0.194311	0.467966	0.283459	NA	NA	NA	NA	NA	NA	NA	NA	NA	NA	NA	NA	NA	NA	NA	0	0	missense_transmembrane	VSD_helix	S3	FALSE	0	FALSE	FALSE	NA	NA	NA	NA	NA	0.921006	0.83	0.999764	-0.333883	Benign_supporting	-0.283142
C214R	missense	missense	missense	C	214	R	0.454776	0.0576016	1.00519	0.11255	0.53422	0.0590437	0.401892	0.170337	NA	NA	NA	NA	NA	NA	NA	NA	NA	NA	NA	NA	NA	NA	NA	0	0	missense_transmembrane	VSD_helix	S3	FALSE	0	FALSE	FALSE	0	0	0	0	0	0.88774	0.92	0.999755	-0.841328	Benign_moderate	-0.829806
C214S	missense	missense	missense	C	214	S	0.697617	0.032736	1.04452	0.195677	0.833439	0.135567	0.885185	0.164054	NA	NA	NA	NA	NA	NA	NA	NA	NA	NA	NA	NA	NA	NA	NA	6.2e-07	0	missense_transmembrane	VSD_helix	S3	FALSE	0	FALSE	FALSE	0	0	0	0	0	0.696406	0.75	0.129774	-0.875622	Benign_moderate	-0.866615
C214T	missense	missense	missense	C	214	T	0.662445	0.0349537	0.94715	0.194273	0.759226	0.116535	1.12297	0.221949	NA	NA	NA	NA	NA	NA	NA	NA	NA	NA	NA	NA	NA	NA	NA	0	0	missense_transmembrane	VSD_helix	S3	FALSE	0	FALSE	FALSE	NA	NA	NA	NA	NA	0.676904	0.69	0.233891	-0.776299	Benign_moderate	-0.759686
C214V	missense	missense	missense	C	214	V	0.872841	0.0315708	1.04356	0.178636	0.894057	0.0826846	0.981909	0.19457	NA	NA	NA	NA	NA	NA	NA	NA	NA	NA	NA	NA	NA	NA	NA	0	0	missense_transmembrane	VSD_helix	S3	FALSE	0	FALSE	FALSE	NA	NA	NA	NA	NA	0.619244	0.22	0.00904613	-0.874875	Benign_moderate	-0.865816
C214W	missense	missense	missense	C	214	W	0.572128	0.0358835	1.14395	0.18019	0.767818	0.0728274	0.542565	0.274179	Uncertain significance	vus	vus	vus	NA	NA	NA	NA	NA	NA	NA	NA	NA	NA	NA	0	0	missense_transmembrane	VSD_helix	S3	FALSE	0	FALSE	FALSE	0	0.01	0	0	0.01	NA	NA	NA	-0.929597	Benign_moderate	-0.922437
C214X	early_nonsense	early_nonsense	early_nonsense	C	214	X	-0.0514025	0.0210012	-0.154448	0.193719	1.30954	0.226905	-0.225279	0.328291	Pathogenic/Likely pathogenic	plp	plp	NA	NA	NA	NA	NA	NA	NA	NA	NA	NA	NA	NA	0	0	early_nonsense	early_nonsense	early_nonsense	FALSE	3	FALSE	TRUE	0	0.02	0	0	0.02	NA	NA	NA	1.96728	Path_strong	3.97343
C214Y	missense	missense	missense	C	214	Y	0.509802	0.0351038	0.998238	0.291773	0.454491	0.221177	0.557848	0.250929	Uncertain significance	vus	vus	vus	NA	NA	NA	NA	NA	NA	NA	NA	NA	NA	NA	3.09975e-06	1.24e-06	missense_transmembrane	VSD_helix	S3	FALSE	0	FALSE	FALSE	0	0	0	0	0	NA	NA	NA	-0.834463	Benign_moderate	-0.822412
C331A	missense	missense	missense	C	331	A	1.03416	0.029359	1.10884	0.169665	1.08645	0.101896	1.45599	0.232193	NA	NA	NA	NA	NA	NA	NA	NA	NA	NA	NA	NA	NA	NA	NA	0	0	missense_transmembrane	Pore_helix	S6	FALSE	0	FALSE	FALSE	NA	NA	NA	NA	NA	0.341237	0.1	0.000466957	-0.915693	Benign_moderate	-0.908734
C331C	synon	synon	synon	C	331	C	0.941585	0.0284104	0.951574	0.0618954	1.10162	0.0653031	0.900065	0.22792	NA	NA	NA	NA	NA	NA	NA	NA	NA	NA	NA	NA	NA	NA	NA	0	0	synon	synon	synon	FALSE	0	FALSE	FALSE	0	0	0	0.02	0.02	NA	NA	NA	-0.781884	Benign_moderate	-0.765711
C331D	missense	missense	missense	C	331	D	0.057986	0.0177647	0.350885	0.233897	0.531674	0.0980191	0.66243	0.340903	NA	NA	NA	NA	NA	NA	NA	NA	NA	NA	NA	NA	NA	NA	NA	0	0	missense_transmembrane	Pore_helix	S6	FALSE	1	FALSE	FALSE	NA	NA	NA	NA	NA	0.9686	1	1	0.923155	Path_moderate	1.15077
C331E	missense	missense	missense	C	331	E	0.0792526	0.0350511	-0.0779889	0.101636	0.398075	0.0843868	-0.0537566	0.286157	NA	NA	NA	NA	NA	NA	NA	NA	NA	NA	NA	NA	NA	NA	NA	0	0	missense_transmembrane	Pore_helix	S6	FALSE	3	FALSE	TRUE	NA	NA	NA	NA	NA	0.996087	1	1	1.95123	Path_strong	3.47045
C331F	missense	missense	missense	C	331	F	1.0185	0.0087043	1.03648	0.146754	0.916609	0.0528943	1.10536	0.334683	NA	NA	NA	NA	NA	NA	NA	NA	NA	NA	NA	NA	NA	NA	NA	0	0	missense_transmembrane	Pore_helix	S6	FALSE	0	FALSE	FALSE	0	0	0	0	0	0.540421	0.08	0.00257983	-0.869227	Benign_moderate	-0.859774
C331G	missense	missense	missense	C	331	G	0.936514	0.0297763	1.00216	0.0924864	1.06944	0.0574335	0.77662	0.176257	NA	NA	NA	NA	NA	NA	NA	NA	NA	NA	NA	NA	NA	NA	NA	0	0	missense_transmembrane	Pore_helix	S6	FALSE	0	FALSE	FALSE	0	0	0	0	0	0.677296	0.68	0.0102834	-0.838364	Benign_moderate	-0.826614
C331H	missense	missense	missense	C	331	H	0.0557958	0.0309456	NA	NA	0.473522	0.22154	0.839831	0.359496	NA	NA	NA	NA	NA	NA	NA	NA	NA	NA	NA	NA	NA	NA	NA	0	0	missense_transmembrane	Pore_helix	S6	FALSE	1	FALSE	FALSE	NA	NA	NA	NA	NA	NA	NA	NA	NA	NA	NA
C331I	missense	missense	missense	C	331	I	0.90959	0.027207	0.719368	0.178608	1.05877	0.10135	0.749079	0.262919	NA	NA	NA	NA	NA	NA	NA	NA	NA	NA	NA	NA	NA	NA	NA	0	0	missense_transmembrane	Pore_helix	S6	FALSE	0	FALSE	FALSE	NA	NA	NA	NA	NA	0.806111	0.84	0.213062	-0.332279	Benign_supporting	-0.281408
C331K	missense	missense	missense	C	331	K	0.0757732	0.0356199	-0.0652854	0.0850642	0.180493	0.0582316	0.0582945	0.268702	NA	NA	NA	NA	NA	NA	NA	NA	NA	NA	NA	NA	NA	NA	NA	0	0	missense_transmembrane	Pore_helix	S6	FALSE	3	FALSE	TRUE	NA	NA	NA	NA	NA	0.995776	1	1	1.94544	Path_strong	3.38974
C331L	missense	missense	missense	C	331	L	0.92474	0.0418951	1.24519	0.127817	0.8503	0.109679	1.05849	0.141395	NA	NA	NA	NA	NA	NA	NA	NA	NA	NA	NA	NA	NA	NA	NA	0	0	missense_transmembrane	Pore_helix	S6	FALSE	0	FALSE	FALSE	NA	NA	NA	NA	NA	0.477232	0.13	0.00422488	-0.940588	Benign_moderate	-0.926205
C331M	missense	missense	missense	C	331	M	0.988091	0.0118149	0.936756	0.159457	1.09273	0.0759274	0.831697	0.181702	NA	NA	NA	NA	NA	NA	NA	NA	NA	NA	NA	NA	NA	NA	NA	0	0	missense_transmembrane	Pore_helix	S6	FALSE	0	FALSE	FALSE	NA	NA	NA	NA	NA	0.676006	0.7	0.00963541	-0.762753	Benign_moderate	-0.745077
C331N	missense	missense	missense	C	331	N	0.0471395	0.0383726	0.441709	0.158296	0.148821	0.0898692	1.1622	0.366063	NA	NA	NA	NA	NA	NA	NA	NA	NA	NA	NA	NA	NA	NA	NA	0	0	missense_transmembrane	Pore_helix	S6	FALSE	2	FALSE	FALSE	NA	NA	NA	NA	NA	0.93546	0.92	1	0.588116	Path_supporting	0.74391
C331P	missense	missense	missense	C	331	P	0.0609022	0.0193322	NA	NA	0.563084	0.263903	0.269497	0.425041	NA	NA	NA	NA	NA	NA	NA	NA	NA	NA	NA	NA	NA	NA	NA	0	0	missense_transmembrane	Pore_helix	S6	FALSE	1	FALSE	FALSE	NA	NA	NA	NA	NA	NA	NA	NA	NA	NA	NA
C331Q	missense	missense	missense	C	331	Q	0.0339031	0.0225044	0.433635	0.139963	0.290815	0.174986	0.547806	0.471918	NA	NA	NA	NA	NA	NA	NA	NA	NA	NA	NA	NA	NA	NA	NA	0	0	missense_transmembrane	Pore_helix	S6	FALSE	1	FALSE	FALSE	NA	NA	NA	NA	NA	0.973159	1	1	0.618008	Path_supporting	0.77902
C331R	missense	missense	severe_DN	C	331	R	0.0596925	0.0176148	-0.134767	0.0324186	0.164293	0.105725	-0.0518905	0.169563	NA	NA	NA	NA	NA	NA	NA	NA	NA	NA	NA	NA	NA	NA	NA	0	0	missense_transmembrane	Pore_helix	S6	FALSE	4	TRUE	TRUE	0	0	0	0	0	NA	NA	NA	1.96537	Path_strong	3.84117
C331S	missense	missense	missense	C	331	S	0.731309	0.0496754	0.830214	0.0489496	0.972491	0.0798917	0.646866	0.250077	NA	NA	NA	NA	NA	NA	NA	NA	NA	NA	NA	NA	NA	NA	NA	0	0	missense_transmembrane	Pore_helix	S6	FALSE	0	FALSE	FALSE	0	0	0	0	0	0.826068	0.53	0.466569	-0.588116	Benign_supporting	-0.557052
C331T	missense	missense	missense	C	331	T	0.836295	0.0316002	0.573304	0.0678606	0.82641	0.114737	1.30662	0.398688	NA	NA	NA	NA	NA	NA	NA	NA	NA	NA	NA	NA	NA	NA	NA	0	0	missense_transmembrane	Pore_helix	S6	FALSE	0	FALSE	FALSE	NA	NA	NA	NA	NA	0.742697	0.83	0.641541	0.115141	No_evidence	0.207316
C331V	missense	missense	missense	C	331	V	0.938879	0.0123035	0.988514	0.0932216	1.01206	0.0767645	1.08391	0.166046	NA	NA	NA	NA	NA	NA	NA	NA	NA	NA	NA	NA	NA	NA	NA	0	0	missense_transmembrane	Pore_helix	S6	FALSE	0	FALSE	FALSE	NA	NA	NA	NA	NA	0.578592	0.25	0.00352498	-0.824445	Benign_moderate	-0.811616
C331W	missense	missense	missense	C	331	W	0.600522	0.0648876	0.70592	0.128357	0.848023	0.121493	1.03151	0.228402	NA	NA	NA	NA	NA	NA	NA	NA	NA	NA	NA	NA	NA	NA	NA	0	0	missense_transmembrane	Pore_helix	S6	FALSE	0	FALSE	FALSE	0	0	0	0.01	0.01	0.803654	0.89	0.925654	-0.296009	No_evidence	-0.24218
C331X	early_nonsense	early_nonsense	early_nonsense	C	331	X	-0.0165119	0.0204294	-0.0739131	0.176336	1.02715	0.0536333	0.318051	0.334867	NA	NA	NA	NA	NA	NA	NA	NA	NA	NA	NA	NA	NA	NA	NA	0	0	early_nonsense	early_nonsense	early_nonsense	FALSE	2	FALSE	FALSE	0	0	0	0.05	0.05	NA	NA	NA	1.94951	Path_strong	3.44447
C331Y	missense	missense	missense	C	331	Y	0.0731523	0.0677021	NA	NA	0.00833819	0.00820942	NA	NA	Uncertain significance	vus	vus	vus	NA	NA	NA	NA	NA	NA	NA	NA	NA	NA	NA	0	0	missense_transmembrane	Pore_helix	S6	FALSE	2	FALSE	FALSE	0	0	0	0	0	NA	NA	NA	NA	NA	NA
C34A	missense	missense	missense	C	34	A	1.1429	0.0259101	0.982384	0.14458	0.83662	0.0389544	1.24074	0.167316	NA	NA	NA	NA	NA	NA	NA	NA	NA	NA	NA	NA	NA	NA	NA	0	0	missense_cytosolic	other_missense	other_missense	FALSE	0	FALSE	FALSE	NA	NA	NA	NA	NA	0.499523	0.17	0.00368156	-0.817879	Benign_moderate	-0.804536
C34C	synon	synon	synon	C	34	C	0.93061	0.0643887	0.992752	0.134121	1.01222	0.190722	1.00498	0.254939	NA	NA	NA	NA	NA	NA	NA	NA	NA	NA	NA	NA	NA	NA	NA	0	0	synon	synon	synon	FALSE	0	FALSE	FALSE	0	0	0	0	0	NA	NA	NA	-0.828871	Benign_moderate	-0.816386
C34D	missense	missense	missense	C	34	D	1.40081	0.0481787	1.5286	0.172636	1.24178	0.0814209	1.76672	0.202223	NA	NA	NA	NA	NA	NA	NA	NA	NA	NA	NA	NA	NA	NA	NA	0	0	missense_cytosolic	other_missense	other_missense	FALSE	0	FALSE	FALSE	NA	NA	NA	NA	NA	0.077723	0.58	0.016084	-0.809011	Benign_moderate	-0.699489
C34E	missense	missense	missense	C	34	E	1.39629	0.0771076	1.33608	0.198362	1.13537	0.265312	1.36349	0.251429	NA	NA	NA	NA	NA	NA	NA	NA	NA	NA	NA	NA	NA	NA	NA	0	0	missense_cytosolic	other_missense	other_missense	FALSE	0	FALSE	FALSE	NA	NA	NA	NA	NA	0.204534	0.41	0.00644954	-0.918321	Benign_moderate	-0.887156
C34F	missense	missense	missense	C	34	F	1.13865	0.0445312	0.957313	0.163201	0.774872	0.121381	1.2077	0.328127	NA	NA	NA	NA	NA	NA	NA	NA	NA	NA	NA	NA	NA	NA	NA	0	0	missense_cytosolic	other_missense	other_missense	FALSE	0	FALSE	FALSE	0	0	0	0	0	0.535768	0.28	0.00682505	-0.788972	Benign_moderate	-0.773357
C34G	missense	missense	missense	C	34	G	1.1539	0.0212422	1.21137	0.0608996	0.85281	0.0535318	1.10628	0.131295	NA	NA	NA	NA	NA	NA	NA	NA	NA	NA	NA	NA	NA	NA	NA	0	0	missense_cytosolic	other_missense	other_missense	FALSE	0	FALSE	FALSE	0	0	0	0	0	0.424868	0.2	0.00264218	-0.941488	Benign_moderate	-0.930732
C34H	missense	missense	missense	C	34	H	1.13779	0.0614176	1.29872	0.0481594	NA	NA	1.32679	0.297617	NA	NA	NA	NA	NA	NA	NA	NA	NA	NA	NA	NA	NA	NA	NA	0	0	missense_cytosolic	other_missense	other_missense	FALSE	0	FALSE	FALSE	NA	NA	NA	NA	NA	NA	NA	NA	-0.930699	Benign_moderate	-0.907752
C34I	missense	missense	missense	C	34	I	1.16348	0.0398551	1.00423	0.261472	0.819069	0.229517	1.72308	0.221731	NA	NA	NA	NA	NA	NA	NA	NA	NA	NA	NA	NA	NA	NA	NA	0	0	missense_cytosolic	other_missense	other_missense	FALSE	0	FALSE	FALSE	NA	NA	NA	NA	NA	0.306194	0.4	0.00164964	-0.840393	Benign_moderate	-0.828799
C34K	missense	missense	missense	C	34	K	0.731703	0.0326572	0.545511	0.207788	0.556594	0.120368	1.15736	0.370611	NA	NA	NA	NA	NA	NA	NA	NA	NA	NA	NA	NA	NA	NA	NA	0	0	missense_cytosolic	other_missense	other_missense	FALSE	0	FALSE	FALSE	NA	NA	NA	NA	NA	0.832587	0.91	0.9924	0.21141	No_evidence	0.31431
C34L	missense	missense	missense	C	34	L	1.21778	0.026321	1.08675	0.11205	0.93303	0.0292224	1.32982	0.285452	NA	NA	NA	NA	NA	NA	NA	NA	NA	NA	NA	NA	NA	NA	NA	0	0	missense_cytosolic	other_missense	other_missense	FALSE	0	FALSE	FALSE	NA	NA	NA	NA	NA	0.379833	0.35	0.00159595	-0.904106	Benign_moderate	-0.896769
C34M	missense	missense	missense	C	34	M	1.18886	0.0118031	1.37025	0.153226	0.904754	0.178075	1.10151	0.317755	NA	NA	NA	NA	NA	NA	NA	NA	NA	NA	NA	NA	NA	NA	NA	0	0	missense_cytosolic	other_missense	other_missense	FALSE	0	FALSE	FALSE	NA	NA	NA	NA	NA	0.331992	0.48	0.00392189	-0.903623	Benign_moderate	-0.863184
C34N	missense	missense	missense	C	34	N	1.13381	0.0679331	1.4231	0.180633	NA	NA	NA	NA	NA	NA	NA	NA	NA	NA	NA	NA	NA	NA	NA	NA	NA	NA	NA	0	0	missense_cytosolic	other_missense	other_missense	FALSE	0	FALSE	FALSE	NA	NA	NA	NA	NA	NA	NA	NA	-0.875765	Benign_moderate	-0.817375
C34P	missense	missense	missense	C	34	P	1.16267	0.0363377	1.0618	0.11267	0.827293	0.211166	0.681195	0.380234	NA	NA	NA	NA	NA	NA	NA	NA	NA	NA	NA	NA	NA	NA	NA	0	0	missense_cytosolic	other_missense	other_missense	FALSE	0	FALSE	FALSE	NA	NA	NA	NA	NA	0.66737	0.49	0.0253406	-0.888296	Benign_moderate	-0.880111
C34Q	missense	missense	missense	C	34	Q	1.13992	0.0288509	1.02488	0.0669013	0.674285	0.200578	1.39477	0.259479	NA	NA	NA	NA	NA	NA	NA	NA	NA	NA	NA	NA	NA	NA	NA	0	0	missense_cytosolic	other_missense	other_missense	FALSE	0	FALSE	FALSE	NA	NA	NA	NA	NA	0.440047	0.44	0.00569176	-0.859454	Benign_moderate	-0.849296
C34R	missense	missense	missense	C	34	R	0.786166	0.0410942	0.822573	0.0926766	0.501175	0.10038	0.53607	0.240128	NA	NA	NA	NA	NA	NA	NA	NA	NA	NA	NA	NA	NA	NA	NA	8.72e-07	0	missense_cytosolic	other_missense	other_missense	FALSE	0	FALSE	FALSE	0	0	0	0	0	0.877436	0.67	0.958274	-0.572964	Benign_supporting	-0.540754
C34S	missense	missense	missense	C	34	S	1.16072	0.0278153	0.938039	0.183842	1.01737	0.0819061	1.04341	0.304076	NA	NA	NA	NA	NA	NA	NA	NA	NA	NA	NA	NA	NA	NA	NA	0	0	missense_cytosolic	other_missense	other_missense	FALSE	0	FALSE	FALSE	0	0	0	0	0	0.570876	0.49	0.00497377	-0.764457	Benign_moderate	-0.746914
C34T	missense	missense	missense	C	34	T	1.18416	0.0190298	1.08126	0.0428751	0.894177	0.155328	1.19634	0.254746	NA	NA	NA	NA	NA	NA	NA	NA	NA	NA	NA	NA	NA	NA	NA	0	0	missense_cytosolic	other_missense	other_missense	FALSE	0	FALSE	FALSE	NA	NA	NA	NA	NA	0.446371	0.22	0.00226341	-0.900878	Benign_moderate	-0.893391
C34V	missense	missense	missense	C	34	V	1.17986	0.0444449	1.09271	0.16791	0.844141	0.0908206	1.55356	0.244219	NA	NA	NA	NA	NA	NA	NA	NA	NA	NA	NA	NA	NA	NA	NA	0	0	missense_cytosolic	other_missense	other_missense	FALSE	0	FALSE	FALSE	NA	NA	NA	NA	NA	0.316335	0.33	0.00123684	-0.907452	Benign_moderate	-0.900253
C34W	missense	missense	missense	C	34	W	1.04949	0.0277837	1.105	0.1291	0.934246	0.223291	1.25771	0.323643	NA	NA	NA	NA	NA	NA	NA	NA	NA	NA	NA	NA	NA	NA	NA	8.72e-07	0	missense_cytosolic	other_missense	other_missense	FALSE	0	FALSE	FALSE	0	0	0	0	0	0.434382	0.1	0.00110942	-0.91384	Benign_moderate	-0.906842
C34X	early_nonsense	early_nonsense	early_nonsense	C	34	X	0.0109907	0.0379244	0.453635	0.285642	1.21638	0.277546	0.301379	0.324361	Pathogenic/Likely pathogenic	plp	plp	NA	NA	NA	NA	NA	NA	NA	NA	NA	NA	NA	NA	0	0	early_nonsense	early_nonsense	early_nonsense	FALSE	1	FALSE	FALSE	0	0	0	0	0	NA	NA	NA	0.544022	Path_supporting	0.692452
C381A	missense	missense	missense	C	381	A	0.95954	0.0216553	0.792721	0.245279	0.936431	0.139662	0.953889	0.289199	NA	NA	NA	NA	NA	NA	NA	NA	NA	NA	NA	NA	NA	NA	NA	0	0	missense_cytosolic	Cyto_helix	HA	FALSE	0	FALSE	FALSE	NA	NA	NA	NA	NA	0.724814	0.83	0.0410068	-0.510261	Benign_supporting	-0.473298
C381C	synon	synon	synon	C	381	C	1.03882	0.0143852	1.08543	0.101536	0.985067	0.121668	1.35533	0.185019	NA	NA	NA	NA	NA	NA	NA	NA	NA	NA	NA	NA	NA	NA	NA	0	0	synon	synon	synon	FALSE	0	FALSE	FALSE	0	0	0	0	0	NA	NA	NA	-0.90334	Benign_moderate	-0.895968
C381D	missense	missense	missense	C	381	D	0.406773	0.0965808	0.234995	0.185134	0.75764	0.0851565	0.509554	0.267717	NA	NA	NA	NA	NA	NA	NA	NA	NA	NA	NA	NA	NA	NA	NA	0	0	missense_cytosolic	Cyto_helix	HA	FALSE	1	FALSE	FALSE	NA	NA	NA	NA	NA	0.969956	1	1	1.32869	Path_strong	1.70644
C381E	missense	missense	missense	C	381	E	0.340329	0.0720154	0.246214	0.118728	0.742813	0.0174295	0.79085	0.258519	NA	NA	NA	NA	NA	NA	NA	NA	NA	NA	NA	NA	NA	NA	NA	0	0	missense_cytosolic	Cyto_helix	HA	FALSE	1	FALSE	FALSE	NA	NA	NA	NA	NA	0.955879	1	1	1.29138	Path_strong	1.65078
C381F	missense	missense	missense	C	381	F	0.703951	0.0711321	0.724936	0.100804	0.807257	0.110774	0.269919	0.196667	NA	NA	NA	NA	NA	NA	NA	NA	NA	NA	NA	NA	NA	NA	NA	1.2393e-06	0	missense_cytosolic	Cyto_helix	HA	FALSE	0	FALSE	FALSE	0	0	0	0	0	0.924021	0.87	0.991393	-0.346972	Benign_supporting	-0.297285
C381G	missense	missense	missense	C	381	G	0.0907832	0.0219938	0.0246991	0.091101	0.660331	0.0973672	-0.164231	0.196932	NA	NA	NA	NA	NA	NA	NA	NA	NA	NA	NA	NA	NA	NA	NA	0	0	missense_cytosolic	Cyto_helix	HA	FALSE	3	FALSE	TRUE	0	0	0	0	0	0.99519	1	1	1.86056	Path_strong	2.84146
C381H	missense	missense	missense	C	381	H	0.667449	0.0738042	0.459569	0.17441	0.752594	0.131689	0.584877	0.290654	NA	NA	NA	NA	NA	NA	NA	NA	NA	NA	NA	NA	NA	NA	NA	0	0	missense_cytosolic	Cyto_helix	HA	FALSE	0	FALSE	FALSE	NA	NA	NA	NA	NA	0.933279	1	0.999825	0.522124	Path_supporting	0.667036
C381I	missense	missense	missense	C	381	I	0.853417	0.0457694	0.739102	0.17877	0.648827	0.0576945	0.983354	0.288371	NA	NA	NA	NA	NA	NA	NA	NA	NA	NA	NA	NA	NA	NA	NA	0	0	missense_cytosolic	Cyto_helix	HA	FALSE	0	FALSE	FALSE	NA	NA	NA	NA	NA	0.785497	0.89	0.478837	-0.383485	Benign_supporting	-0.336708
C381K	missense	missense	missense	C	381	K	0.650548	0.0677279	0.549252	0.0829548	0.868671	0.0345622	0.355204	0.270871	NA	NA	NA	NA	NA	NA	NA	NA	NA	NA	NA	NA	NA	NA	NA	0	0	missense_cytosolic	Cyto_helix	HA	FALSE	0	FALSE	FALSE	NA	NA	NA	NA	NA	0.940249	1	0.999574	0.198297	No_evidence	0.299685
C381L	missense	missense	missense	C	381	L	1.01699	0.00464228	0.967979	0.0832105	1.04637	0.0715128	0.986084	0.155916	NA	NA	NA	NA	NA	NA	NA	NA	NA	NA	NA	NA	NA	NA	NA	0	0	missense_cytosolic	Cyto_helix	HA	FALSE	0	FALSE	FALSE	NA	NA	NA	NA	NA	0.604691	0.42	0.00399377	-0.801677	Benign_moderate	-0.787062
C381M	missense	missense	missense	C	381	M	1.03982	0.0162573	1.11119	0.0890965	1.0847	0.0911567	1.02108	0.25467	NA	NA	NA	NA	NA	NA	NA	NA	NA	NA	NA	NA	NA	NA	NA	0	0	missense_cytosolic	Cyto_helix	HA	FALSE	0	FALSE	FALSE	NA	NA	NA	NA	NA	0.504644	0.18	0.00156833	-0.916796	Benign_moderate	-0.909855
C381N	missense	missense	missense	C	381	N	0.860359	0.0720365	0.763207	0.215473	0.959391	0.120353	0.901188	0.397445	NA	NA	NA	NA	NA	NA	NA	NA	NA	NA	NA	NA	NA	NA	NA	0	0	missense_cytosolic	Cyto_helix	HA	FALSE	0	FALSE	FALSE	NA	NA	NA	NA	NA	0.767101	0.85	0.121746	-0.442729	Benign_supporting	-0.400586
C381P	missense	missense	missense	C	381	P	0.0631168	0.031377	0.0152254	0.0597977	0.574574	0.0349412	-0.844031	0.237239	NA	NA	NA	NA	NA	NA	NA	NA	NA	NA	NA	NA	NA	NA	NA	0	0	missense_cytosolic	Cyto_helix	HA	FALSE	3	FALSE	TRUE	NA	NA	NA	NA	NA	0.998496	1	1	1.87372	Path_strong	2.89728
C381Q	missense	missense	missense	C	381	Q	0.809827	0.0478962	0.87351	0.117895	0.822857	0.0927921	0.76085	0.230299	NA	NA	NA	NA	NA	NA	NA	NA	NA	NA	NA	NA	NA	NA	NA	0	0	missense_cytosolic	Cyto_helix	HA	FALSE	0	FALSE	FALSE	NA	NA	NA	NA	NA	0.785698	0.6	0.181992	-0.667186	Benign_moderate	-0.642118
C381R	missense	missense	missense	C	381	R	1.04187	0.010989	1.2322	0.0826736	1.0335	0.0351588	1.29652	0.184214	NA	NA	NA	NA	NA	NA	NA	NA	NA	NA	NA	NA	NA	NA	NA	0	0	missense_cytosolic	Cyto_helix	HA	FALSE	0	FALSE	FALSE	0	0	0	0	0	0.343186	0.19	0.000663248	-0.941448	Benign_moderate	-0.928614
C381S	missense	missense	missense	C	381	S	0.83621	0.0358169	0.681276	0.116241	0.840311	0.0303887	0.903173	0.179683	NA	NA	NA	NA	NA	NA	NA	NA	NA	NA	NA	NA	NA	NA	NA	0	0	missense_cytosolic	Cyto_helix	HA	FALSE	0	FALSE	FALSE	0	0	0	0	0	0.810824	0.98	0.492985	-0.226731	No_evidence	-0.167099
C381T	missense	missense	missense	C	381	T	0.786195	0.0679767	0.859737	0.0880105	0.932706	0.0255935	0.379158	0.258986	NA	NA	NA	NA	NA	NA	NA	NA	NA	NA	NA	NA	NA	NA	NA	0	0	missense_cytosolic	Cyto_helix	HA	FALSE	0	FALSE	FALSE	NA	NA	NA	NA	NA	0.868675	0.41	0.639986	-0.643271	Benign_moderate	-0.616382
C381V	missense	missense	missense	C	381	V	0.868058	0.0328065	0.71968	0.0926106	1.09842	0.0888333	0.363818	0.239683	NA	NA	NA	NA	NA	NA	NA	NA	NA	NA	NA	NA	NA	NA	NA	0	0	missense_cytosolic	Cyto_helix	HA	FALSE	0	FALSE	FALSE	NA	NA	NA	NA	NA	0.885603	0.7	0.763267	-0.333108	Benign_supporting	-0.282304
C381W	missense	missense	missense	C	381	W	0.71076	0.0347094	0.656012	0.106508	0.777327	0.170304	0.543679	0.255612	Uncertain significance	vus	vus	vus	NA	NA	NA	NA	NA	NA	NA	NA	0.73	6.2	1.04	6.2e-07	0	missense_cytosolic	Cyto_helix	HA	FALSE	0	FALSE	FALSE	0.01	0	0	0	0.01	NA	NA	NA	-0.152066	No_evidence	-0.0859247
C381X	early_nonsense	early_nonsense	early_nonsense	C	381	X	-0.0359621	0.00894423	-0.0903539	0.0727463	1.17683	0.06893	-0.60948	0.295825	NA	NA	NA	NA	NA	NA	NA	NA	NA	NA	NA	NA	NA	NA	NA	0	0	early_nonsense	early_nonsense	early_nonsense	FALSE	3	FALSE	TRUE	0.02	0	0	0	0.02	NA	NA	NA	1.95579	Path_strong	3.5498
C381Y	missense	missense	missense	C	381	Y	0.704694	0.0729404	0.760776	0.145603	0.823269	0.145262	0.705421	0.30772	Conflicting classifications of pathogenicity	conflicting	conflicting	conflicting	NA	NA	NA	NA	NA	NA	NA	NA	NA	NA	NA	1.79711e-05	1.533e-05	missense_cytosolic	Cyto_helix	HA	FALSE	0	FALSE	FALSE	0.01	0	0	0	0.01	NA	NA	NA	-0.43692	Benign_supporting	-0.394326
C445A	missense	missense	missense	C	445	A	0.967082	0.0334209	1.36308	0.0644765	0.648595	0.254686	1.38045	0.184555	NA	NA	NA	NA	NA	NA	NA	NA	NA	NA	NA	NA	NA	NA	NA	0	0	missense_cytosolic	other_missense	other_missense	FALSE	0	FALSE	FALSE	NA	NA	NA	NA	NA	0.315162	0.54	0.0077478	-0.906951	Benign_moderate	-0.868605
C445D	missense	missense	missense	C	445	D	0.825829	0.0314952	NA	NA	NA	NA	1.29855	0.393321	NA	NA	NA	NA	NA	NA	NA	NA	NA	NA	NA	NA	NA	NA	NA	0	0	missense_cytosolic	other_missense	other_missense	FALSE	0	FALSE	FALSE	NA	NA	NA	NA	NA	NA	NA	NA	NA	NA	NA
C445E	missense	missense	missense	C	445	E	1.12853	0.0240752	0.905402	0.166467	0.749129	0.15835	0.791043	0.288004	NA	NA	NA	NA	NA	NA	NA	NA	NA	NA	NA	NA	NA	NA	NA	0	0	missense_cytosolic	other_missense	other_missense	FALSE	0	FALSE	FALSE	NA	NA	NA	NA	NA	0.718269	0.59	0.0569956	-0.71825	Benign_moderate	-0.697105
C445F	missense	missense	missense	C	445	F	NA	NA	1.03699	0.00987697	NA	NA	NA	NA	NA	NA	NA	NA	NA	NA	NA	NA	NA	NA	NA	NA	NA	NA	NA	0	0	missense_cytosolic	other_missense	other_missense	FALSE	0	FALSE	FALSE	0.01	0	0	0	0.01	NA	NA	NA	-0.869642	Benign_moderate	-0.860219
C445G	missense	missense	missense	C	445	G	1.00526	0.0200854	0.97439	0.194263	1.15226	0.185154	0.690924	0.162746	NA	NA	NA	NA	NA	NA	NA	NA	NA	NA	NA	NA	NA	NA	NA	0	0	missense_cytosolic	other_missense	other_missense	FALSE	0	FALSE	FALSE	0	0	0	0	0	0.695657	0.76	0.0129536	-0.809023	Benign_moderate	-0.794986
C445H	missense	missense	missense	C	445	H	0.999026	0.0999353	0.931725	0.0659407	1.19802	0.16446	1.513	0.285585	NA	NA	NA	NA	NA	NA	NA	NA	NA	NA	NA	NA	NA	NA	NA	0	0	missense_cytosolic	other_missense	other_missense	FALSE	0	FALSE	FALSE	NA	NA	NA	NA	NA	0.401878	0.12	0.00110339	-0.755985	Benign_moderate	-0.737778
C445I	missense	missense	missense	C	445	I	0.998941	0.100289	0.918703	0.150729	NA	NA	1.2964	0.259096	NA	NA	NA	NA	NA	NA	NA	NA	NA	NA	NA	NA	NA	NA	NA	0	0	missense_cytosolic	other_missense	other_missense	FALSE	0	FALSE	FALSE	NA	NA	NA	NA	NA	NA	NA	NA	-0.737807	Benign_moderate	-0.71818
C445K	missense	missense	missense	C	445	K	0.76877	0.0501692	1.36732	0.0775378	NA	NA	1.634	0.237229	NA	NA	NA	NA	NA	NA	NA	NA	NA	NA	NA	NA	NA	NA	NA	0	0	missense_cytosolic	other_missense	other_missense	FALSE	0	FALSE	FALSE	NA	NA	NA	NA	NA	NA	NA	NA	-0.904997	Benign_moderate	-0.865422
C445L	missense	missense	missense	C	445	L	0.962503	0.0552948	0.811795	0.129564	NA	NA	1.34893	0.416162	NA	NA	NA	NA	NA	NA	NA	NA	NA	NA	NA	NA	NA	NA	NA	0	0	missense_cytosolic	other_missense	other_missense	FALSE	0	FALSE	FALSE	NA	NA	NA	NA	NA	NA	NA	NA	-0.550971	Benign_supporting	-0.517097
C445M	missense	missense	missense	C	445	M	1.12884	0.038299	0.76436	0.0531597	NA	NA	1.17679	0.179127	NA	NA	NA	NA	NA	NA	NA	NA	NA	NA	NA	NA	NA	NA	NA	0	0	missense_cytosolic	other_missense	other_missense	FALSE	0	FALSE	FALSE	NA	NA	NA	NA	NA	NA	NA	NA	-0.445471	Benign_supporting	-0.40354
C445N	missense	missense	missense	C	445	N	0.859853	0.0690416	NA	NA	NA	NA	1.86137	0.258549	NA	NA	NA	NA	NA	NA	NA	NA	NA	NA	NA	NA	NA	NA	NA	0	0	missense_cytosolic	other_missense	other_missense	FALSE	0	FALSE	FALSE	NA	NA	NA	NA	NA	NA	NA	NA	NA	NA	NA
C445P	missense	missense	missense	C	445	P	1.02202	0.0426612	0.993555	0.0839434	0.996939	0.0964898	1.18848	0.338205	NA	NA	NA	NA	NA	NA	NA	NA	NA	NA	NA	NA	NA	NA	NA	0	0	missense_cytosolic	other_missense	other_missense	FALSE	0	FALSE	FALSE	NA	NA	NA	NA	NA	0.518622	0.17	0.0018766	-0.829699	Benign_moderate	-0.817279
C445Q	missense	missense	missense	C	445	Q	1.05156	0.0198975	1.1398	0.28285	0.666202	0.150131	1.20333	0.258204	NA	NA	NA	NA	NA	NA	NA	NA	NA	NA	NA	NA	NA	NA	NA	0	0	missense_cytosolic	other_missense	other_missense	FALSE	0	FALSE	FALSE	NA	NA	NA	NA	NA	0.474469	0.31	0.00588697	-0.928238	Benign_moderate	-0.921157
C445R	missense	missense	missense	C	445	R	0.78585	0.0278748	0.689681	0.0847772	0.650548	0.086039	0.403622	0.20001	NA	NA	NA	NA	NA	NA	NA	NA	NA	NA	NA	NA	NA	NA	NA	0	0	missense_cytosolic	other_missense	other_missense	FALSE	0	FALSE	FALSE	0	0	0	0	0	0.915187	0.87	0.987433	-0.25076	No_evidence	-0.193164
C445S	missense	missense	missense	C	445	S	0.99265	0.032531	0.915896	0.194785	1.05998	0.0852523	0.895729	0.296809	Uncertain significance	vus	vus	vus	NA	NA	NA	NA	NA	NA	NA	NA	NA	NA	NA	0	0	missense_cytosolic	other_missense	other_missense	FALSE	0	FALSE	FALSE	0	0	0	0	0	NA	NA	NA	-0.733764	Benign_moderate	-0.713823
C445T	missense	missense	missense	C	445	T	1.01603	0.039435	0.968101	0.0741162	1.05093	0.113366	0.638885	0.270598	NA	NA	NA	NA	NA	NA	NA	NA	NA	NA	NA	NA	NA	NA	NA	0	0	missense_cytosolic	other_missense	other_missense	FALSE	0	FALSE	FALSE	NA	NA	NA	NA	NA	0.725191	0.85	0.0197898	-0.801819	Benign_moderate	-0.787216
C445V	missense	missense	missense	C	445	V	0.97248	0.0354033	1.07605	0.181258	0.996793	0.179346	1.45354	0.313171	NA	NA	NA	NA	NA	NA	NA	NA	NA	NA	NA	NA	NA	NA	NA	0	0	missense_cytosolic	other_missense	other_missense	FALSE	0	FALSE	FALSE	NA	NA	NA	NA	NA	0.383166	0.15	0.000751008	-0.897681	Benign_moderate	-0.890032
C445W	missense	missense	missense	C	445	W	0.64712	0.103953	0.561222	0.218721	NA	NA	1.53234	0.245777	NA	NA	NA	NA	NA	NA	NA	NA	NA	NA	NA	NA	NA	NA	NA	0	0	missense_cytosolic	other_missense	other_missense	FALSE	0	FALSE	FALSE	0	0	0	0	0	NA	NA	NA	0.156656	No_evidence	0.253352
C445X	early_nonsense	early_nonsense	early_nonsense	C	445	X	-0.000408002	0.0241421	0.0121446	0.10872	1.41559	0.219076	0.378608	0.22475	NA	NA	NA	NA	NA	NA	NA	NA	NA	NA	NA	NA	NA	NA	NA	0	0	early_nonsense	early_nonsense	early_nonsense	FALSE	2	FALSE	FALSE	0	0	0	0	0	NA	NA	NA	1.87777	Path_strong	2.91552
C445Y	missense	missense	missense	C	445	Y	1.0942	0.0155681	NA	NA	0.955932	0.153379	1.70549	0.289437	NA	NA	NA	NA	NA	NA	NA	NA	NA	NA	NA	NA	NA	NA	NA	0	0	missense_cytosolic	other_missense	other_missense	FALSE	0	FALSE	FALSE	0	0	0	0	0	NA	NA	NA	NA	NA	NA
C642A	missense	missense	missense	C	642	A	0.927372	0.0665109	1.20809	0.259373	NA	NA	1.26103	0.367314	NA	NA	NA	NA	NA	NA	NA	NA	NA	NA	NA	NA	NA	NA	NA	0	0	missense_cytosolic	other_missense	other_missense	FALSE	0	FALSE	FALSE	NA	NA	NA	NA	NA	NA	NA	NA	-0.94134	Benign_moderate	-0.930867
C642C	synon	synon	synon	C	642	C	1.04489	0.0651067	0.939343	0.208328	1.34262	0.0932056	1.20324	0.349928	Benign/Likely benign	blb	blb	NA	NA	NA	NA	NA	NA	NA	NA	NA	NA	NA	NA	0	0	synon	synon	synon	FALSE	0	FALSE	FALSE	0	0	0	0	0	NA	NA	NA	-0.766181	Benign_moderate	-0.748773
C642D	missense	missense	missense	C	642	D	0.998363	0.0784911	0.959382	0.209399	1.46019	0.0994277	1.67928	0.224981	NA	NA	NA	NA	NA	NA	NA	NA	NA	NA	NA	NA	NA	NA	NA	0	0	missense_cytosolic	other_missense	other_missense	FALSE	0	FALSE	FALSE	NA	NA	NA	NA	NA	0.295588	0.27	0.00128013	-0.791484	Benign_moderate	-0.776066
C642E	missense	missense	missense	C	642	E	0.854173	0.0487461	1.21461	0.166938	1.25767	0.29538	0.793124	0.315198	NA	NA	NA	NA	NA	NA	NA	NA	NA	NA	NA	NA	NA	NA	NA	0	0	missense_cytosolic	other_missense	other_missense	FALSE	0	FALSE	FALSE	NA	NA	NA	NA	NA	0.555913	0.73	0.00905236	-0.941592	Benign_moderate	-0.930545
C642F	missense	missense	missense	C	642	F	1.00405	0.036958	0.853381	0.253842	1.50728	0.0394992	0.9624	0.197843	Uncertain significance	vus	vus	vus	NA	NA	NA	NA	NA	NA	NA	NA	NA	NA	NA	6.33105e-06	4.35e-06	missense_cytosolic	other_missense	other_missense	FALSE	0	FALSE	FALSE	0	0	0	0	0	NA	NA	NA	-0.631846	Benign_moderate	-0.604091
C642G	missense	missense	missense	C	642	G	1.01008	0.015689	0.966083	0.226708	0.814984	0.124833	1.19824	0.254419	NA	NA	NA	NA	NA	NA	NA	NA	NA	NA	NA	NA	NA	NA	NA	0	0	missense_cytosolic	other_missense	other_missense	FALSE	0	FALSE	FALSE	0	0	0	0	0	0.557996	0.07	0.00493403	-0.799464	Benign_moderate	-0.784674
C642H	missense	missense	missense	C	642	H	1.01932	0.0343173	1.2714	0.112496	1.83511	0.0144889	2.14583	0.238087	NA	NA	NA	NA	NA	NA	NA	NA	NA	NA	NA	NA	NA	NA	NA	0	0	missense_cytosolic	other_missense	other_missense	FALSE	0	FALSE	FALSE	NA	NA	NA	NA	NA	0.075198	0.43	0.00840094	-0.936977	Benign_moderate	-0.918851
C642I	missense	missense	missense	C	642	I	1.04254	0.0480287	1.09419	0.194589	1.15967	0.275531	1.07277	0.318208	NA	NA	NA	NA	NA	NA	NA	NA	NA	NA	NA	NA	NA	NA	NA	0	0	missense_cytosolic	other_missense	other_missense	FALSE	0	FALSE	FALSE	NA	NA	NA	NA	NA	0.482131	0.07	0.0012608	-0.908257	Benign_moderate	-0.901088
C642K	missense	missense	missense	C	642	K	0.896112	0.0355036	1.06596	0.119911	0.972313	0.139942	1.17449	0.381112	NA	NA	NA	NA	NA	NA	NA	NA	NA	NA	NA	NA	NA	NA	NA	0	0	missense_cytosolic	other_missense	other_missense	FALSE	0	FALSE	FALSE	NA	NA	NA	NA	NA	0.517174	0.11	0.00257878	-0.891137	Benign_moderate	-0.883123
C642L	missense	missense	missense	C	642	L	1.09152	0.0276475	0.904811	0.130833	1.07461	0.175737	1.3973	0.223352	NA	NA	NA	NA	NA	NA	NA	NA	NA	NA	NA	NA	NA	NA	NA	0	0	missense_cytosolic	other_missense	other_missense	FALSE	0	FALSE	FALSE	NA	NA	NA	NA	NA	0.457431	0.3	0.00175653	-0.717358	Benign_moderate	-0.696144
C642M	missense	missense	missense	C	642	M	1.07685	0.0647259	0.60915	0.200675	NA	NA	1.59457	0.227111	NA	NA	NA	NA	NA	NA	NA	NA	NA	NA	NA	NA	NA	NA	NA	0	0	missense_cytosolic	other_missense	other_missense	FALSE	0	FALSE	FALSE	NA	NA	NA	NA	NA	NA	NA	NA	-0.00458901	No_evidence	0.0753231
C642N	missense	missense	missense	C	642	N	0.983471	0.0862799	NA	NA	1.27267	0.0582956	1.37741	0.360468	NA	NA	NA	NA	NA	NA	NA	NA	NA	NA	NA	NA	NA	NA	NA	0	0	missense_cytosolic	other_missense	other_missense	FALSE	0	FALSE	FALSE	NA	NA	NA	NA	NA	NA	NA	NA	NA	NA	NA
C642P	missense	missense	missense	C	642	P	1.0017	0.0433616	0.85251	0.118658	NA	NA	0.815954	0.245905	NA	NA	NA	NA	NA	NA	NA	NA	NA	NA	NA	NA	NA	NA	NA	0	0	missense_cytosolic	other_missense	other_missense	FALSE	0	FALSE	FALSE	NA	NA	NA	NA	NA	NA	NA	NA	-0.630263	Benign_moderate	-0.602388
C642Q	missense	missense	missense	C	642	Q	1.01072	0.0488157	1.44528	0.177534	NA	NA	1.14703	0.306679	NA	NA	NA	NA	NA	NA	NA	NA	NA	NA	NA	NA	NA	NA	NA	0	0	missense_cytosolic	other_missense	other_missense	FALSE	0	FALSE	FALSE	NA	NA	NA	NA	NA	NA	NA	NA	-0.862631	Benign_moderate	-0.795285
C642R	missense	missense	missense	C	642	R	1.04378	0.0226145	0.900624	0.140872	0.817702	0.0277159	0.725128	0.176235	Uncertain significance	vus	vus	vus	NA	NA	NA	NA	NA	NA	NA	NA	NA	NA	NA	2.52544e-06	6.9e-07	missense_cytosolic	other_missense	other_missense	FALSE	0	FALSE	FALSE	0	0	0	0	0	NA	NA	NA	-0.710978	Benign_moderate	-0.689271
C642S	missense	missense	missense	C	642	S	0.911326	0.0240154	1.18491	0.114579	0.986582	0.258495	1.01543	0.294275	NA	NA	NA	NA	NA	NA	NA	NA	NA	NA	NA	NA	NA	NA	NA	0	0	missense_cytosolic	other_missense	other_missense	FALSE	0	FALSE	FALSE	0	0	0	0	0	0.510267	0.32	0.00295686	-0.939065	Benign_moderate	-0.930266
C642T	missense	missense	missense	C	642	T	0.926969	0.0514165	1.06596	0.221792	0.941328	0.0614394	1.20086	0.384211	NA	NA	NA	NA	NA	NA	NA	NA	NA	NA	NA	NA	NA	NA	NA	0	0	missense_cytosolic	other_missense	other_missense	FALSE	0	FALSE	FALSE	NA	NA	NA	NA	NA	0.504214	0.09	0.00217127	-0.891136	Benign_moderate	-0.883121
C642V	missense	missense	missense	C	642	V	0.989877	0.0500708	1.04605	0.176611	1.30566	0.187453	1.11947	0.26348	NA	NA	NA	NA	NA	NA	NA	NA	NA	NA	NA	NA	NA	NA	NA	0	0	missense_cytosolic	other_missense	other_missense	FALSE	0	FALSE	FALSE	NA	NA	NA	NA	NA	0.480782	0.09	0.00159918	-0.8768	Benign_moderate	-0.867873
C642W	missense	missense	missense	C	642	W	1.13868	0.0377892	NA	NA	0.985541	0.276381	0.601827	0.268073	Uncertain significance	vus	vus	vus	NA	NA	NA	NA	NA	NA	NA	NA	NA	NA	NA	0	0	missense_cytosolic	other_missense	other_missense	FALSE	0	FALSE	FALSE	0	0	0	0	0	NA	NA	NA	NA	NA	NA
C642X	late_nonsense	late_nonsense	late_nonsense	C	642	X	0.986328	0.0438811	1.52046	0.0136595	NA	NA	3.85891	0.0894225	Uncertain significance	vus	vus	NA	NA	NA	NA	NA	NA	NA	NA	NA	NA	NA	NA	0	0	late_nonsense	late_nonsense	late_nonsense	FALSE	0	FALSE	FALSE	0	0	0	0	0	NA	NA	NA	-0.814401	Benign_moderate	-0.709639
C642Y	missense	missense	missense	C	642	Y	1.14807	0.0389286	1.25633	0.252227	1.38192	0.102621	1.57439	0.318394	NA	NA	NA	NA	NA	NA	NA	NA	NA	NA	NA	NA	NA	NA	NA	0	0	missense_cytosolic	other_missense	other_missense	FALSE	0	FALSE	FALSE	0	0	0	0	0	0.192428	0.46	0.000507874	-0.939353	Benign_moderate	-0.923483
D202D	synon	synon	synon	D	202	D	0.678556	0.0494992	0.601782	0.181478	1.15131	0.128283	0.729467	0.208275	Likely benign	blb	blb	NA	NA	NA	NA	NA	NA	NA	NA	NA	NA	NA	NA	0	0	synon	synon	synon	FALSE	0	FALSE	FALSE	0	0	0	0	0	NA	NA	NA	0.0195688	No_evidence	0.101869
D202E	missense	missense	missense	D	202	E	0.56321	0.0429298	0.489085	0.0420364	0.875353	0.11969	0.475537	0.178977	NA	NA	NA	NA	NA	NA	NA	NA	NA	NA	NA	NA	NA	NA	NA	0	0	missense_transmembrane	VSD_helix	S3	FALSE	0	FALSE	FALSE	0	0	0	0	0	0.941109	1	0.999951	0.413793	Path_supporting	0.542517
D202F	missense	missense	missense	D	202	F	0.145338	0.220887	NA	NA	NA	NA	NA	NA	NA	NA	NA	NA	NA	NA	NA	NA	NA	NA	NA	NA	NA	NA	NA	0	0	missense_transmembrane	VSD_helix	S3	FALSE	1	FALSE	FALSE	NA	NA	NA	NA	NA	NA	NA	NA	NA	NA	NA
D202G	missense	missense	missense	D	202	G	0.0411559	0.0245625	NA	NA	0.131078	0.0539419	0.420346	0.422916	Pathogenic	plp	plp	plp	NA	NA	NA	NA	NA	NA	NA	NA	0.086	NA	0.454	6.2e-07	0	missense_transmembrane	VSD_helix	S3	FALSE	2	FALSE	FALSE	0	0	0	0	0	NA	NA	NA	NA	NA	NA
D202H	missense	missense	missense	D	202	H	0.759052	0.043837	0.921253	0.176618	0.715348	0.200143	0.569236	0.33234	not provided	missing	missing	missing	NA	NA	NA	NA	NA	NA	NA	NA	NA	27.7	NA	0	0	missense_transmembrane	VSD_helix	S3	FALSE	0	FALSE	FALSE	0	0	0.01	0.13	0.14	NA	NA	NA	-0.741441	Benign_moderate	-0.722098
D202K	missense	missense	missense	D	202	K	0.0357401	0.0211645	0.0382634	0.106792	0.275942	0.0620188	0.0146931	0.211294	NA	NA	NA	NA	NA	NA	NA	NA	NA	NA	NA	NA	NA	NA	NA	0	0	missense_transmembrane	VSD_helix	S3	FALSE	2	FALSE	FALSE	NA	NA	NA	NA	NA	0.994984	1	1	1.83981	Path_strong	2.76232
D202L	missense	missense	missense	D	202	L	-0.0174388	0.0531383	NA	NA	NA	NA	NA	NA	NA	NA	NA	NA	NA	NA	NA	NA	NA	NA	NA	NA	NA	NA	NA	0	0	missense_transmembrane	VSD_helix	S3	FALSE	1	FALSE	FALSE	NA	NA	NA	NA	NA	NA	NA	NA	NA	NA	NA
D202N	missense	missense	missense	D	202	N	1.2697	0.041127	1.36696	0.127324	1.11468	0.136626	0.478667	0.267081	Pathogenic/Likely pathogenic	plp	plp	plp	NA	NA	NA	NA	NA	NA	NA	NA	NA	NA	NA	7.45215e-06	4.29e-06	missense_transmembrane	VSD_helix	S3	FALSE	0	FALSE	FALSE	0	0	0.02	0.16	0.18	0.478641	0.63	0.0512854	-0.905168	Benign_moderate	-0.865701
D202P	missense	missense	missense	D	202	P	0.00478202	0.0146483	0.578595	0.163174	0.0824483	0.0428601	-0.209158	0.454411	NA	NA	NA	NA	NA	NA	NA	NA	NA	NA	NA	NA	NA	NA	NA	0	0	missense_transmembrane	VSD_helix	S3	FALSE	3	FALSE	TRUE	NA	NA	NA	NA	NA	0.990211	1	1	0.097133	No_evidence	0.187392
D202Q	missense	missense	missense	D	202	Q	0.520994	0.0319179	1.16177	0.144991	0.830872	0.131936	0.499061	0.180937	NA	NA	NA	NA	NA	NA	NA	NA	NA	NA	NA	NA	NA	NA	NA	0	0	missense_transmembrane	VSD_helix	S3	FALSE	0	FALSE	FALSE	NA	NA	NA	NA	NA	0.793768	0.8	0.961599	-0.93459	Benign_moderate	-0.926914
D202R	missense	missense	missense	D	202	R	NA	NA	0.984672	0.175067	0.931823	0.111458	NA	NA	NA	NA	NA	NA	NA	NA	NA	NA	NA	NA	NA	NA	NA	NA	NA	0	0	missense_transmembrane	VSD_helix	S3	FALSE	0	FALSE	FALSE	NA	NA	NA	NA	NA	NA	NA	NA	-0.820353	Benign_moderate	-0.807204
D202S	missense	missense	missense	D	202	S	0.356987	0.105355	NA	NA	0.454577	0.183607	1.45588	0.311718	NA	NA	NA	NA	NA	NA	NA	NA	NA	NA	NA	NA	NA	NA	NA	0	0	missense_transmembrane	VSD_helix	S3	FALSE	0	FALSE	FALSE	NA	NA	NA	NA	NA	NA	NA	NA	NA	NA	NA
D202T	missense	missense	missense	D	202	T	0.150805	0.0753368	NA	NA	0.730642	0.182163	0.709149	0.357908	NA	NA	NA	NA	NA	NA	NA	NA	NA	NA	NA	NA	NA	NA	NA	0	0	missense_transmembrane	VSD_helix	S3	FALSE	1	FALSE	FALSE	NA	NA	NA	NA	NA	NA	NA	NA	NA	NA	NA
D202V	missense	missense	missense	D	202	V	0.124455	0.0600066	NA	NA	0.0891882	0.0888849	0.667249	0.307771	Uncertain significance	vus	vus	vus	NA	NA	NA	NA	NA	NA	NA	NA	NA	NA	NA	0	0	missense_transmembrane	VSD_helix	S3	FALSE	2	FALSE	FALSE	0	0.01	0	0	0.01	NA	NA	NA	NA	NA	NA
D202X	early_nonsense	early_nonsense	early_nonsense	D	202	X	-0.026241	0.0108356	-0.199311	0.175252	1.04419	0.0724957	-0.145064	0.0883543	NA	NA	NA	NA	NA	NA	NA	NA	NA	NA	NA	NA	NA	NA	NA	0	0	early_nonsense	early_nonsense	early_nonsense	FALSE	3	FALSE	TRUE	NA	NA	NA	NA	NA	NA	NA	NA	1.96925	Path_strong	4.28194
D202Y	missense	missense	missense	D	202	Y	0.149908	0.0255183	0.352724	0.20742	0.421184	0.069804	0.878659	0.260748	NA	NA	NA	NA	NA	NA	NA	NA	NA	NA	NA	NA	NA	NA	NA	0	0	missense_transmembrane	VSD_helix	S3	FALSE	1	FALSE	FALSE	0	0	0.01	0.18	0.19	0.955379	1	1	0.916451	Path_moderate	1.14228
D242A	missense	missense	missense	D	242	A	0.900095	0.0645806	0.13344	0.160817	1.01985	0.197822	1.0528	0.328219	NA	NA	NA	NA	NA	NA	NA	NA	NA	NA	NA	NA	NA	NA	NA	0	0	missense_transmembrane	other_missense	other_missense	FALSE	1	FALSE	FALSE	0	0	0	0	0	0.903798	0.93	0.99999	1.6345	Path_strong	2.23125
D242C	missense	missense	missense	D	242	C	0.982113	0.0985422	0.561845	0.0751091	0.989597	0.0983635	NA	NA	NA	NA	NA	NA	NA	NA	NA	NA	NA	NA	NA	NA	NA	NA	NA	0	0	missense_transmembrane	other_missense	other_missense	FALSE	0	FALSE	FALSE	NA	NA	NA	NA	NA	NA	NA	NA	0.154505	No_evidence	0.250962
D242D	synon	synon	synon	D	242	D	1.0724	0.04504	1.5611	0.0308558	NA	NA	NA	NA	NA	NA	NA	NA	NA	NA	NA	NA	NA	NA	NA	NA	NA	NA	NA	0	0	synon	synon	synon	FALSE	0	FALSE	FALSE	0	0	0	0	0	NA	NA	NA	-0.787501	Benign_moderate	-0.657453
D242E	missense	missense	missense	D	242	E	0.776694	0.0841554	0.152782	0.137154	0.898731	0.122759	1.0063	0.403957	Likely pathogenic	plp	plp	plp	NA	NA	NA	NA	NA	NA	NA	NA	NA	NA	NA	0	0	missense_transmembrane	other_missense	other_missense	FALSE	1	FALSE	FALSE	0.02	0	0	0	0.02	0.919153	0.95	0.999997	1.58171	Path_strong	2.12819
D242F	missense	missense	missense	D	242	F	0.845448	0.09311	NA	NA	NA	NA	NA	NA	NA	NA	NA	NA	NA	NA	NA	NA	NA	NA	NA	NA	NA	NA	NA	0	0	missense_transmembrane	other_missense	other_missense	FALSE	0	FALSE	FALSE	NA	NA	NA	NA	NA	NA	NA	NA	NA	NA	NA
D242G	missense	missense	missense	D	242	G	0.676636	0.0696925	0.140522	0.164517	1.02172	0.119775	0.0966948	0.235725	NA	NA	NA	NA	NA	NA	NA	NA	NA	NA	NA	NA	NA	NA	NA	0	0	missense_transmembrane	other_missense	other_missense	FALSE	1	FALSE	FALSE	0	0	0	0	0	0.980803	0.96	1	1.61553	Path_strong	2.19334
D242H	missense	missense	missense	D	242	H	0.975148	0.0358811	NA	NA	NA	NA	0.601367	0.320581	NA	NA	NA	NA	NA	NA	NA	NA	NA	NA	NA	NA	NA	NA	NA	0	0	missense_transmembrane	other_missense	other_missense	FALSE	0	FALSE	FALSE	0	0	0	0	0	NA	NA	NA	NA	NA	NA
D242I	missense	missense	missense	D	242	I	0.957722	0.0674102	NA	NA	NA	NA	NA	NA	NA	NA	NA	NA	NA	NA	NA	NA	NA	NA	NA	NA	NA	NA	NA	0	0	missense_transmembrane	other_missense	other_missense	FALSE	0	FALSE	FALSE	NA	NA	NA	NA	NA	NA	NA	NA	NA	NA	NA
D242K	missense	missense	missense	D	242	K	0.685983	0.0404204	NA	NA	NA	NA	0.122619	0.297163	NA	NA	NA	NA	NA	NA	NA	NA	NA	NA	NA	NA	NA	NA	NA	0	0	missense_transmembrane	other_missense	other_missense	FALSE	0	FALSE	FALSE	NA	NA	NA	NA	NA	NA	NA	NA	NA	NA	NA
D242L	missense	missense	missense	D	242	L	1.02257	0.0455576	0.141597	0.12659	0.91483	0.0628376	0.48188	0.315425	NA	NA	NA	NA	NA	NA	NA	NA	NA	NA	NA	NA	NA	NA	NA	0	0	missense_transmembrane	other_missense	other_missense	FALSE	1	FALSE	FALSE	NA	NA	NA	NA	NA	0.955697	0.98	0.999999	1.61262	Path_strong	2.1876
D242M	missense	missense	missense	D	242	M	1.20412	0.103827	0.644898	0.0712214	0.785463	0.102966	1.54356	0.40386	NA	NA	NA	NA	NA	NA	NA	NA	NA	NA	NA	NA	NA	NA	NA	0	0	missense_transmembrane	other_missense	other_missense	FALSE	0	FALSE	FALSE	NA	NA	NA	NA	NA	0.55527	0.82	0.159014	-0.118109	No_evidence	-0.0489113
D242N	missense	missense	missense	D	242	N	0.997496	0.0676266	0.53298	0.297831	1.10482	0.147275	0.947205	0.419448	Pathogenic/Likely pathogenic	plp	plp	plp	NA	NA	NA	NA	NA	NA	NA	NA	NA	NA	NA	6.2e-07	0	missense_transmembrane	other_missense	other_missense	FALSE	0	FALSE	FALSE	0	0	0	0	0	0.799213	0.95	0.633394	0.255645	No_evidence	0.363777
D242P	missense	missense	missense	D	242	P	0.875833	0.059362	0.463931	0.0813995	0.79101	0.0971819	1.0549	0.1842	NA	NA	NA	NA	NA	NA	NA	NA	NA	NA	NA	NA	NA	NA	NA	0	0	missense_transmembrane	other_missense	other_missense	FALSE	0	FALSE	FALSE	NA	NA	NA	NA	NA	0.842502	0.9	0.97089	0.506047	Path_supporting	0.648432
D242Q	missense	missense	missense	D	242	Q	0.887184	0.0630933	NA	NA	0.625099	0.225752	0.726013	0.461497	NA	NA	NA	NA	NA	NA	NA	NA	NA	NA	NA	NA	NA	NA	NA	0	0	missense_transmembrane	other_missense	other_missense	FALSE	0	FALSE	FALSE	NA	NA	NA	NA	NA	NA	NA	NA	NA	NA	NA
D242R	missense	missense	missense	D	242	R	0.820853	0.043231	0.0864166	0.143524	0.835439	0.10677	0.340791	0.17508	NA	NA	NA	NA	NA	NA	NA	NA	NA	NA	NA	NA	NA	NA	NA	0	0	missense_transmembrane	other_missense	other_missense	FALSE	1	FALSE	FALSE	NA	NA	NA	NA	NA	0.974444	1	1	1.74835	Path_strong	2.48847
D242S	missense	missense	missense	D	242	S	1.0092	0.0643815	0.248297	0.176729	1.13738	0.0918541	1.01657	0.347494	NA	NA	NA	NA	NA	NA	NA	NA	NA	NA	NA	NA	NA	NA	NA	0	0	missense_transmembrane	other_missense	other_missense	FALSE	1	FALSE	FALSE	NA	NA	NA	NA	NA	0.868027	0.92	0.999376	1.2844	Path_strong	1.64049
D242T	missense	missense	missense	D	242	T	1.04646	0.0548207	0.461163	0.139883	1.07828	0.297191	0.485888	0.365205	NA	NA	NA	NA	NA	NA	NA	NA	NA	NA	NA	NA	NA	NA	NA	0	0	missense_transmembrane	other_missense	other_missense	FALSE	0	FALSE	FALSE	NA	NA	NA	NA	NA	0.905611	0.98	0.988554	0.516244	Path_supporting	0.660226
D242V	missense	missense	missense	D	242	V	1.01159	0.0381432	0.202564	0.103688	0.757202	0.0907419	0.101714	0.185593	NA	NA	NA	NA	NA	NA	NA	NA	NA	NA	NA	NA	NA	NA	NA	0	0	missense_transmembrane	other_missense	other_missense	FALSE	1	FALSE	FALSE	0	0	0	0	0	0.974397	0.96	1	1.43322	Path_strong	1.86981
D242W	missense	missense	missense	D	242	W	1.03299	0.0799161	0.774739	0.263164	NA	NA	1.08202	0.327238	NA	NA	NA	NA	NA	NA	NA	NA	NA	NA	NA	NA	NA	NA	NA	0	0	missense_transmembrane	other_missense	other_missense	FALSE	0	FALSE	FALSE	NA	NA	NA	NA	NA	NA	NA	NA	-0.469773	Benign_supporting	-0.429715
D242X	mid_nonsense	early_nonsense	mid_nonsense	D	242	X	NA	NA	NA	NA	NA	NA	2.42456	0.226249	NA	NA	NA	NA	NA	NA	NA	NA	NA	NA	NA	NA	NA	NA	NA	0	0	mid_nonsense	mid_nonsense	mid_nonsense	FALSE	0	FALSE	FALSE	NA	NA	NA	NA	NA	NA	NA	NA	NA	NA	NA
D286A	missense	missense	missense	D	286	A	0.872514	0.0383021	0.977171	0.105674	1.20269	0.079886	1.33949	0.158733	NA	NA	NA	NA	NA	NA	NA	NA	NA	NA	NA	NA	NA	NA	NA	0	0	missense_transmembrane	other_missense	other_missense	FALSE	0	FALSE	FALSE	0	0	0	0	0	0.472517	0.1	0.00223193	-0.812141	Benign_moderate	-0.798349
D286C	missense	missense	missense	D	286	C	0.40914	0.0675125	0.76607	0.166514	1.11839	0.163391	1.05746	0.287545	NA	NA	NA	NA	NA	NA	NA	NA	NA	NA	NA	NA	NA	NA	NA	0	0	missense_transmembrane	other_missense	other_missense	FALSE	0	FALSE	FALSE	NA	NA	NA	NA	NA	0.778677	0.86	0.994985	-0.449522	Benign_supporting	-0.407904
D286D	synon	synon	synon	D	286	D	0.964667	0.0136732	1.11825	0.162568	0.929701	0.0515868	0.82178	0.224171	Benign/Likely benign	blb	blb	NA	NA	NA	NA	NA	NA	NA	NA	NA	NA	NA	NA	0	0	synon	synon	synon	FALSE	0	FALSE	FALSE	0	0	0	0	0	NA	NA	NA	-0.91996	Benign_moderate	-0.913048
D286E	missense	missense	missense	D	286	E	1.08762	0.0338766	0.947843	0.0957734	1.11802	0.0825145	0.96342	0.248657	Uncertain significance	vus	vus	vus	NA	NA	NA	NA	NA	NA	NA	NA	NA	NA	NA	2.47877e-06	7.9e-07	missense_transmembrane	other_missense	other_missense	FALSE	0	FALSE	FALSE	0	0	0	0	0	NA	NA	NA	-0.77718	Benign_moderate	-0.760636
D286F	missense	missense	missense	D	286	F	0.149523	0.0529892	1.1186	0.185961	NA	NA	NA	NA	NA	NA	NA	NA	NA	NA	NA	NA	NA	NA	NA	NA	NA	NA	NA	0	0	missense_transmembrane	other_missense	other_missense	FALSE	1	FALSE	FALSE	NA	NA	NA	NA	NA	NA	NA	NA	-0.92011	Benign_moderate	-0.913198
D286G	missense	missense	missense	D	286	G	1.14203	0.0186855	1.00579	0.0510959	1.37302	0.0123708	1.04467	0.107058	NA	NA	NA	NA	NA	NA	NA	NA	NA	NA	NA	NA	NA	NA	NA	0	0	missense_transmembrane	other_missense	other_missense	FALSE	0	FALSE	FALSE	0	0	0	0	0	0.487842	0.49	0.0030072	-0.841914	Benign_moderate	-0.830436
D286H	missense	missense	missense	D	286	H	1.13801	0.0256413	0.779858	0.153666	1.24794	0.130121	1.12197	0.285256	NA	NA	NA	NA	NA	NA	NA	NA	NA	NA	NA	NA	NA	NA	NA	0	0	missense_transmembrane	other_missense	other_missense	FALSE	0	FALSE	FALSE	0	0	0	0	0	0.596672	0.69	0.0148208	-0.481507	Benign_supporting	-0.44235
D286I	missense	missense	missense	D	286	I	0.334622	0.0711094	1.07589	0.180516	1.04322	0.0869426	0.982423	0.269646	NA	NA	NA	NA	NA	NA	NA	NA	NA	NA	NA	NA	NA	NA	NA	0	0	missense_transmembrane	other_missense	other_missense	FALSE	0	FALSE	FALSE	NA	NA	NA	NA	NA	0.693986	0.7	0.99482	-0.897583	Benign_moderate	-0.889929
D286K	missense	missense	missense	D	286	K	0.854147	0.0584265	0.817985	0.183565	1.39673	0.0516373	0.96616	0.301711	NA	NA	NA	NA	NA	NA	NA	NA	NA	NA	NA	NA	NA	NA	NA	0	0	missense_transmembrane	other_missense	other_missense	FALSE	0	FALSE	FALSE	NA	NA	NA	NA	NA	0.674267	0.73	0.0498651	-0.563692	Benign_supporting	-0.530781
D286L	missense	missense	missense	D	286	L	0.434268	0.0707448	0.922822	0.067789	1.073	0.0515693	1.36138	0.204066	NA	NA	NA	NA	NA	NA	NA	NA	NA	NA	NA	NA	NA	NA	NA	0	0	missense_transmembrane	other_missense	other_missense	FALSE	0	FALSE	FALSE	NA	NA	NA	NA	NA	0.609231	0.47	0.887134	-0.74366	Benign_moderate	-0.72449
D286M	missense	missense	missense	D	286	M	0.49589	0.0776551	0.906958	0.116252	1.05585	0.0874015	1.36406	0.184001	NA	NA	NA	NA	NA	NA	NA	NA	NA	NA	NA	NA	NA	NA	NA	0	0	missense_transmembrane	other_missense	other_missense	FALSE	0	FALSE	FALSE	NA	NA	NA	NA	NA	0.605385	0.46	0.656855	-0.72059	Benign_moderate	-0.699627
D286N	missense	missense	missense	D	286	N	1.13155	0.0241524	0.828927	0.199611	1.36231	0.237881	1.07243	0.422755	NA	NA	NA	NA	NA	NA	NA	NA	NA	NA	NA	NA	NA	NA	NA	6.2e-07	0	missense_transmembrane	other_missense	other_missense	FALSE	0	FALSE	FALSE	0	0	0	0	0	0.575547	0.64	0.0117016	-0.585589	Benign_supporting	-0.554334
D286P	missense	missense	missense	D	286	P	0.463905	0.058798	0.827139	0.142304	1.25019	0.0520393	1.40969	0.240542	NA	NA	NA	NA	NA	NA	NA	NA	NA	NA	NA	NA	NA	NA	NA	0	0	missense_transmembrane	other_missense	other_missense	FALSE	0	FALSE	FALSE	NA	NA	NA	NA	NA	0.609735	0.49	0.886849	-0.582062	Benign_supporting	-0.55054
D286Q	missense	missense	missense	D	286	Q	1.02853	0.0120823	0.985076	0.196657	1.31197	0.141353	0.947404	0.265686	NA	NA	NA	NA	NA	NA	NA	NA	NA	NA	NA	NA	NA	NA	NA	0	0	missense_transmembrane	other_missense	other_missense	FALSE	0	FALSE	FALSE	NA	NA	NA	NA	NA	0.571291	0.58	0.00391834	-0.820787	Benign_moderate	-0.807672
D286R	missense	missense	missense	D	286	R	0.778227	0.0715242	0.877116	0.107014	1.39356	0.00754189	1.0489	0.129692	NA	NA	NA	NA	NA	NA	NA	NA	NA	NA	NA	NA	NA	NA	NA	0	0	missense_transmembrane	other_missense	other_missense	FALSE	0	FALSE	FALSE	NA	NA	NA	NA	NA	0.631883	0.6	0.042858	-0.67326	Benign_moderate	-0.648657
D286S	missense	missense	missense	D	286	S	1.02885	0.0107188	0.8815	0.10694	1.27728	0.0786954	1.14481	0.184871	NA	NA	NA	NA	NA	NA	NA	NA	NA	NA	NA	NA	NA	NA	NA	0	0	missense_transmembrane	other_missense	other_missense	FALSE	0	FALSE	FALSE	NA	NA	NA	NA	NA	0.554469	0.24	0.00418048	-0.680541	Benign_moderate	-0.656494
D286T	missense	missense	missense	D	286	T	0.91991	0.0324792	0.999895	0.0719027	1.23337	0.02233	1.20243	0.228409	NA	NA	NA	NA	NA	NA	NA	NA	NA	NA	NA	NA	NA	NA	NA	0	0	missense_transmembrane	other_missense	other_missense	FALSE	0	FALSE	FALSE	NA	NA	NA	NA	NA	0.499133	0.08	0.00200325	-0.836122	Benign_moderate	-0.824199
D286V	missense	missense	missense	D	286	V	0.441214	0.056607	0.878845	0.0669006	0.941168	0.0169026	0.838724	0.122389	NA	NA	NA	NA	NA	NA	NA	NA	NA	NA	NA	NA	NA	NA	NA	0	0	missense_transmembrane	other_missense	other_missense	FALSE	0	FALSE	FALSE	0	0	0	0	0	0.807166	0.56	0.98826	-0.676146	Benign_moderate	-0.651763
D286W	missense	missense	missense	D	286	W	0.283539	0.0699091	0.843356	0.0896769	0.791591	0.0291198	1.26193	0.22263	NA	NA	NA	NA	NA	NA	NA	NA	NA	NA	NA	NA	NA	NA	NA	0	0	missense_transmembrane	other_missense	other_missense	FALSE	0	FALSE	FALSE	NA	NA	NA	NA	NA	0.744493	0.63	0.999838	-0.613329	Benign_supporting	-0.584171
D286X	mid_nonsense	early_nonsense	mid_nonsense	D	286	X	-0.0126378	0.0214741	0.442787	0.146716	1.08651	0.14527	1.18947	0.296551	NA	NA	NA	NA	NA	NA	NA	NA	NA	NA	NA	NA	NA	NA	NA	0	0	mid_nonsense	mid_nonsense	mid_nonsense	FALSE	1	FALSE	FALSE	NA	NA	NA	NA	NA	NA	NA	NA	0.584127	Path_supporting	0.739238
D286Y	missense	missense	missense	D	286	Y	0.578093	0.0620405	0.808257	0.0934756	NA	NA	0.707477	0.343755	NA	NA	NA	NA	NA	NA	NA	NA	NA	NA	NA	NA	NA	NA	NA	0	0	missense_transmembrane	other_missense	other_missense	FALSE	0	FALSE	FALSE	0	0	0.02	0	0.02	NA	NA	NA	-0.543593	Benign_supporting	-0.509161
D301A	missense	missense	missense	D	301	A	0.706643	0.0764862	0.800513	0.0388729	1.32347	0.024634	1.05697	0.256735	NA	NA	NA	NA	NA	NA	NA	NA	NA	NA	NA	NA	NA	NA	NA	0	0	missense_transmembrane	Pore_helix	P	FALSE	0	FALSE	FALSE	0	0	0	0	0	0.68947	0.83	0.18483	-0.527169	Benign_supporting	-0.491492
D301C	missense	missense	missense	D	301	C	0.119582	0.0407741	0.368868	0.236254	NA	NA	0.464361	0.439118	NA	NA	NA	NA	NA	NA	NA	NA	NA	NA	NA	NA	NA	NA	NA	0	0	missense_transmembrane	Pore_helix	P	FALSE	1	FALSE	FALSE	NA	NA	NA	NA	NA	NA	NA	NA	0.857367	Path_moderate	1.06821
D301E	missense	missense	missense	D	301	E	0.944237	0.0176373	0.940786	0.233694	0.973212	0.107431	0.812061	0.241294	NA	NA	NA	NA	NA	NA	NA	NA	NA	NA	NA	NA	NA	NA	NA	0	0	missense_transmembrane	Pore_helix	P	FALSE	0	FALSE	FALSE	0	0	0.01	0	0.01	0.703855	0.39	0.0162613	-0.768075	Benign_moderate	-0.750816
D301F	missense	missense	missense	D	301	F	0.160879	0.0389575	NA	NA	NA	NA	NA	NA	NA	NA	NA	NA	NA	NA	NA	NA	NA	NA	NA	NA	NA	NA	NA	0	0	missense_transmembrane	Pore_helix	P	FALSE	1	FALSE	FALSE	NA	NA	NA	NA	NA	NA	NA	NA	NA	NA	NA
D301G	missense	missense	missense	D	301	G	0.082381	0.0184222	0.344501	0.0548757	0.952235	0.0604467	0.455234	0.194233	NA	NA	NA	NA	NA	NA	NA	NA	NA	NA	NA	NA	NA	NA	NA	0	0	missense_transmembrane	Pore_helix	P	FALSE	1	FALSE	FALSE	0	0	1	0.78	1	0.970894	0.98	1	0.94639	Path_moderate	1.18031
D301I	missense	missense	missense	D	301	I	-0.00531189	0.0144365	0.336405	0.212159	1.06382	0.0951919	0.590391	0.352874	NA	NA	NA	NA	NA	NA	NA	NA	NA	NA	NA	NA	NA	NA	NA	0	0	missense_transmembrane	Pore_helix	P	FALSE	1	FALSE	FALSE	NA	NA	NA	NA	NA	0.965361	0.99	1	0.975747	Path_moderate	1.21795
D301K	missense	missense	missense	D	301	K	0.0561967	0.022278	0.217333	0.0919169	0.605538	0.163591	0.825924	0.209636	NA	NA	NA	NA	NA	NA	NA	NA	NA	NA	NA	NA	NA	NA	NA	0	0	missense_transmembrane	Pore_helix	P	FALSE	2	FALSE	FALSE	NA	NA	NA	NA	NA	0.968284	1	1	1.38627	Path_strong	1.79496
D301L	missense	missense	missense	D	301	L	0.0652789	0.051091	NA	NA	NA	NA	NA	NA	NA	NA	NA	NA	NA	NA	NA	NA	NA	NA	NA	NA	NA	NA	NA	0	0	missense_transmembrane	Pore_helix	P	FALSE	1	FALSE	FALSE	NA	NA	NA	NA	NA	NA	NA	NA	NA	NA	NA
D301N	missense	missense	missense	D	301	N	0.124882	0.0514719	0.684691	0.205167	NA	NA	0.621701	0.400751	NA	NA	NA	NA	NA	NA	NA	NA	NA	NA	NA	NA	NA	NA	NA	0	0	missense_transmembrane	Pore_helix	P	FALSE	1	FALSE	FALSE	0	0	0	0	0	NA	NA	NA	-0.236543	No_evidence	-0.177745
D301P	missense	missense	missense	D	301	P	0.161987	0.082675	0.54543	0.197215	0.749364	0.152012	-0.133455	0.411272	NA	NA	NA	NA	NA	NA	NA	NA	NA	NA	NA	NA	NA	NA	NA	0	0	missense_transmembrane	Pore_helix	P	FALSE	2	FALSE	FALSE	NA	NA	NA	NA	NA	0.982803	1	1	0.211695	No_evidence	0.314629
D301Q	missense	missense	missense	D	301	Q	0.322177	0.0333185	NA	NA	1.38977	0.150565	NA	NA	NA	NA	NA	NA	NA	NA	NA	NA	NA	NA	NA	NA	NA	NA	NA	0	0	missense_transmembrane	Pore_helix	P	FALSE	0	FALSE	FALSE	NA	NA	NA	NA	NA	NA	NA	NA	NA	NA	NA
D301R	missense	missense	missense	D	301	R	0.0400723	0.040203	0.472948	0.226978	0.585548	0.0173134	NA	NA	NA	NA	NA	NA	NA	NA	NA	NA	NA	NA	NA	NA	NA	NA	NA	0	0	missense_transmembrane	Pore_helix	P	FALSE	1	FALSE	FALSE	NA	NA	NA	NA	NA	NA	NA	NA	0.472876	Path_supporting	0.61019
D301S	missense	missense	missense	D	301	S	0.444334	0.107413	0.955691	0.188305	1.19205	0.0893786	0.738871	0.303345	NA	NA	NA	NA	NA	NA	NA	NA	NA	NA	NA	NA	NA	NA	NA	0	0	missense_transmembrane	Pore_helix	P	FALSE	0	FALSE	FALSE	NA	NA	NA	NA	NA	0.782012	0.77	0.97574	-0.786987	Benign_moderate	-0.771215
D301T	missense	missense	missense	D	301	T	0.199668	0.0339324	0.569958	0.0641733	1.13968	0.118864	1.42787	0.322495	NA	NA	NA	NA	NA	NA	NA	NA	NA	NA	NA	NA	NA	NA	NA	0	0	missense_transmembrane	Pore_helix	P	FALSE	1	FALSE	FALSE	NA	NA	NA	NA	NA	0.781542	0.8	0.999999	0.126585	No_evidence	0.219991
D301V	missense	missense	missense	D	301	V	0.0680186	0.0328579	0.141947	0.084546	0.938256	0.0637306	0.03239	0.21445	Conflicting classifications of pathogenicity	conflicting	conflicting	conflicting	NA	NA	NA	NA	NA	NA	NA	NA	NA	NA	NA	6.2e-07	0	missense_transmembrane	Pore_helix	P	FALSE	2	FALSE	FALSE	0	0	0	0	0	NA	NA	NA	1.61167	Path_strong	2.18573
D301X	mid_nonsense	early_nonsense	mid_nonsense	D	301	X	0.126034	0.124665	1.34488	0.199611	1.01986	0.11955	2.29698	0.334621	NA	NA	NA	NA	NA	NA	NA	NA	NA	NA	NA	NA	NA	NA	NA	0	0	mid_nonsense	mid_nonsense	mid_nonsense	FALSE	1	FALSE	FALSE	NA	NA	NA	NA	NA	NA	NA	NA	-0.914821	Benign_moderate	-0.881432
D301Y	missense	missense	missense	D	301	Y	0.00444669	0.0311928	-0.132069	0.0915913	0.186299	0.0644953	0.116493	0.268912	Uncertain significance	vus	vus	vus	NA	NA	NA	NA	NA	NA	NA	NA	NA	NA	NA	0	0	missense_transmembrane	Pore_helix	P	FALSE	3	FALSE	TRUE	0	0	0	0	0	NA	NA	NA	1.96502	Path_strong	3.82319
D317A	missense	missense	missense	D	317	A	0.0721038	0.0172558	0.198114	0.0931097	0.0152992	0.00176788	0.206456	0.289273	Likely pathogenic	plp	plp	plp	NA	NA	NA	NA	NA	NA	NA	NA	NA	NA	NA	0	0	missense_transmembrane	Pore_helix	Ploop	FALSE	3	FALSE	TRUE	0	0	0	0	0	0.991456	1	1	1.44714	Path_strong	1.89253
D317C	missense	missense	severe_DN	D	317	C	0.111484	0.0441402	0.0620593	0.142227	0.201157	0.0980074	-0.319689	0.318558	NA	NA	NA	NA	NA	NA	NA	NA	NA	NA	NA	NA	NA	NA	NA	0	0	missense_transmembrane	Pore_helix	Ploop	FALSE	4	TRUE	TRUE	NA	NA	NA	NA	NA	NA	NA	NA	1.79804	Path_strong	2.62563
D317D	synon	synon	synon	D	317	D	1.07764	0.021036	1.08537	0.119039	0.950752	0.049962	0.82489	0.324881	NA	NA	NA	NA	NA	NA	NA	NA	NA	NA	NA	NA	NA	NA	NA	0	0	synon	synon	synon	FALSE	0	FALSE	FALSE	0	0	0	0	0	NA	NA	NA	-0.903305	Benign_moderate	-0.895931
D317E	missense	missense	missense	D	317	E	0.082231	0.0354708	0.562857	0.219582	0.621034	0.220547	0.870233	0.294432	NA	NA	NA	NA	NA	NA	NA	NA	NA	NA	NA	NA	NA	NA	NA	6.2e-07	0	missense_transmembrane	Pore_helix	Ploop	FALSE	1	FALSE	FALSE	0	0	0	0	0	0.929005	1	1	0.151007	No_evidence	0.247079
D317F	missense	missense	missense	D	317	F	0.0469425	0.0275709	0.350111	0.0839143	0.0649566	0.00291459	0.256775	0.223559	NA	NA	NA	NA	NA	NA	NA	NA	NA	NA	NA	NA	NA	NA	NA	0	0	missense_transmembrane	Pore_helix	Ploop	FALSE	2	FALSE	FALSE	NA	NA	NA	NA	NA	0.987214	1	1	0.925975	Path_moderate	1.15434
D317G	missense	missense	missense	D	317	G	0.0731688	0.0220488	0.367007	0.107737	0.159537	0.113258	-0.12513	0.118122	Pathogenic/Likely pathogenic	plp	plp	plp	NA	NA	NA	NA	NA	NA	NA	NA	NA	NA	NA	0	0	missense_transmembrane	Pore_helix	Ploop	FALSE	3	FALSE	TRUE	0	0	0	0	0	0.992073	1	1	0.864196	Path_moderate	1.0767
D317H	missense	missense	missense	D	317	H	0.0464063	0.0262583	0.209615	0.0645467	0.30564	0.0625052	0.691799	0.23539	NA	NA	NA	NA	NA	NA	NA	NA	NA	NA	NA	NA	NA	NA	NA	0	0	missense_transmembrane	Pore_helix	Ploop	FALSE	2	FALSE	FALSE	0	0	0	0	0	0.978685	1	1	1.41095	Path_strong	1.83398
D317I	missense	missense	missense	D	317	I	0.0470022	0.0347298	0.292574	0.116813	0.143946	0.063672	-0.0575675	0.301198	NA	NA	NA	NA	NA	NA	NA	NA	NA	NA	NA	NA	NA	NA	NA	0	0	missense_transmembrane	Pore_helix	Ploop	FALSE	3	FALSE	TRUE	NA	NA	NA	NA	NA	0.99276	1	1	1.13215	Path_moderate	1.42513
D317K	missense	missense	missense	D	317	K	0.0489211	0.0512281	0.655705	0.207191	0.132632	0.114067	-0.131862	0.362964	NA	NA	NA	NA	NA	NA	NA	NA	NA	NA	NA	NA	NA	NA	NA	0	0	missense_transmembrane	Pore_helix	Ploop	FALSE	3	FALSE	TRUE	NA	NA	NA	NA	NA	0.986073	0.9	1	-0.151137	No_evidence	-0.0849135
D317L	missense	missense	missense	D	317	L	0.0676176	0.0221578	0.320425	0.0978041	0.106291	0.0437926	0.241698	0.165414	NA	NA	NA	NA	NA	NA	NA	NA	NA	NA	NA	NA	NA	NA	NA	0	0	missense_transmembrane	Pore_helix	Ploop	FALSE	2	FALSE	FALSE	NA	NA	NA	NA	NA	0.987775	1	1	1.0333	Path_moderate	1.29281
D317M	missense	missense	missense	D	317	M	0.0666388	0.0428351	0.253876	0.140438	0.0665523	0.0327927	0.266883	0.298841	NA	NA	NA	NA	NA	NA	NA	NA	NA	NA	NA	NA	NA	NA	NA	0	0	missense_transmembrane	Pore_helix	Ploop	FALSE	2	FALSE	FALSE	NA	NA	NA	NA	NA	0.989221	1	1	1.2656	Path_moderate	1.613
D317N	missense	missense	missense	D	317	N	0.0789222	0.0126845	NA	NA	0.162935	0.108108	0.699862	0.262292	Pathogenic	plp	plp	plp	NA	NA	NA	NA	NA	NA	NA	NA	NA	NA	NA	0	0	missense_transmembrane	Pore_helix	Ploop	FALSE	2	FALSE	FALSE	0	0	0	0	0	NA	NA	NA	NA	NA	NA
D317P	missense	missense	missense	D	317	P	0.0726905	0.0183292	0.459009	0.1002	0.071829	0.0647224	-0.316468	0.266101	NA	NA	NA	NA	NA	NA	NA	NA	NA	NA	NA	NA	NA	NA	NA	0	0	missense_transmembrane	Pore_helix	Ploop	FALSE	3	FALSE	TRUE	NA	NA	NA	NA	NA	0.993228	1	1	0.524187	Path_supporting	0.669427
D317Q	missense	missense	severe_DN	D	317	Q	0.101021	0.0201971	0.24168	0.127857	0.191352	0.102567	-0.0548364	0.307789	NA	NA	NA	NA	NA	NA	NA	NA	NA	NA	NA	NA	NA	NA	NA	0	0	missense_transmembrane	Pore_helix	Ploop	FALSE	4	TRUE	TRUE	NA	NA	NA	NA	NA	NA	NA	NA	1.30652	Path_strong	1.67322
D317R	missense	missense	missense	D	317	R	0.056886	0.0205442	0.133732	0.111896	0.334385	0.161513	-0.0215737	0.205192	NA	NA	NA	NA	NA	NA	NA	NA	NA	NA	NA	NA	NA	NA	NA	0	0	missense_transmembrane	Pore_helix	Ploop	FALSE	3	FALSE	TRUE	NA	NA	NA	NA	NA	0.993873	1	1	1.63372	Path_strong	2.22968
D317S	missense	missense	missense	D	317	S	0.0946652	0.0216569	0.348864	0.128361	0.0582129	0.0415642	0.111416	0.242191	NA	NA	NA	NA	NA	NA	NA	NA	NA	NA	NA	NA	NA	NA	NA	0	0	missense_transmembrane	Pore_helix	Ploop	FALSE	2	FALSE	FALSE	NA	NA	NA	NA	NA	0.989428	1	1	0.930519	Path_moderate	1.16011
D317T	missense	missense	missense	D	317	T	0.0652618	0.00828694	0.327393	0.122124	0.279387	0.0781069	0.00778967	0.221623	NA	NA	NA	NA	NA	NA	NA	NA	NA	NA	NA	NA	NA	NA	NA	0	0	missense_transmembrane	Pore_helix	Ploop	FALSE	1	FALSE	FALSE	NA	NA	NA	NA	NA	0.990519	1	1	1.00827	Path_moderate	1.26007
D317V	missense	missense	missense	D	317	V	0.0635587	0.0237938	0.430125	0.116867	0.149997	0.0941279	-0.472181	0.261306	NA	NA	NA	NA	NA	NA	NA	NA	NA	NA	NA	NA	NA	NA	NA	0	0	missense_transmembrane	Pore_helix	Ploop	FALSE	3	FALSE	TRUE	0	0	0	0	0	0.994829	1	1	0.631011	Path_moderate	0.794353
D317W	missense	missense	severe_DN	D	317	W	0.0481811	0.0391678	0.144723	0.102189	0.0517898	0.0222333	-0.126026	0.292556	NA	NA	NA	NA	NA	NA	NA	NA	NA	NA	NA	NA	NA	NA	NA	0	0	missense_transmembrane	Pore_helix	Ploop	FALSE	4	TRUE	TRUE	NA	NA	NA	NA	NA	NA	NA	NA	1.60408	Path_strong	2.17095
D317X	early_nonsense	early_nonsense	early_nonsense	D	317	X	-0.0389752	0.0296627	-0.18174	0.190692	1.24681	0.0428371	-0.888717	0.27731	NA	NA	NA	NA	NA	NA	NA	NA	NA	NA	NA	NA	NA	NA	NA	0	0	early_nonsense	early_nonsense	early_nonsense	FALSE	3	FALSE	TRUE	NA	NA	NA	NA	NA	NA	NA	NA	1.9687	Path_strong	4.15997
D317Y	missense	missense	missense	D	317	Y	0.0566993	0.0364035	0.272789	0.18235	0.0191441	0.0186943	0.171664	0.26185	not provided	missing	missing	missing	NA	NA	NA	NA	NA	NA	NA	NA	NA	NA	NA	0	0	missense_transmembrane	Pore_helix	Ploop	FALSE	2	FALSE	FALSE	0	0	0	0	0	NA	NA	NA	1.20102	Path_moderate	1.52059
D388A	missense	missense	missense	D	388	A	1.00456	0.0266382	1.11009	0.0307975	0.970461	0.100955	0.805561	0.280775	NA	NA	NA	NA	NA	NA	NA	NA	NA	NA	NA	NA	NA	NA	NA	0	0	missense_cytosolic	other_missense	other_missense	FALSE	0	FALSE	FALSE	0	0	0	0	0	0.612501	0.31	0.00552737	-0.916286	Benign_moderate	-0.909338
D388C	missense	missense	missense	D	388	C	0.942151	0.0140895	0.726951	0.244493	1.22581	0.0423629	1.20796	0.358685	NA	NA	NA	NA	NA	NA	NA	NA	NA	NA	NA	NA	NA	NA	NA	0	0	missense_cytosolic	other_missense	other_missense	FALSE	0	FALSE	FALSE	NA	NA	NA	NA	NA	0.636542	0.64	0.028108	-0.35224	Benign_supporting	-0.302976
D388D	synon	synon	synon	D	388	D	0.967988	0.0221603	1.00104	0.183809	0.908418	0.0542992	0.994836	0.200975	Likely benign	blb	blb	NA	NA	NA	NA	NA	NA	NA	NA	NA	NA	NA	NA	0	0	synon	synon	synon	FALSE	0	FALSE	FALSE	0	0	0	0	0	NA	NA	NA	-0.837263	Benign_moderate	-0.825429
D388E	missense	missense	missense	D	388	E	1.00952	0.0210325	0.73309	0.103657	1.11258	0.00755232	0.75492	0.257962	NA	NA	NA	NA	NA	NA	NA	NA	NA	NA	NA	NA	NA	NA	NA	0	0	missense_cytosolic	other_missense	other_missense	FALSE	0	FALSE	FALSE	0	0	0	0	0	0.779853	0.94	0.111849	-0.368141	Benign_supporting	-0.320147
D388F	missense	missense	missense	D	388	F	0.902275	0.0290957	0.647051	0.120955	1.14265	0.124708	0.137036	0.270578	NA	NA	NA	NA	NA	NA	NA	NA	NA	NA	NA	NA	NA	NA	NA	0	0	missense_cytosolic	other_missense	other_missense	FALSE	0	FALSE	FALSE	NA	NA	NA	NA	NA	0.924448	0.79	0.974358	-0.124738	No_evidence	-0.0561418
D388G	missense	missense	missense	D	388	G	0.947087	0.0168074	0.994479	0.0998803	0.89831	0.0354931	1.1942	0.228066	NA	NA	NA	NA	NA	NA	NA	NA	NA	NA	NA	NA	NA	NA	NA	6.2e-07	0	missense_cytosolic	other_missense	other_missense	FALSE	0	FALSE	FALSE	0	0	0	0	0	0.546802	0.06	0.0034164	-0.830648	Benign_moderate	-0.818302
D388H	missense	missense	missense	D	388	H	1.00445	0.0403402	1.1473	0.208938	0.742686	0.169669	1.88417	0.328111	Uncertain significance	vus	vus	vus	NA	NA	NA	NA	NA	NA	NA	NA	NA	NA	NA	3.71773e-06	2.104e-05	missense_cytosolic	other_missense	other_missense	FALSE	0	FALSE	FALSE	0	0	0	0	0	NA	NA	NA	-0.93064	Benign_moderate	-0.923405
D388I	missense	missense	missense	D	388	I	0.866518	0.0587518	1.01884	0.257016	0.940637	0.130657	1.13626	0.333755	NA	NA	NA	NA	NA	NA	NA	NA	NA	NA	NA	NA	NA	NA	NA	0	0	missense_cytosolic	other_missense	other_missense	FALSE	0	FALSE	FALSE	NA	NA	NA	NA	NA	0.568435	0.14	0.00513357	-0.854102	Benign_moderate	-0.843547
D388K	missense	missense	missense	D	388	K	0.692052	0.0778542	0.372281	0.103226	0.715233	0.0253443	0.438931	0.347419	NA	NA	NA	NA	NA	NA	NA	NA	NA	NA	NA	NA	NA	NA	NA	0	0	missense_cytosolic	other_missense	other_missense	FALSE	0	FALSE	FALSE	NA	NA	NA	NA	NA	0.955016	1	0.99999	0.844828	Path_moderate	1.05264
D388L	missense	missense	missense	D	388	L	0.964413	0.0124685	1.0773	0.0779917	0.990993	0.0819327	1.20605	0.177511	NA	NA	NA	NA	NA	NA	NA	NA	NA	NA	NA	NA	NA	NA	NA	0	0	missense_cytosolic	other_missense	other_missense	FALSE	0	FALSE	FALSE	NA	NA	NA	NA	NA	0.480487	0.12	0.00142761	-0.898464	Benign_moderate	-0.890855
D388M	missense	missense	missense	D	388	M	0.997399	0.029035	1.006	0.0770141	1.14339	0.019148	0.978306	0.202721	NA	NA	NA	NA	NA	NA	NA	NA	NA	NA	NA	NA	NA	NA	NA	0	0	missense_cytosolic	other_missense	other_missense	FALSE	0	FALSE	FALSE	NA	NA	NA	NA	NA	0.578776	0.38	0.00294357	-0.842109	Benign_moderate	-0.830647
D388N	missense	missense	missense	D	388	N	1.02721	0.0577911	0.986643	0.27648	1.40184	0.122492	2.05015	0.376203	Uncertain significance	vus	vus	vus	NA	NA	NA	NA	NA	NA	NA	NA	1.03	2.3	NA	7.436e-06	3.65e-06	missense_cytosolic	other_missense	other_missense	FALSE	0	FALSE	FALSE	0	0	0	0	0	NA	NA	NA	-0.822462	Benign_moderate	-0.809479
D388P	missense	missense	missense	D	388	P	0.12712	0.018893	0.171544	0.13648	0.67902	0.0853339	0.399344	0.289427	NA	NA	NA	NA	NA	NA	NA	NA	NA	NA	NA	NA	NA	NA	NA	0	0	missense_cytosolic	other_missense	other_missense	FALSE	2	FALSE	FALSE	NA	NA	NA	NA	NA	0.983432	1	1	1.52771	Path_strong	2.02969
D388Q	missense	missense	missense	D	388	Q	0.984961	0.0466108	1.10063	0.235475	0.964447	0.125959	0.678366	0.252046	NA	NA	NA	NA	NA	NA	NA	NA	NA	NA	NA	NA	NA	NA	NA	0	0	missense_cytosolic	other_missense	other_missense	FALSE	0	FALSE	FALSE	NA	NA	NA	NA	NA	0.668175	0.39	0.0115241	-0.911649	Benign_moderate	-0.904592
D388R	missense	missense	missense	D	388	R	0.881188	0.0268608	1.00439	0.0659779	0.881372	0.0568569	1.22027	0.148405	NA	NA	NA	NA	NA	NA	NA	NA	NA	NA	NA	NA	NA	NA	NA	0	0	missense_cytosolic	other_missense	other_missense	FALSE	0	FALSE	FALSE	NA	NA	NA	NA	NA	0.548531	0.14	0.00491829	-0.840548	Benign_moderate	-0.828965
D388S	missense	missense	missense	D	388	S	1.0158	0.00604428	1.05204	0.195152	0.939471	0.0949475	1.21563	0.223226	NA	NA	NA	NA	NA	NA	NA	NA	NA	NA	NA	NA	NA	NA	NA	0	0	missense_cytosolic	other_missense	other_missense	FALSE	0	FALSE	FALSE	NA	NA	NA	NA	NA	0.486021	0.05	0.00155558	-0.881313	Benign_moderate	-0.872686
D388T	missense	missense	missense	D	388	T	1.01827	0.0252745	1.11204	0.14214	0.979871	0.137819	0.832466	0.24287	NA	NA	NA	NA	NA	NA	NA	NA	NA	NA	NA	NA	NA	NA	NA	0	0	missense_cytosolic	other_missense	other_missense	FALSE	0	FALSE	FALSE	NA	NA	NA	NA	NA	0.597107	0.31	0.00456272	-0.91719	Benign_moderate	-0.910254
D388V	missense	missense	missense	D	388	V	0.936154	0.0231827	0.910753	0.055355	0.962265	0.0569167	1.072	0.247442	NA	NA	NA	NA	NA	NA	NA	NA	NA	NA	NA	NA	NA	NA	NA	6.2e-07	0	missense_cytosolic	other_missense	other_missense	FALSE	0	FALSE	FALSE	0	0	0	0	0	0.630483	0.22	0.00784909	-0.72624	Benign_moderate	-0.705714
D388W	missense	missense	missense	D	388	W	0.776896	0.0365602	0.776457	0.14809	1.08856	0.0516534	0.810513	0.203782	NA	NA	NA	NA	NA	NA	NA	NA	NA	NA	NA	NA	NA	NA	NA	0	0	missense_cytosolic	other_missense	other_missense	FALSE	0	FALSE	FALSE	NA	NA	NA	NA	NA	0.787238	0.86	0.232971	-0.473729	Benign_supporting	-0.433975
D388X	early_nonsense	early_nonsense	early_nonsense	D	388	X	-0.0172428	0.020079	-0.0100143	0.0972413	1.08715	0.0870344	0.488754	0.234285	NA	NA	NA	NA	NA	NA	NA	NA	NA	NA	NA	NA	NA	NA	NA	0	0	early_nonsense	early_nonsense	early_nonsense	FALSE	2	FALSE	FALSE	NA	NA	NA	NA	NA	NA	NA	NA	1.90362	Path_strong	3.04814
D388Y	missense	missense	missense	D	388	Y	0.929344	0.0151124	0.767593	0.153487	0.885524	0.0947193	1.06576	0.242181	NA	NA	NA	NA	NA	NA	NA	NA	NA	NA	NA	NA	NA	NA	NA	0	0	missense_cytosolic	other_missense	other_missense	FALSE	0	FALSE	FALSE	0	0	0	0	0	0.711509	0.77	0.0530654	-0.453113	Benign_supporting	-0.411773
D426A	missense	missense	missense	D	426	A	0.622497	0.0199403	0.771678	0.164337	0.724237	0.0969897	0.698813	0.196367	NA	NA	NA	NA	NA	NA	NA	NA	NA	NA	NA	NA	NA	NA	NA	0	0	missense_cytosolic	other_missense	other_missense	FALSE	0	FALSE	FALSE	0	0	0	0	0	0.863265	0.98	0.967987	-0.462675	Benign_supporting	-0.422072
D426C	missense	missense	missense	D	426	C	0.51444	0.0661704	1.06527	0.203282	NA	NA	0.715987	0.264847	NA	NA	NA	NA	NA	NA	NA	NA	NA	NA	NA	NA	NA	NA	NA	0	0	missense_cytosolic	other_missense	other_missense	FALSE	0	FALSE	FALSE	NA	NA	NA	NA	NA	NA	NA	NA	-0.89067	Benign_moderate	-0.882628
D426D	synon	synon	synon	D	426	D	1.01637	0.0745462	1.15305	0.224032	1.03518	0.156442	1.07964	0.375103	NA	NA	NA	NA	NA	NA	NA	NA	NA	NA	NA	NA	NA	NA	NA	0	0	synon	synon	synon	FALSE	0	FALSE	FALSE	0	0	0	0	0	NA	NA	NA	-0.932317	Benign_moderate	-0.92493
D426E	missense	missense	missense	D	426	E	0.834969	0.0350972	1.11924	0.121338	0.94642	0.118233	1.42903	0.354709	NA	NA	NA	NA	NA	NA	NA	NA	NA	NA	NA	NA	NA	NA	NA	0	0	missense_cytosolic	other_missense	other_missense	FALSE	0	FALSE	FALSE	0	0	0	0	0	0.406812	0.48	0.00210541	-0.920385	Benign_moderate	-0.913473
D426F	missense	missense	missense	D	426	F	0.60543	0.0848902	0.990369	0.195799	NA	NA	0.717259	0.438628	NA	NA	NA	NA	NA	NA	NA	NA	NA	NA	NA	NA	NA	NA	NA	0	0	missense_cytosolic	other_missense	other_missense	FALSE	0	FALSE	FALSE	NA	NA	NA	NA	NA	NA	NA	NA	-0.826394	Benign_moderate	-0.813717
D426G	missense	missense	missense	D	426	G	0.665096	0.00844696	0.886953	0.210865	NA	NA	1.11369	0.197369	NA	NA	NA	NA	NA	NA	NA	NA	NA	NA	NA	NA	NA	NA	NA	0	0	missense_cytosolic	other_missense	other_missense	FALSE	0	FALSE	FALSE	0	0	0	0	0	NA	NA	NA	-0.689437	Benign_moderate	-0.666072
D426H	missense	missense	missense	D	426	H	0.618289	0.0422838	1.09689	0.127761	NA	NA	0.799907	0.308977	Uncertain significance	vus	vus	vus	NA	NA	NA	NA	NA	NA	NA	NA	NA	NA	NA	0	0	missense_cytosolic	other_missense	other_missense	FALSE	0	FALSE	FALSE	0	0	0	0	0	NA	NA	NA	-0.909703	Benign_moderate	-0.902584
[truncated: 12,024 more rows]
[truncated: 2 more columns]

## Sheet: File S2
paper	cell type	mutation	V1/2act	deltaV1/2act(Mut-WT)	peakCurrentNorm	trafficking	protein abundance	hetPeakCurrentNorm	het_trafficking
17997361	Xenopus	Q147R	7	0	55	NA	NA	NA	NA
18599533	Xenopus	S140G	-31.2	-57.2	159	NA	NA	NA	NA
18599533	Xenopus	S140W	14.4	-11.6	167	NA	NA	NA	NA
[truncated: 375 more rows]

## Sheet: File S3
PMID	Variant	inheritance	patients	function_score
[truncated: 121 more rows]
